# Supplementary material for: Dissecting the small RNA code of inflammatory bowel disease
Source: Mol Med. 2026 Feb 10;32:21. doi: 10.1186/s10020-025-01412-1 (PMC12892614; doi:10.1186/s10020-025-01412-1)
Supplement: Supplementary file 2 — Additional file 2. Spearman’s rank correlation in expression between individual noncanonical sncRNA families and genes. [file 10020_2025_1412_MOESM2_ESM.zip]

Archive with 1 entries (1 files):
- Additional file 2.csv
