# Supplementary material for: Dissecting the small RNA code of inflammatory bowel disease
Source: Mol Med. 2026 Feb 10;32:21. doi: 10.1186/s10020-025-01412-1 (PMC12892614; doi:10.1186/s10020-025-01412-1)
Supplement: Supplementary file 2 — Additional file 2. Spearman’s rank correlation in expression between individual noncanonical sncRNA families and genes. [file 10020_2025_1412_MOESM2_ESM.zip › Additional file 2.csv]

sncRNA_family	Gene	Correlation coefficient (rho)	P-value
rsRNA-12S	A4GNT	-0.078	2.70E-01
rsRNA-12S	AAAS	0.124	7.60E-02
rsRNA-12S	AACS	-0.001	9.90E-01
rsRNA-12S	AADACL4	-0.009	8.90E-01
rsRNA-12S	AAGAB	0.164	1.90E-02
rsRNA-12S	AAK1	-0.043	5.40E-01
rsRNA-12S	AAMDC	0.111	1.10E-01
rsRNA-12S	AAMP	-0.011	8.80E-01
rsRNA-12S	AAR2	-0.006	9.30E-01
rsRNA-12S	AARS1	-0.025	7.20E-01
rsRNA-12S	AARS2	0.193	5.60E-03
rsRNA-12S	AASDH	-0.039	5.80E-01
rsRNA-12S	AASDHPPT	-0.328	1.60E-06
rsRNA-12S	AASS	0.011	8.70E-01
rsRNA-12S	AATF	-0.047	5.10E-01
rsRNA-12S	AATK	0.022	7.60E-01
rsRNA-12S	ABAT	-0.215	2.00E-03
rsRNA-12S	ABCA1	0.11	1.20E-01
rsRNA-12S	ABCA2	0.024	7.30E-01
rsRNA-12S	ABCA3	0.09	2.00E-01
rsRNA-12S	ABCA7	-0.004	9.50E-01
rsRNA-12S	ABCB1	-0.187	7.20E-03
rsRNA-12S	ABCB10	-0.171	1.40E-02
rsRNA-12S	ABCB4	-0.073	3.00E-01
rsRNA-12S	ABCB6	0.044	5.30E-01
rsRNA-12S	ABCB7	0.134	5.50E-02
rsRNA-12S	ABCB9	0.007	9.20E-01
rsRNA-12S	ABCC1	-0.196	4.80E-03
rsRNA-12S	ABCC10	0.069	3.30E-01
rsRNA-12S	ABCC2	-0.156	2.60E-02
rsRNA-12S	ABCC4	-0.155	2.60E-02
rsRNA-12S	ABCC5	-0.086	2.20E-01
rsRNA-12S	ABCC6	-0.061	3.90E-01
rsRNA-12S	ABCC6P2	-0.043	5.40E-01
rsRNA-12S	ABCC9	0.035	6.20E-01
rsRNA-12S	ABCD1	-0.086	2.20E-01
rsRNA-12S	ABCD3	-0.075	2.80E-01
rsRNA-12S	ABCD4	0.06	4.00E-01
rsRNA-12S	ABCE1	0.006	9.30E-01
rsRNA-12S	ABCF1	-0.087	2.20E-01
rsRNA-12S	ABCF2	-0.045	5.20E-01
rsRNA-12S	ABCF3	0.016	8.20E-01
rsRNA-12S	ABCG1	-0.127	7.00E-02
rsRNA-12S	ABHD1	0.132	5.90E-02
rsRNA-12S	ABHD12	0.122	8.00E-02
rsRNA-12S	ABHD13	0.051	4.70E-01
rsRNA-12S	ABHD14A	0.227	1.10E-03
rsRNA-12S	ABHD14B	0.144	3.90E-02
rsRNA-12S	ABHD15	-0.119	9.00E-02
rsRNA-12S	ABHD16A	-0.074	2.90E-01
rsRNA-12S	ABHD17A	0.193	5.60E-03
rsRNA-12S	ABHD17B	0.06	3.90E-01
rsRNA-12S	ABHD17C	-0.107	1.30E-01
rsRNA-12S	ABHD18	-0.023	7.50E-01
rsRNA-12S	ABHD2	-0.053	4.50E-01
rsRNA-12S	ABHD3	-0.237	6.20E-04
rsRNA-12S	ABHD4	0.011	8.80E-01
rsRNA-12S	ABHD5	-0.182	9.00E-03
rsRNA-12S	ABHD6	-0.1	1.50E-01
rsRNA-12S	ABHD8	0.036	6.10E-01
rsRNA-12S	ABI1	-0.125	7.40E-02
rsRNA-12S	ABI2	0.007	9.20E-01
rsRNA-12S	ABI3	0.055	4.30E-01
rsRNA-12S	ABITRAM	-0.063	3.70E-01
rsRNA-12S	ABL1	-0.224	1.30E-03
rsRNA-12S	ABLIM1	-0.008	9.10E-01
rsRNA-12S	ABLIM3	-0.019	7.80E-01
rsRNA-12S	ABR	-0.181	9.50E-03
rsRNA-12S	ABRACL	-0.053	4.50E-01
rsRNA-12S	ABRAXAS2	-0.149	3.30E-02
rsRNA-12S	ABT1	-0.173	1.30E-02
rsRNA-12S	ABTB1	0.001	9.90E-01
rsRNA-12S	ABTB2	-0.109	1.20E-01
rsRNA-12S	ACAA1	-0.024	7.40E-01
rsRNA-12S	ACAA2	-0.124	7.70E-02
rsRNA-12S	ACACA	-0.159	2.20E-02
rsRNA-12S	ACACB	0.034	6.20E-01
rsRNA-12S	ACAD10	-0.014	8.40E-01
rsRNA-12S	ACAD8	-0.249	3.30E-04
rsRNA-12S	ACAD9	0.071	3.20E-01
rsRNA-12S	ACADM	-0.053	4.50E-01
rsRNA-12S	ACADVL	0.016	8.10E-01
rsRNA-12S	ACAP1	0.045	5.20E-01
rsRNA-12S	ACAP2	-0.124	7.60E-02
rsRNA-12S	ACAT1	0.102	1.50E-01
rsRNA-12S	ACAT2	0.104	1.40E-01
rsRNA-12S	ACBD3	-0.088	2.10E-01
rsRNA-12S	ACBD4	0.156	2.50E-02
rsRNA-12S	ACBD5	-0.27	9.00E-05
rsRNA-12S	ACBD6	-0.035	6.20E-01
rsRNA-12S	ACCS	0.034	6.30E-01
rsRNA-12S	ACD	0.081	2.50E-01
rsRNA-12S	ACER2	0.228	9.90E-04
rsRNA-12S	ACER3	-0.038	5.90E-01
rsRNA-12S	ACIN1	-0.152	3.00E-02
rsRNA-12S	ACKR1	-0.017	8.10E-01
rsRNA-12S	ACKR3	-0.14	4.50E-02
rsRNA-12S	ACLY	-0.338	6.90E-07
rsRNA-12S	ACO1	-0.132	6.00E-02
rsRNA-12S	ACO2	-0.121	8.40E-02
rsRNA-12S	ACOT1	-0.017	8.10E-01
rsRNA-12S	ACOT11	-0.031	6.50E-01
rsRNA-12S	ACOT13	0.216	1.80E-03
rsRNA-12S	ACOT4	0.096	1.70E-01
rsRNA-12S	ACOT7	0.149	3.30E-02
rsRNA-12S	ACOT8	0.059	4.00E-01
rsRNA-12S	ACOT9	-0.095	1.80E-01
rsRNA-12S	ACOX1	-0.308	6.80E-06
rsRNA-12S	ACOX2	-0.024	7.40E-01
rsRNA-12S	ACOX3	-0.15	3.20E-02
rsRNA-12S	ACP1	-0.066	3.50E-01
rsRNA-12S	ACP2	0.096	1.70E-01
rsRNA-12S	ACP3	-0.229	9.70E-04
rsRNA-12S	ACP4	0.019	7.90E-01
rsRNA-12S	ACP5	0.113	1.10E-01
rsRNA-12S	ACP6	-0.002	9.80E-01
rsRNA-12S	ACRBP	0.053	4.50E-01
rsRNA-12S	ACSBG1	-0.005	9.40E-01
rsRNA-12S	ACSL1	-0.19	6.30E-03
rsRNA-12S	ACSL3	-0.321	2.70E-06
rsRNA-12S	ACSL4	-0.084	2.30E-01
rsRNA-12S	ACSL5	0.011	8.80E-01
rsRNA-12S	ACSL6	-0.175	1.20E-02
rsRNA-12S	ACSM3	0.056	4.30E-01
rsRNA-12S	ACSS1	-0.012	8.60E-01
rsRNA-12S	ACSS2	-0.076	2.80E-01
rsRNA-12S	ACSS3	0.012	8.60E-01
rsRNA-12S	ACTA2	-0.101	1.50E-01
rsRNA-12S	ACTB	-0.052	4.60E-01
rsRNA-12S	ACTG1	-0.171	1.40E-02
rsRNA-12S	ACTG1P4	0.149	3.30E-02
rsRNA-12S	ACTL6A	-0.071	3.10E-01
rsRNA-12S	ACTL8	0.094	1.80E-01
rsRNA-12S	ACTN1	-0.158	2.40E-02
rsRNA-12S	ACTN3	0.099	1.60E-01
rsRNA-12S	ACTN4	-0.041	5.60E-01
rsRNA-12S	ACTR10	-0.122	8.00E-02
rsRNA-12S	ACTR1A	-0.093	1.80E-01
rsRNA-12S	ACTR1B	0.089	2.00E-01
rsRNA-12S	ACTR2	-0.174	1.30E-02
rsRNA-12S	ACTR3	-0.038	5.90E-01
rsRNA-12S	ACTR3B	-0.14	4.50E-02
rsRNA-12S	ACTR5	0.163	2.00E-02
rsRNA-12S	ACTR6	0.068	3.30E-01
rsRNA-12S	ACTR8	-0.102	1.50E-01
rsRNA-12S	ACTRT1	-0.051	4.70E-01
rsRNA-12S	ACVR1	-0.263	1.40E-04
rsRNA-12S	ACVR1B	-0.315	4.30E-06
rsRNA-12S	ACVR2A	0.108	1.20E-01
rsRNA-12S	ACVR2B-AS1	0.068	3.30E-01
rsRNA-12S	ACYP1	0.004	9.50E-01
rsRNA-12S	ACYP2	0.022	7.50E-01
rsRNA-12S	ADA	0.136	5.20E-02
rsRNA-12S	ADA2	-0.01	8.90E-01
rsRNA-12S	ADAL	-0.096	1.70E-01
rsRNA-12S	ADAM10	-0.279	5.20E-05
rsRNA-12S	ADAM15	0.05	4.80E-01
rsRNA-12S	ADAM17	-0.223	1.30E-03
rsRNA-12S	ADAM19	-0.227	1.10E-03
rsRNA-12S	ADAM2	0.004	9.60E-01
rsRNA-12S	ADAM20P1	-0.015	8.30E-01
rsRNA-12S	ADAM28	-0.044	5.40E-01
rsRNA-12S	ADAM33	0.01	8.90E-01
rsRNA-12S	ADAM6	-0.056	4.30E-01
rsRNA-12S	ADAM8	-0.28	4.70E-05
rsRNA-12S	ADAM9	-0.097	1.70E-01
rsRNA-12S	ADAMTS1	-0.07	3.20E-01
rsRNA-12S	ADAMTS13	0.089	2.10E-01
rsRNA-12S	ADAMTS15	0.014	8.40E-01
rsRNA-12S	ADAMTSL3	0.031	6.60E-01
rsRNA-12S	ADAMTSL4	0.007	9.20E-01
rsRNA-12S	ADAMTSL5	0.019	7.90E-01
rsRNA-12S	ADAP1	0.03	6.70E-01
rsRNA-12S	ADAP2	0.107	1.30E-01
rsRNA-12S	ADAR	-0.162	2.00E-02
rsRNA-12S	ADARB1	-0.055	4.40E-01
rsRNA-12S	ADAT3	0.091	1.90E-01
rsRNA-12S	ADCK1	-0.044	5.30E-01
rsRNA-12S	ADCK2	0.141	4.40E-02
rsRNA-12S	ADCK5	0.122	8.20E-02
rsRNA-12S	ADCY10	0.067	3.40E-01
rsRNA-12S	ADCY10P1	-0.179	1.00E-02
rsRNA-12S	ADCY3	-0.088	2.10E-01
rsRNA-12S	ADCY4	0.047	5.00E-01
rsRNA-12S	ADCY7	-0.276	6.30E-05
rsRNA-12S	ADCY9	-0.152	2.90E-02
rsRNA-12S	ADD1	-0.32	3.00E-06
rsRNA-12S	ADD2	0.054	4.40E-01
rsRNA-12S	ADD3	-0.084	2.30E-01
rsRNA-12S	ADGRA2	-0.085	2.30E-01
rsRNA-12S	ADGRA3	-0.088	2.10E-01
rsRNA-12S	ADGRB1	0.15	3.20E-02
rsRNA-12S	ADGRE1	-0.008	9.10E-01
rsRNA-12S	ADGRE3	-0.154	2.80E-02
rsRNA-12S	ADGRE4P	-0.192	5.90E-03
rsRNA-12S	ADGRE5	-0.112	1.10E-01
rsRNA-12S	ADGRF1	-0.053	4.50E-01
rsRNA-12S	ADGRF3	0.175	1.20E-02
rsRNA-12S	ADGRG2	-0.011	8.70E-01
rsRNA-12S	ADGRG3	0.005	9.40E-01
rsRNA-12S	ADGRG4	-0.025	7.20E-01
rsRNA-12S	ADGRG6	0.014	8.40E-01
rsRNA-12S	ADGRG7	0.003	9.70E-01
rsRNA-12S	ADGRL1	0.039	5.80E-01
rsRNA-12S	ADH5	-0.027	7.00E-01
rsRNA-12S	ADH6	0.023	7.40E-01
rsRNA-12S	ADHFE1	0.022	7.60E-01
rsRNA-12S	ADI1	0.058	4.10E-01
rsRNA-12S	ADIPOR1	-0.241	5.00E-04
rsRNA-12S	ADIPOR2	-0.104	1.40E-01
rsRNA-12S	ADK	0.016	8.20E-01
rsRNA-12S	ADM	-0.153	2.80E-02
rsRNA-12S	ADNP	-0.326	1.90E-06
rsRNA-12S	ADNP2	-0.046	5.10E-01
rsRNA-12S	ADO	-0.058	4.10E-01
rsRNA-12S	ADORA1	-0.024	7.40E-01
rsRNA-12S	ADORA2A	0.061	3.80E-01
rsRNA-12S	ADORA2B	-0.162	2.00E-02
rsRNA-12S	ADORA3	-0.141	4.40E-02
rsRNA-12S	ADPGK	-0.25	3.00E-04
rsRNA-12S	ADPRH	-0.015	8.30E-01
rsRNA-12S	ADPRM	0.213	2.20E-03
rsRNA-12S	ADPRS	0.119	8.80E-02
rsRNA-12S	ADRA1B	-0.095	1.70E-01
rsRNA-12S	ADRA2A	0.105	1.30E-01
rsRNA-12S	ADRA2B	-0.013	8.50E-01
rsRNA-12S	ADRA2C	0.122	8.20E-02
rsRNA-12S	ADRB2	0.066	3.50E-01
rsRNA-12S	ADRM1	0.041	5.60E-01
rsRNA-12S	ADSL	0.119	8.90E-02
rsRNA-12S	ADSS1	-0.038	5.90E-01
rsRNA-12S	ADSS2	-0.181	9.50E-03
rsRNA-12S	AEBP1	0	1.00E+00
rsRNA-12S	AEBP2	0.003	9.60E-01
rsRNA-12S	AEN	0.039	5.80E-01
rsRNA-12S	AFAP1	-0.09	2.00E-01
rsRNA-12S	AFAP1L2	-0.064	3.60E-01
rsRNA-12S	AFDN	-0.041	5.60E-01
rsRNA-12S	AFF1	-0.252	2.70E-04
rsRNA-12S	AFF3	-0.095	1.70E-01
rsRNA-12S	AFF4	-0.301	1.10E-05
rsRNA-12S	AFG3L1P	-0.176	1.10E-02
rsRNA-12S	AFG3L2	-0.084	2.30E-01
rsRNA-12S	AFTPH	-0.041	5.60E-01
rsRNA-12S	AGA	-0.127	7.00E-02
rsRNA-12S	AGAP1	-0.104	1.40E-01
rsRNA-12S	AGAP2-AS1	0.018	8.00E-01
rsRNA-12S	AGAP3	-0.119	8.90E-02
rsRNA-12S	AGAP4	-0.116	9.70E-02
rsRNA-12S	AGAP6	-0.222	1.40E-03
rsRNA-12S	AGAP7P	-0.04	5.70E-01
rsRNA-12S	AGBL5	0.01	8.90E-01
rsRNA-12S	AGER	-0.011	8.70E-01
rsRNA-12S	AGFG1	0.154	2.80E-02
rsRNA-12S	AGFG2	-0.015	8.30E-01
rsRNA-12S	AGGF1	-0.166	1.70E-02
rsRNA-12S	AGL	-0.052	4.60E-01
rsRNA-12S	AGMAT	-0.008	9.00E-01
rsRNA-12S	AGO1	-0.204	3.40E-03
rsRNA-12S	AGO2	0.034	6.30E-01
rsRNA-12S	AGO3	-0.041	5.60E-01
rsRNA-12S	AGO4	-0.195	5.10E-03
rsRNA-12S	AGPAT1	-0.068	3.30E-01
rsRNA-12S	AGPAT2	0.211	2.30E-03
rsRNA-12S	AGPAT3	-0.115	1.00E-01
rsRNA-12S	AGPAT4	-0.088	2.10E-01
rsRNA-12S	AGPAT4-IT1	0.096	1.70E-01
rsRNA-12S	AGPAT5	-0.071	3.10E-01
rsRNA-12S	AGPS	-0.217	1.70E-03
rsRNA-12S	AGRN	0.01	8.80E-01
rsRNA-12S	AGTPBP1	-0.25	2.90E-04
rsRNA-12S	AGTR2	0.077	2.80E-01
rsRNA-12S	AGTRAP	0.051	4.70E-01
rsRNA-12S	AHCTF1	-0.236	6.50E-04
rsRNA-12S	AHCY	0.111	1.10E-01
rsRNA-12S	AHCYL1	-0.113	1.10E-01
rsRNA-12S	AHCYL2	-0.23	9.10E-04
rsRNA-12S	AHDC1	-0.063	3.70E-01
rsRNA-12S	AHI1	0.032	6.50E-01
rsRNA-12S	AHNAK	0.015	8.30E-01
rsRNA-12S	AHNAK2	-0.072	3.10E-01
rsRNA-12S	AHR	-0.147	3.50E-02
rsRNA-12S	AHSA1	-0.081	2.50E-01
rsRNA-12S	AHSA2P	-0.042	5.50E-01
rsRNA-12S	AHSP	0.025	7.20E-01
rsRNA-12S	AICDA	-0.026	7.10E-01
rsRNA-12S	AIDA	0.089	2.00E-01
rsRNA-12S	AIF1	0.199	4.20E-03
rsRNA-12S	AIF1L	-0.029	6.80E-01
rsRNA-12S	AIFM1	-0.144	4.00E-02
rsRNA-12S	AIFM2	-0.058	4.10E-01
rsRNA-12S	AIFM3	-0.022	7.60E-01
rsRNA-12S	AIG1	-0.099	1.60E-01
rsRNA-12S	AIM2	0.143	4.10E-02
rsRNA-12S	AIMP2	-0.05	4.80E-01
rsRNA-12S	AIP	0.179	1.00E-02
rsRNA-12S	AIPL1	0.045	5.20E-01
rsRNA-12S	AJAP1	0.046	5.10E-01
rsRNA-12S	AJUBA	0.038	5.80E-01
rsRNA-12S	AK2	0.102	1.50E-01
rsRNA-12S	AK3	0.054	4.40E-01
rsRNA-12S	AK4	0.029	6.80E-01
rsRNA-12S	AK5	-0.144	3.90E-02
rsRNA-12S	AK8	-0.062	3.70E-01
rsRNA-12S	AKAP1	-0.069	3.30E-01
rsRNA-12S	AKAP10	-0.103	1.40E-01
rsRNA-12S	AKAP11	-0.007	9.20E-01
rsRNA-12S	AKAP12	-0.039	5.80E-01
rsRNA-12S	AKAP13	-0.186	7.40E-03
rsRNA-12S	AKAP17A	-0.172	1.40E-02
rsRNA-12S	AKAP3	0.004	9.50E-01
rsRNA-12S	AKAP7	0.02	7.70E-01
rsRNA-12S	AKAP8	-0.117	9.40E-02
rsRNA-12S	AKAP8L	-0.087	2.20E-01
rsRNA-12S	AKAP9	-0.041	5.60E-01
rsRNA-12S	AKIP1	0.122	8.00E-02
rsRNA-12S	AKIRIN1	0.131	6.20E-02
rsRNA-12S	AKIRIN2	-0.325	1.90E-06
rsRNA-12S	AKNA	-0.169	1.60E-02
rsRNA-12S	AKR1A1	0.215	2.00E-03
rsRNA-12S	AKR1B1	0.042	5.50E-01
rsRNA-12S	AKR1C3	0.222	1.40E-03
rsRNA-12S	AKR1C8P	-0.022	7.60E-01
rsRNA-12S	AKR7A2	0.087	2.10E-01
rsRNA-12S	AKR7A3	0.194	5.30E-03
rsRNA-12S	AKT1	-0.131	6.20E-02
rsRNA-12S	AKT1S1	-0.006	9.40E-01
rsRNA-12S	AKT3	-0.147	3.50E-02
rsRNA-12S	AKTIP	-0.178	1.10E-02
rsRNA-12S	ALAS1	-0.179	1.00E-02
rsRNA-12S	ALAS2	-0.144	3.90E-02
rsRNA-12S	ALB	0.08	2.60E-01
rsRNA-12S	ALCAM	-0.061	3.90E-01
rsRNA-12S	ALDH16A1	0.071	3.10E-01
rsRNA-12S	ALDH18A1	-0.092	1.90E-01
rsRNA-12S	ALDH1A1	-0.062	3.80E-01
rsRNA-12S	ALDH2	-0.213	2.20E-03
rsRNA-12S	ALDH3A2	-0.25	3.00E-04
rsRNA-12S	ALDH3B1	-0.089	2.00E-01
rsRNA-12S	ALDH4A1	-0.05	4.80E-01
rsRNA-12S	ALDH5A1	-0.257	2.00E-04
rsRNA-12S	ALDH6A1	-0.103	1.40E-01
rsRNA-12S	ALDH7A1	0.031	6.60E-01
rsRNA-12S	ALDH9A1	-0.238	6.00E-04
rsRNA-12S	ALDOA	-0.088	2.10E-01
rsRNA-12S	ALDOB	-0.035	6.20E-01
rsRNA-12S	ALDOC	0	1.00E+00
rsRNA-12S	ALG1	-0.042	5.50E-01
rsRNA-12S	ALG11	-0.12	8.60E-02
rsRNA-12S	ALG12	0.1	1.60E-01
rsRNA-12S	ALG13	0.146	3.60E-02
rsRNA-12S	ALG14	0.176	1.20E-02
rsRNA-12S	ALG3	0.193	5.70E-03
rsRNA-12S	ALG5	0.062	3.80E-01
rsRNA-12S	ALG6	-0.095	1.80E-01
rsRNA-12S	ALG8	-0.041	5.60E-01
rsRNA-12S	ALG9	0.101	1.50E-01
rsRNA-12S	ALK	0.046	5.10E-01
rsRNA-12S	ALKAL2	0.11	1.20E-01
rsRNA-12S	ALKBH1	-0.197	4.50E-03
rsRNA-12S	ALKBH2	0.11	1.20E-01
rsRNA-12S	ALKBH3	0.071	3.10E-01
rsRNA-12S	ALKBH4	0.056	4.30E-01
rsRNA-12S	ALKBH5	-0.229	9.60E-04
rsRNA-12S	ALKBH6	0.258	1.90E-04
rsRNA-12S	ALKBH7	0.204	3.40E-03
rsRNA-12S	ALKBH8	0.062	3.70E-01
rsRNA-12S	ALMS1	-0.053	4.50E-01
rsRNA-12S	ALOX12	-0.069	3.30E-01
rsRNA-12S	ALOX15	-0.152	2.90E-02
rsRNA-12S	ALOX15B	0.082	2.40E-01
rsRNA-12S	ALOX5	-0.219	1.60E-03
rsRNA-12S	ALOX5AP	-0.136	5.20E-02
rsRNA-12S	ALOXE3	0.034	6.30E-01
rsRNA-12S	ALPI	0.056	4.30E-01
rsRNA-12S	ALPL	-0.072	3.10E-01
rsRNA-12S	ALS2	-0.209	2.60E-03
rsRNA-12S	ALX1	0.057	4.10E-01
rsRNA-12S	ALYREF	-0.045	5.20E-01
rsRNA-12S	AMACR	-0.191	6.20E-03
rsRNA-12S	AMBRA1	0.059	4.00E-01
rsRNA-12S	AMD1	-0.129	6.50E-02
rsRNA-12S	AMDHD1	0.106	1.30E-01
rsRNA-12S	AMDHD2	0.128	6.70E-02
rsRNA-12S	AMER1	0.054	4.40E-01
rsRNA-12S	AMFR	-0.137	5.00E-02
rsRNA-12S	AMIGO1	0.008	9.10E-01
rsRNA-12S	AMMECR1	-0.037	6.00E-01
rsRNA-12S	AMMECR1L	-0.147	3.50E-02
rsRNA-12S	AMN1	0.029	6.80E-01
rsRNA-12S	AMOT	0.003	9.70E-01
rsRNA-12S	AMOTL2	0.205	3.20E-03
rsRNA-12S	AMPD3	0.111	1.10E-01
rsRNA-12S	AMPH	0.006	9.40E-01
rsRNA-12S	AMT	0.155	2.60E-02
rsRNA-12S	AMY2A	-0.043	5.40E-01
rsRNA-12S	AMY2B	-0.029	6.80E-01
rsRNA-12S	AMZ2	0.031	6.60E-01
rsRNA-12S	AMZ2P1	0.033	6.40E-01
rsRNA-12S	ANAPC1	-0.084	2.30E-01
rsRNA-12S	ANAPC10	0.143	4.10E-02
rsRNA-12S	ANAPC11	0.197	4.60E-03
rsRNA-12S	ANAPC13	-0.141	4.40E-02
rsRNA-12S	ANAPC15	0.152	3.00E-02
rsRNA-12S	ANAPC16	0.012	8.60E-01
rsRNA-12S	ANAPC1P2	-0.308	6.90E-06
rsRNA-12S	ANAPC2	0.009	8.90E-01
rsRNA-12S	ANAPC4	-0.055	4.30E-01
rsRNA-12S	ANAPC5	0.195	5.10E-03
rsRNA-12S	ANAPC7	-0.22	1.50E-03
rsRNA-12S	ANG	0.006	9.30E-01
rsRNA-12S	ANGEL1	-0.075	2.90E-01
rsRNA-12S	ANGEL2	-0.045	5.20E-01
rsRNA-12S	ANGPT1	-0.087	2.10E-01
rsRNA-12S	ANGPTL4	0.05	4.80E-01
rsRNA-12S	ANGPTL8	0.011	8.70E-01
rsRNA-12S	ANHX	0.043	5.40E-01
rsRNA-12S	ANK1	-0.025	7.30E-01
rsRNA-12S	ANK3	-0.071	3.10E-01
rsRNA-12S	ANKAR	-0.094	1.80E-01
rsRNA-12S	ANKFY1	-0.136	5.10E-02
rsRNA-12S	ANKHD1	-0.285	3.40E-05
rsRNA-12S	ANKHD1-EIF4EBP3	-0.065	3.60E-01
rsRNA-12S	ANKIB1	0.107	1.30E-01
rsRNA-12S	ANKLE2	-0.304	9.50E-06
rsRNA-12S	ANKMY1	0.145	3.80E-02
rsRNA-12S	ANKMY2	-0.097	1.70E-01
rsRNA-12S	ANKRA2	0.222	1.40E-03
rsRNA-12S	ANKRD10	-0.177	1.10E-02
rsRNA-12S	ANKRD11	-0.336	8.10E-07
rsRNA-12S	ANKRD12	-0.027	7.00E-01
rsRNA-12S	ANKRD13A	-0.298	1.50E-05
rsRNA-12S	ANKRD13C	-0.165	1.80E-02
rsRNA-12S	ANKRD16	0.042	5.50E-01
rsRNA-12S	ANKRD17	-0.282	4.20E-05
rsRNA-12S	ANKRD18DP	0.081	2.50E-01
rsRNA-12S	ANKRD20A11P	0.052	4.60E-01
rsRNA-12S	ANKRD22	0.117	9.60E-02
rsRNA-12S	ANKRD23	-0.134	5.60E-02
rsRNA-12S	ANKRD24	0.133	5.80E-02
rsRNA-12S	ANKRD27	-0.204	3.40E-03
rsRNA-12S	ANKRD28	-0.062	3.80E-01
rsRNA-12S	ANKRD33	-0.025	7.30E-01
rsRNA-12S	ANKRD34A	0.149	3.30E-02
rsRNA-12S	ANKRD34B	-0.078	2.70E-01
rsRNA-12S	ANKRD35	-0.005	9.40E-01
rsRNA-12S	ANKRD36	0.089	2.10E-01
rsRNA-12S	ANKRD36B	0.011	8.80E-01
rsRNA-12S	ANKRD36BP2	-0.057	4.10E-01
rsRNA-12S	ANKRD37	0.032	6.50E-01
rsRNA-12S	ANKRD39	0.265	1.20E-04
rsRNA-12S	ANKRD40	0.011	8.70E-01
rsRNA-12S	ANKRD46	-0.026	7.10E-01
rsRNA-12S	ANKRD49	0.039	5.80E-01
rsRNA-12S	ANKRD50	-0.105	1.30E-01
rsRNA-12S	ANKRD52	-0.01	8.90E-01
rsRNA-12S	ANKRD53	0.099	1.60E-01
rsRNA-12S	ANKRD55	-0.18	9.60E-03
rsRNA-12S	ANKRD6	-0.219	1.60E-03
rsRNA-12S	ANKRD7	-0.115	1.00E-01
rsRNA-12S	ANKRD9	0.001	9.80E-01
rsRNA-12S	ANKS1A	-0.325	2.00E-06
rsRNA-12S	ANKS1B	0.021	7.70E-01
rsRNA-12S	ANKUB1	-0.061	3.90E-01
rsRNA-12S	ANKZF1	0.061	3.80E-01
rsRNA-12S	ANO10	0.027	7.00E-01
rsRNA-12S	ANO2	0.035	6.20E-01
rsRNA-12S	ANO6	-0.193	5.50E-03
rsRNA-12S	ANO7	0.029	6.80E-01
rsRNA-12S	ANO8	0.037	6.00E-01
rsRNA-12S	ANO9	0.16	2.20E-02
rsRNA-12S	ANP32A	0.051	4.70E-01
rsRNA-12S	ANP32AP1	-0.175	1.20E-02
rsRNA-12S	ANP32B	-0.275	6.40E-05
rsRNA-12S	ANP32C	-0.001	9.90E-01
rsRNA-12S	ANP32E	0.097	1.70E-01
rsRNA-12S	ANPEP	-0.159	2.30E-02
rsRNA-12S	ANTKMT	0.26	1.70E-04
rsRNA-12S	ANTXR1	0.046	5.10E-01
rsRNA-12S	ANTXR2	-0.272	8.10E-05
rsRNA-12S	ANXA1	0.136	5.20E-02
rsRNA-12S	ANXA11	0.027	7.00E-01
rsRNA-12S	ANXA2	-0.152	3.00E-02
rsRNA-12S	ANXA2P1	0.033	6.40E-01
rsRNA-12S	ANXA2P3	0.03	6.70E-01
rsRNA-12S	ANXA2R	0.307	7.80E-06
rsRNA-12S	ANXA3	0.037	5.90E-01
rsRNA-12S	ANXA4	-0.055	4.30E-01
rsRNA-12S	ANXA5	-0.292	2.20E-05
rsRNA-12S	ANXA7	-0.366	6.50E-08
rsRNA-12S	ANXA9	0.112	1.10E-01
rsRNA-12S	AOC1	-0.03	6.70E-01
rsRNA-12S	AOC2	0.057	4.20E-01
rsRNA-12S	AOC3	0.036	6.10E-01
rsRNA-12S	AP1B1	-0.183	8.60E-03
rsRNA-12S	AP1G1	-0.317	3.60E-06
rsRNA-12S	AP1G2	0.209	2.60E-03
rsRNA-12S	AP1M1	-0.124	7.60E-02
rsRNA-12S	AP1S1	0.033	6.40E-01
rsRNA-12S	AP1S2	0.035	6.10E-01
rsRNA-12S	AP2A1	-0.136	5.20E-02
rsRNA-12S	AP2A2	0.134	5.60E-02
rsRNA-12S	AP2B1	0.104	1.40E-01
rsRNA-12S	AP2M1	-0.021	7.60E-01
rsRNA-12S	AP2S1	-0.047	5.00E-01
rsRNA-12S	AP3B1	-0.253	2.50E-04
rsRNA-12S	AP3D1	-0.189	6.70E-03
rsRNA-12S	AP3M1	0.086	2.20E-01
rsRNA-12S	AP3M2	-0.016	8.20E-01
rsRNA-12S	AP3S1	-0.243	4.50E-04
rsRNA-12S	AP4B1	-0.105	1.30E-01
rsRNA-12S	AP4E1	-0.221	1.40E-03
rsRNA-12S	AP4M1	0.143	4.10E-02
rsRNA-12S	AP4S1	-0.063	3.70E-01
rsRNA-12S	AP5B1	0.13	6.30E-02
rsRNA-12S	AP5M1	-0.013	8.60E-01
rsRNA-12S	AP5S1	0.048	5.00E-01
rsRNA-12S	AP5Z1	0.091	1.90E-01
rsRNA-12S	APAF1	-0.195	5.00E-03
rsRNA-12S	APBA2	-0.085	2.30E-01
rsRNA-12S	APBA3	0.13	6.30E-02
rsRNA-12S	APBB1IP	-0.213	2.10E-03
rsRNA-12S	APBB3	0.141	4.40E-02
rsRNA-12S	APC	0.135	5.30E-02
rsRNA-12S	APCDD1	-0.121	8.30E-02
rsRNA-12S	APCS	-0.054	4.40E-01
rsRNA-12S	APEH	-0.025	7.20E-01
rsRNA-12S	APEX1	0.079	2.60E-01
rsRNA-12S	APEX2	-0.071	3.10E-01
rsRNA-12S	APH1A	0.067	3.40E-01
rsRNA-12S	APH1B	-0.054	4.40E-01
rsRNA-12S	API5	-0.03	6.70E-01
rsRNA-12S	APIP	0.065	3.60E-01
rsRNA-12S	APLN	0.175	1.20E-02
rsRNA-12S	APLP1	0.017	8.10E-01
rsRNA-12S	APLP2	-0.203	3.50E-03
rsRNA-12S	APMAP	-0.163	1.90E-02
rsRNA-12S	APOBEC3A	0.031	6.60E-01
rsRNA-12S	APOBEC3C	0.1	1.50E-01
rsRNA-12S	APOBEC3F	-0.075	2.90E-01
rsRNA-12S	APOBEC3G	0.054	4.40E-01
rsRNA-12S	APOBEC3H	0.095	1.80E-01
rsRNA-12S	APOC1	0.22	1.60E-03
rsRNA-12S	APOL1	-0.014	8.50E-01
rsRNA-12S	APOL3	0.024	7.40E-01
rsRNA-12S	APOM	0.096	1.70E-01
rsRNA-12S	APOOL	0.123	7.80E-02
rsRNA-12S	APP	-0.313	4.80E-06
rsRNA-12S	APPBP2	-0.173	1.30E-02
rsRNA-12S	APPL1	0.129	6.40E-02
rsRNA-12S	APPL2	-0.286	3.20E-05
rsRNA-12S	APRT	0.135	5.40E-02
rsRNA-12S	APTX	0.005	9.40E-01
rsRNA-12S	AQP1	0.018	7.90E-01
rsRNA-12S	AQP10	0.075	2.90E-01
rsRNA-12S	AQP3	-0.067	3.40E-01
rsRNA-12S	AQP7P1	0.028	6.90E-01
rsRNA-12S	AQP9	-0.167	1.70E-02
rsRNA-12S	AQR	-0.156	2.50E-02
rsRNA-12S	AR	-0.107	1.30E-01
rsRNA-12S	ARAF	0.087	2.20E-01
rsRNA-12S	ARAP1	-0.104	1.40E-01
rsRNA-12S	ARAP2	-0.152	2.90E-02
rsRNA-12S	ARAP3	-0.146	3.70E-02
rsRNA-12S	ARCN1	-0.247	3.50E-04
rsRNA-12S	ARF1	-0.187	7.10E-03
rsRNA-12S	ARF3	-0.151	3.00E-02
rsRNA-12S	ARF4	-0.291	2.30E-05
rsRNA-12S	ARF5	0.076	2.80E-01
rsRNA-12S	ARFGAP1	0.19	6.30E-03
rsRNA-12S	ARFGAP2	0.215	1.90E-03
rsRNA-12S	ARFGAP3	-0.24	5.40E-04
rsRNA-12S	ARFGEF1	-0.25	2.90E-04
rsRNA-12S	ARFGEF2	-0.079	2.60E-01
rsRNA-12S	ARFGEF3	0.042	5.50E-01
rsRNA-12S	ARFIP1	-0.136	5.20E-02
rsRNA-12S	ARFRP1	0.021	7.70E-01
rsRNA-12S	ARG1	-0.055	4.40E-01
rsRNA-12S	ARG2	-0.045	5.30E-01
rsRNA-12S	ARGLU1	-0.047	5.00E-01
rsRNA-12S	ARHGAP1	-0.248	3.30E-04
rsRNA-12S	ARHGAP10	0.039	5.80E-01
rsRNA-12S	ARHGAP11A	0.119	9.00E-02
rsRNA-12S	ARHGAP11B	0.104	1.40E-01
rsRNA-12S	ARHGAP12	-0.158	2.40E-02
rsRNA-12S	ARHGAP15	-0.028	6.90E-01
rsRNA-12S	ARHGAP17	-0.222	1.40E-03
rsRNA-12S	ARHGAP18	-0.023	7.50E-01
rsRNA-12S	ARHGAP19	-0.152	3.00E-02
rsRNA-12S	ARHGAP21	-0.067	3.40E-01
rsRNA-12S	ARHGAP22	-0.021	7.70E-01
rsRNA-12S	ARHGAP23	-0.185	7.90E-03
rsRNA-12S	ARHGAP24	-0.248	3.40E-04
rsRNA-12S	ARHGAP25	-0.312	5.30E-06
rsRNA-12S	ARHGAP26	0.117	9.50E-02
rsRNA-12S	ARHGAP27	-0.003	9.60E-01
rsRNA-12S	ARHGAP27P1	-0.049	4.80E-01
rsRNA-12S	ARHGAP30	-0.215	2.00E-03
rsRNA-12S	ARHGAP31	-0.014	8.40E-01
rsRNA-12S	ARHGAP32	-0.215	1.90E-03
rsRNA-12S	ARHGAP33	0.121	8.40E-02
rsRNA-12S	ARHGAP4	0.172	1.40E-02
rsRNA-12S	ARHGAP42	-0.019	7.80E-01
rsRNA-12S	ARHGAP45	0.099	1.60E-01
rsRNA-12S	ARHGAP5	0.06	4.00E-01
rsRNA-12S	ARHGAP9	-0.117	9.40E-02
rsRNA-12S	ARHGDIA	0.001	9.90E-01
rsRNA-12S	ARHGDIB	-0.076	2.80E-01
rsRNA-12S	ARHGEF1	-0.062	3.80E-01
rsRNA-12S	ARHGEF10	-0.14	4.50E-02
rsRNA-12S	ARHGEF10L	0.044	5.30E-01
rsRNA-12S	ARHGEF11	-0.238	5.90E-04
rsRNA-12S	ARHGEF12	0.208	2.80E-03
rsRNA-12S	ARHGEF18	-0.241	5.00E-04
rsRNA-12S	ARHGEF19	0.101	1.50E-01
rsRNA-12S	ARHGEF2	-0.141	4.40E-02
rsRNA-12S	ARHGEF25	0.06	3.90E-01
rsRNA-12S	ARHGEF3	-0.126	7.20E-02
rsRNA-12S	ARHGEF38	-0.034	6.30E-01
rsRNA-12S	ARHGEF40	-0.088	2.10E-01
rsRNA-12S	ARHGEF5	-0.116	9.70E-02
rsRNA-12S	ARHGEF6	-0.199	4.30E-03
rsRNA-12S	ARHGEF7	-0.186	7.50E-03
rsRNA-12S	ARHGEF9	-0.015	8.30E-01
rsRNA-12S	ARID1A	-0.288	2.80E-05
rsRNA-12S	ARID1B	0.175	1.20E-02
rsRNA-12S	ARID2	-0.091	1.90E-01
rsRNA-12S	ARID3A	-0.212	2.30E-03
rsRNA-12S	ARID3B	-0.063	3.70E-01
rsRNA-12S	ARID4A	-0.144	3.90E-02
rsRNA-12S	ARID4B	-0.07	3.20E-01
rsRNA-12S	ARID5A	-0.046	5.10E-01
rsRNA-12S	ARID5B	-0.097	1.70E-01
rsRNA-12S	ARIH1	-0.323	2.30E-06
rsRNA-12S	ARIH2	0.011	8.80E-01
rsRNA-12S	ARIH2OS	0.078	2.60E-01
rsRNA-12S	ARL1	0.042	5.50E-01
rsRNA-12S	ARL11	0.051	4.70E-01
rsRNA-12S	ARL13B	-0.032	6.50E-01
rsRNA-12S	ARL14EPL	0.084	2.30E-01
rsRNA-12S	ARL15	0.066	3.50E-01
rsRNA-12S	ARL16	0.063	3.70E-01
rsRNA-12S	ARL17A	0.053	4.50E-01
rsRNA-12S	ARL17B	-0.01	8.90E-01
rsRNA-12S	ARL2	0.236	6.70E-04
rsRNA-12S	ARL2BP	-0.14	4.50E-02
rsRNA-12S	ARL3	0.043	5.40E-01
rsRNA-12S	ARL4A	0.068	3.40E-01
rsRNA-12S	ARL4C	0.176	1.20E-02
rsRNA-12S	ARL4D	-0.045	5.20E-01
rsRNA-12S	ARL5A	0.078	2.70E-01
rsRNA-12S	ARL5B	0.024	7.30E-01
rsRNA-12S	ARL6IP1	-0.107	1.30E-01
rsRNA-12S	ARL6IP4	0.189	6.70E-03
rsRNA-12S	ARL6IP5	-0.094	1.80E-01
rsRNA-12S	ARL6IP6	-0.319	3.10E-06
rsRNA-12S	ARL8B	-0.107	1.30E-01
rsRNA-12S	ARMC1	0.058	4.00E-01
rsRNA-12S	ARMC10	-0.022	7.60E-01
rsRNA-12S	ARMC2	-0.205	3.10E-03
rsRNA-12S	ARMC5	0.023	7.40E-01
rsRNA-12S	ARMC6	0.203	3.50E-03
rsRNA-12S	ARMC7	0.043	5.40E-01
rsRNA-12S	ARMC8	-0.334	1.00E-06
rsRNA-12S	ARMCX1	-0.16	2.20E-02
rsRNA-12S	ARMCX3	-0.297	1.50E-05
rsRNA-12S	ARMCX5	-0.096	1.70E-01
rsRNA-12S	ARMCX6	0.103	1.40E-01
rsRNA-12S	ARMH1	0.173	1.30E-02
rsRNA-12S	ARMH3	0.035	6.20E-01
rsRNA-12S	ARMT1	-0.151	3.10E-02
rsRNA-12S	ARNT	-0.27	9.10E-05
rsRNA-12S	ARNTL	-0.346	3.80E-07
rsRNA-12S	ARNTL2	0.001	9.90E-01
rsRNA-12S	ARPC1A	-0.035	6.20E-01
rsRNA-12S	ARPC1B	-0.075	2.90E-01
rsRNA-12S	ARPC2	-0.057	4.20E-01
rsRNA-12S	ARPC4	0.005	9.40E-01
rsRNA-12S	ARPC5	-0.21	2.60E-03
rsRNA-12S	ARPC5L	0.066	3.50E-01
rsRNA-12S	ARPIN	0.001	9.90E-01
rsRNA-12S	ARPP19	0.031	6.60E-01
rsRNA-12S	ARRB1	-0.127	6.90E-02
rsRNA-12S	ARRB2	-0.088	2.10E-01
rsRNA-12S	ARRDC1	-0.049	4.90E-01
rsRNA-12S	ARRDC1-AS1	0.194	5.30E-03
rsRNA-12S	ARRDC2	-0.132	6.00E-02
rsRNA-12S	ARRDC3	-0.282	4.30E-05
rsRNA-12S	ARRDC3-AS1	0.097	1.70E-01
rsRNA-12S	ARRDC4	-0.188	6.80E-03
rsRNA-12S	ARRDC5	0.07	3.20E-01
rsRNA-12S	ARSA	0.047	5.00E-01
rsRNA-12S	ARSB	-0.073	3.00E-01
rsRNA-12S	ARSD	-0.094	1.80E-01
rsRNA-12S	ARSG	-0.021	7.70E-01
rsRNA-12S	ART1	-0.021	7.60E-01
rsRNA-12S	ARV1	0.077	2.70E-01
rsRNA-12S	ARVCF	0.035	6.20E-01
rsRNA-12S	ASAH1	-0.173	1.30E-02
rsRNA-12S	ASAP1	0.058	4.10E-01
rsRNA-12S	ASAP1-IT1	0.021	7.60E-01
rsRNA-12S	ASAP2	-0.067	3.40E-01
rsRNA-12S	ASAP3	0.029	6.80E-01
rsRNA-12S	ASB1	-0.005	9.40E-01
rsRNA-12S	ASB11	-0.153	2.80E-02
rsRNA-12S	ASB13	0.019	7.90E-01
rsRNA-12S	ASB16	0.015	8.30E-01
rsRNA-12S	ASB2	0.005	9.40E-01
rsRNA-12S	ASB4	-0.031	6.60E-01
rsRNA-12S	ASB6	0.06	3.90E-01
rsRNA-12S	ASB7	0.02	7.70E-01
rsRNA-12S	ASB8	-0.053	4.50E-01
rsRNA-12S	ASCC2	-0.137	5.00E-02
rsRNA-12S	ASCC3	-0.195	5.20E-03
rsRNA-12S	ASCL2	0.198	4.40E-03
rsRNA-12S	ASF1A	-0.109	1.20E-01
rsRNA-12S	ASF1B	-0.118	9.10E-02
rsRNA-12S	ASGR1	0.029	6.80E-01
rsRNA-12S	ASGR2	-0.079	2.60E-01
rsRNA-12S	ASH1L	0.009	9.00E-01
rsRNA-12S	ASH1L-AS1	-0.114	1.00E-01
rsRNA-12S	ASH2L	-0.271	8.30E-05
rsRNA-12S	ASIC4	0.071	3.10E-01
rsRNA-12S	ASL	0.011	8.70E-01
rsRNA-12S	ASMTL	0.045	5.30E-01
rsRNA-12S	ASMTL-AS1	-0.054	4.40E-01
rsRNA-12S	ASNS	0.162	2.00E-02
rsRNA-12S	ASNSD1	-0.006	9.40E-01
rsRNA-12S	ASPHD1	-0.078	2.70E-01
rsRNA-12S	ASPHD2	0.054	4.40E-01
rsRNA-12S	ASPM	-0.002	9.80E-01
rsRNA-12S	ASPRV1	-0.032	6.50E-01
rsRNA-12S	ASPSCR1	-0.043	5.40E-01
rsRNA-12S	ASRGL1	-0.113	1.10E-01
rsRNA-12S	ASS1	-0.004	9.50E-01
rsRNA-12S	ASTE1	0.044	5.30E-01
rsRNA-12S	ASTL	0.042	5.50E-01
rsRNA-12S	ASTN2	0.038	5.90E-01
rsRNA-12S	ASXL1	-0.059	4.00E-01
rsRNA-12S	ASXL2	-0.084	2.30E-01
rsRNA-12S	ATAD1	-0.112	1.10E-01
rsRNA-12S	ATAD2	-0.134	5.50E-02
rsRNA-12S	ATAD2B	-0.036	6.10E-01
rsRNA-12S	ATAD3A	0.16	2.20E-02
rsRNA-12S	ATAT1	0.097	1.70E-01
rsRNA-12S	ATE1	-0.118	9.30E-02
rsRNA-12S	ATF1	-0.139	4.70E-02
rsRNA-12S	ATF2	-0.151	3.10E-02
rsRNA-12S	ATF3	-0.005	9.50E-01
rsRNA-12S	ATF4	0.032	6.50E-01
rsRNA-12S	ATF5	-0.112	1.10E-01
rsRNA-12S	ATF6	-0.125	7.40E-02
rsRNA-12S	ATF6B	0.042	5.50E-01
rsRNA-12S	ATF7IP	-0.107	1.30E-01
rsRNA-12S	ATF7IP2	-0.111	1.10E-01
rsRNA-12S	ATG10	-0.029	6.80E-01
rsRNA-12S	ATG101	0.139	4.70E-02
rsRNA-12S	ATG13	-0.047	5.00E-01
rsRNA-12S	ATG14	0.131	6.20E-02
rsRNA-12S	ATG16L1	0.061	3.90E-01
rsRNA-12S	ATG16L2	0.011	8.80E-01
rsRNA-12S	ATG2A	0.067	3.40E-01
rsRNA-12S	ATG2B	-0.075	2.80E-01
rsRNA-12S	ATG3	-0.074	2.90E-01
rsRNA-12S	ATG4B	-0.101	1.50E-01
rsRNA-12S	ATG4C	-0.206	3.10E-03
rsRNA-12S	ATG4D	-0.058	4.10E-01
rsRNA-12S	ATG5	0.018	7.90E-01
rsRNA-12S	ATG7	-0.023	7.40E-01
rsRNA-12S	ATG9A	-0.017	8.10E-01
rsRNA-12S	ATIC	-0.037	6.00E-01
rsRNA-12S	ATL1	0.093	1.80E-01
rsRNA-12S	ATL2	-0.13	6.30E-02
rsRNA-12S	ATL3	0.094	1.80E-01
rsRNA-12S	ATMIN	-0.187	7.20E-03
rsRNA-12S	ATN1	-0.093	1.80E-01
rsRNA-12S	ATOH8	0.012	8.60E-01
rsRNA-12S	ATOX1	0.154	2.80E-02
rsRNA-12S	ATP10A	0.009	9.00E-01
rsRNA-12S	ATP11B	-0.013	8.50E-01
rsRNA-12S	ATP11C	-0.048	4.90E-01
rsRNA-12S	ATP12A	0.058	4.10E-01
rsRNA-12S	ATP13A1	0.114	1.00E-01
rsRNA-12S	ATP13A2	0.019	7.90E-01
rsRNA-12S	ATP1A1	-0.059	4.00E-01
rsRNA-12S	ATP1A3	-0.056	4.30E-01
rsRNA-12S	ATP1B1	0.022	7.60E-01
rsRNA-12S	ATP1B2	0.045	5.20E-01
rsRNA-12S	ATP1B3	-0.073	3.00E-01
rsRNA-12S	ATP23	0.042	5.50E-01
rsRNA-12S	ATP2A2	-0.308	7.10E-06
rsRNA-12S	ATP2A3	-0.149	3.30E-02
rsRNA-12S	ATP2B1	0.064	3.60E-01
rsRNA-12S	ATP2B1-AS1	0.342	5.30E-07
rsRNA-12S	ATP2B3	0.035	6.20E-01
rsRNA-12S	ATP2B4	-0.116	9.70E-02
rsRNA-12S	ATP2C1	-0.286	3.20E-05
rsRNA-12S	ATP5F1A	-0.153	2.90E-02
rsRNA-12S	ATP5F1B	-0.197	4.60E-03
rsRNA-12S	ATP5F1C	0.257	2.00E-04
rsRNA-12S	ATP5F1D	0.085	2.30E-01
rsRNA-12S	ATP5F1E	0.195	5.00E-03
rsRNA-12S	ATP5F1EP2	0.169	1.50E-02
rsRNA-12S	ATP5IF1	0.297	1.50E-05
rsRNA-12S	ATP5MC1	0.272	8.00E-05
rsRNA-12S	ATP5MC2	0.076	2.80E-01
rsRNA-12S	ATP5ME	0.17	1.50E-02
rsRNA-12S	ATP5MF	0.276	6.30E-05
rsRNA-12S	ATP5MG	0.203	3.50E-03
rsRNA-12S	ATP5MJ	0.231	8.80E-04
rsRNA-12S	ATP5PB	0.054	4.40E-01
rsRNA-12S	ATP5PD	0.122	8.20E-02
rsRNA-12S	ATP5PF	0.235	7.00E-04
rsRNA-12S	ATP5PO	0.208	2.80E-03
rsRNA-12S	ATP6AP1	-0.188	7.00E-03
rsRNA-12S	ATP6AP1L	-0.065	3.60E-01
rsRNA-12S	ATP6AP2	-0.31	6.10E-06
rsRNA-12S	ATP6V0A1	-0.093	1.80E-01
rsRNA-12S	ATP6V0A2	-0.046	5.10E-01
rsRNA-12S	ATP6V0B	-0.036	6.10E-01
rsRNA-12S	ATP6V0C	-0.194	5.30E-03
rsRNA-12S	ATP6V0CP3	0.135	5.30E-02
rsRNA-12S	ATP6V0D1	-0.15	3.20E-02
rsRNA-12S	ATP6V0E1	-0.008	9.10E-01
rsRNA-12S	ATP6V0E2	0.164	1.90E-02
rsRNA-12S	ATP6V0E2-AS1	0.026	7.10E-01
rsRNA-12S	ATP6V1A	-0.333	1.10E-06
rsRNA-12S	ATP6V1B2	-0.308	6.90E-06
rsRNA-12S	ATP6V1C1	-0.058	4.10E-01
rsRNA-12S	ATP6V1D	0.066	3.50E-01
rsRNA-12S	ATP6V1E1	-0.056	4.30E-01
rsRNA-12S	ATP6V1E2	-0.222	1.40E-03
rsRNA-12S	ATP6V1F	0.153	2.90E-02
rsRNA-12S	ATP6V1G1	0.103	1.40E-01
rsRNA-12S	ATP6V1G2	-0.095	1.80E-01
rsRNA-12S	ATP6V1H	-0.168	1.60E-02
rsRNA-12S	ATP7A	-0.222	1.40E-03
rsRNA-12S	ATP7B	-0.133	5.80E-02
rsRNA-12S	ATP8A1	-0.191	6.00E-03
rsRNA-12S	ATP8A2	-0.039	5.80E-01
rsRNA-12S	ATP8B2	-0.085	2.30E-01
rsRNA-12S	ATP8B5P	-0.086	2.20E-01
rsRNA-12S	ATP9A	0.044	5.30E-01
rsRNA-12S	ATP9B	0.007	9.20E-01
rsRNA-12S	ATPAF1	-0.072	3.10E-01
rsRNA-12S	ATPAF2	0.016	8.20E-01
rsRNA-12S	ATRAID	0.226	1.10E-03
rsRNA-12S	ATRIP	0.213	2.20E-03
rsRNA-12S	ATRN	-0.121	8.40E-02
rsRNA-12S	ATRX	-0.108	1.20E-01
rsRNA-12S	ATXN1	-0.116	9.70E-02
rsRNA-12S	ATXN10	-0.024	7.30E-01
rsRNA-12S	ATXN1L	-0.369	5.20E-08
rsRNA-12S	ATXN2	-0.074	2.90E-01
rsRNA-12S	ATXN2L	-0.106	1.30E-01
rsRNA-12S	ATXN3	0.153	2.90E-02
rsRNA-12S	ATXN7L2	0.127	7.00E-02
rsRNA-12S	ATXN7L3	0.021	7.70E-01
rsRNA-12S	ATXN7L3B	0.018	8.00E-01
rsRNA-12S	AUH	-0.232	8.20E-04
rsRNA-12S	AUP1	0.192	5.70E-03
rsRNA-12S	AURKA	-0.135	5.40E-02
rsRNA-12S	AURKAIP1	0.098	1.60E-01
rsRNA-12S	AURKAP1	0.026	7.10E-01
rsRNA-12S	AURKB	-0.016	8.10E-01
rsRNA-12S	AUTS2	-0.16	2.20E-02
rsRNA-12S	AVEN	0.101	1.50E-01
rsRNA-12S	AVIL	-0.138	4.80E-02
rsRNA-12S	AVL9	0.056	4.20E-01
rsRNA-12S	AVP	0.01	8.80E-01
rsRNA-12S	AVPI1	-0.011	8.80E-01
rsRNA-12S	AXIN1	-0.105	1.40E-01
rsRNA-12S	AXIN2	-0.198	4.40E-03
rsRNA-12S	AXL	0.048	5.00E-01
rsRNA-12S	AZI2	0.039	5.80E-01
rsRNA-12S	AZIN1	-0.149	3.40E-02
rsRNA-12S	AZIN2	-0.051	4.70E-01
rsRNA-12S	AZU1	-0.093	1.80E-01
rsRNA-12S	B2M	0.017	8.10E-01
rsRNA-12S	B3GALNT1	-0.069	3.30E-01
rsRNA-12S	B3GALNT2	0.002	9.80E-01
rsRNA-12S	B3GALT1	-0.01	8.80E-01
rsRNA-12S	B3GALT2	0.025	7.20E-01
rsRNA-12S	B3GALT4	0.209	2.60E-03
rsRNA-12S	B3GAT1	0.212	2.20E-03
rsRNA-12S	B3GAT3	0.076	2.80E-01
rsRNA-12S	B3GLCT	-0.069	3.30E-01
rsRNA-12S	B3GNT2	-0.278	5.60E-05
rsRNA-12S	B3GNT4	0.077	2.70E-01
rsRNA-12S	B3GNT5	-0.039	5.80E-01
rsRNA-12S	B3GNT6	0.076	2.80E-01
rsRNA-12S	B3GNT8	0.069	3.20E-01
rsRNA-12S	B3GNTL1	0.105	1.30E-01
rsRNA-12S	B4GALNT4	0.087	2.20E-01
rsRNA-12S	B4GALT1	0.076	2.80E-01
rsRNA-12S	B4GALT3	-0.045	5.20E-01
rsRNA-12S	B4GALT4	-0.095	1.70E-01
rsRNA-12S	B4GALT5	-0.145	3.80E-02
rsRNA-12S	B4GAT1	0.026	7.10E-01
rsRNA-12S	B9D1	-0.031	6.60E-01
rsRNA-12S	BAALC	-0.076	2.80E-01
rsRNA-12S	BABAM1	0.076	2.80E-01
rsRNA-12S	BABAM2	0.032	6.40E-01
rsRNA-12S	BACE2	-0.107	1.30E-01
rsRNA-12S	BACH1	-0.281	4.50E-05
rsRNA-12S	BACH2	-0.088	2.10E-01
rsRNA-12S	BAD	0.152	3.00E-02
rsRNA-12S	BAG3	-0.175	1.20E-02
rsRNA-12S	BAG4	0.217	1.70E-03
rsRNA-12S	BAG5	-0.172	1.40E-02
rsRNA-12S	BAG6	0.031	6.60E-01
rsRNA-12S	BAGE2	-0.169	1.50E-02
rsRNA-12S	BAGE3	0.045	5.30E-01
rsRNA-12S	BAHCC1	0.074	2.90E-01
rsRNA-12S	BAHD1	-0.133	5.70E-02
rsRNA-12S	BAIAP2	-0.138	4.90E-02
rsRNA-12S	BAIAP2L2	0.149	3.30E-02
rsRNA-12S	BAIAP3	0.13	6.30E-02
rsRNA-12S	BAK1	0.092	1.90E-01
rsRNA-12S	BAMBI	-0.098	1.60E-01
rsRNA-12S	BANF1	0.041	5.60E-01
rsRNA-12S	BANF2	0.128	6.80E-02
rsRNA-12S	BANK1	-0.061	3.90E-01
rsRNA-12S	BANP	-0.223	1.30E-03
rsRNA-12S	BAP1	0.06	3.90E-01
rsRNA-12S	BARD1	0.198	4.40E-03
rsRNA-12S	BARHL2	0.045	5.20E-01
rsRNA-12S	BARX1	-0.008	9.00E-01
rsRNA-12S	BASP1	-0.124	7.60E-02
rsRNA-12S	BATF	0.204	3.30E-03
rsRNA-12S	BATF2	0.143	4.00E-02
rsRNA-12S	BATF3	0.181	9.20E-03
rsRNA-12S	BAX	0.089	2.00E-01
rsRNA-12S	BAZ1A	-0.129	6.60E-02
rsRNA-12S	BAZ1B	-0.049	4.90E-01
rsRNA-12S	BAZ2A	0.039	5.80E-01
rsRNA-12S	BAZ2B	-0.063	3.70E-01
rsRNA-12S	BBC3	0.038	5.90E-01
rsRNA-12S	BBIP1	0.008	9.00E-01
rsRNA-12S	BBLN	0.122	8.00E-02
rsRNA-12S	BBOF1	-0.112	1.10E-01
rsRNA-12S	BBS1	-0.198	4.50E-03
rsRNA-12S	BBS10	-0.187	7.20E-03
rsRNA-12S	BBS2	-0.114	1.00E-01
rsRNA-12S	BBS4	0.162	2.00E-02
rsRNA-12S	BBS7	-0.048	5.00E-01
rsRNA-12S	BBS9	-0.04	5.70E-01
rsRNA-12S	BBX	0.022	7.60E-01
rsRNA-12S	BCAP29	-0.088	2.10E-01
rsRNA-12S	BCAP31	-0.198	4.40E-03
rsRNA-12S	BCAR3	-0.161	2.10E-02
rsRNA-12S	BCAS2	0.009	8.90E-01
rsRNA-12S	BCAS3	-0.101	1.50E-01
rsRNA-12S	BCAS4	0.193	5.40E-03
rsRNA-12S	BCAT1	-0.06	4.00E-01
rsRNA-12S	BCAT2	0.052	4.60E-01
rsRNA-12S	BCCIP	-0.052	4.60E-01
rsRNA-12S	BCDIN3D	-0.087	2.20E-01
rsRNA-12S	BCKDHA	-0.002	9.80E-01
rsRNA-12S	BCKDHB	-0.058	4.10E-01
rsRNA-12S	BCKDK	-0.064	3.60E-01
rsRNA-12S	BCL10	-0.222	1.40E-03
rsRNA-12S	BCL11A	0.258	1.90E-04
rsRNA-12S	BCL11B	-0.137	5.00E-02
rsRNA-12S	BCL2	-0.187	7.40E-03
rsRNA-12S	BCL2A1	0.041	5.60E-01
rsRNA-12S	BCL2L1	-0.18	9.80E-03
rsRNA-12S	BCL2L11	-0.171	1.40E-02
rsRNA-12S	BCL2L12	0.127	7.00E-02
rsRNA-12S	BCL2L13	-0.259	1.70E-04
rsRNA-12S	BCL2L14	-0.016	8.10E-01
rsRNA-12S	BCL2L2	-0.088	2.10E-01
rsRNA-12S	BCL3	-0.071	3.10E-01
rsRNA-12S	BCL6	-0.156	2.50E-02
rsRNA-12S	BCL6B	0.073	3.00E-01
rsRNA-12S	BCL7A	-0.079	2.60E-01
rsRNA-12S	BCL7B	0.19	6.40E-03
rsRNA-12S	BCL7C	0.266	1.20E-04
rsRNA-12S	BCL9	-0.013	8.60E-01
rsRNA-12S	BCL9L	-0.121	8.30E-02
rsRNA-12S	BCLAF1	-0.064	3.60E-01
rsRNA-12S	BCLAF3	-0.071	3.10E-01
rsRNA-12S	BCOR	-0.276	6.20E-05
rsRNA-12S	BCORL1	0.112	1.10E-01
rsRNA-12S	BCR	-0.033	6.40E-01
rsRNA-12S	BCRP2	0.059	4.00E-01
rsRNA-12S	BCS1L	0.136	5.20E-02
rsRNA-12S	BDH1	0.019	7.90E-01
rsRNA-12S	BDKRB1	-0.051	4.70E-01
rsRNA-12S	BDKRB2	0.001	9.90E-01
rsRNA-12S	BDNF	-0.05	4.80E-01
rsRNA-12S	BDNF-AS	0.086	2.20E-01
rsRNA-12S	BDP1	0.141	4.40E-02
rsRNA-12S	BECN1	-0.27	9.20E-05
rsRNA-12S	BEGAIN	0.047	5.10E-01
rsRNA-12S	BEND3	-0.061	3.80E-01
rsRNA-12S	BEND4	-0.056	4.30E-01
rsRNA-12S	BEND5	0.111	1.10E-01
rsRNA-12S	BEND7	-0.085	2.30E-01
rsRNA-12S	BEST1	-0.094	1.80E-01
rsRNA-12S	BET1	-0.12	8.60E-02
rsRNA-12S	BET1L	-0.077	2.70E-01
rsRNA-12S	BEX1	0.039	5.80E-01
rsRNA-12S	BEX2	0.134	5.50E-02
rsRNA-12S	BEX3	0.028	6.90E-01
rsRNA-12S	BEX4	-0.147	3.50E-02
rsRNA-12S	BEX5	0.065	3.50E-01
rsRNA-12S	BFAR	0.084	2.30E-01
rsRNA-12S	BFSP1	0.086	2.20E-01
rsRNA-12S	BHLHE40	-0.297	1.60E-05
rsRNA-12S	BICD2	-0.114	1.00E-01
rsRNA-12S	BICDL2	0.082	2.40E-01
rsRNA-12S	BICRA	-0.307	7.40E-06
rsRNA-12S	BICRAL	-0.254	2.30E-04
rsRNA-12S	BID	0.011	8.70E-01
rsRNA-12S	BIK	-0.045	5.20E-01
rsRNA-12S	BIN1	0.147	3.60E-02
rsRNA-12S	BIN2	-0.017	8.00E-01
rsRNA-12S	BIN3	0.126	7.10E-02
rsRNA-12S	BIN3-IT1	0.115	1.00E-01
rsRNA-12S	BIRC2	-0.041	5.60E-01
rsRNA-12S	BIRC3	0.175	1.20E-02
rsRNA-12S	BIRC5	0.012	8.60E-01
rsRNA-12S	BIRC6	-0.017	8.10E-01
rsRNA-12S	BIVM	-0.127	6.90E-02
rsRNA-12S	BLCAP	-0.011	8.80E-01
rsRNA-12S	BLK	0.093	1.80E-01
rsRNA-12S	BLM	0.063	3.70E-01
rsRNA-12S	BLMH	-0.048	4.90E-01
rsRNA-12S	BLOC1S1	0.247	3.50E-04
rsRNA-12S	BLVRA	0.063	3.70E-01
rsRNA-12S	BLVRB	0.06	4.00E-01
rsRNA-12S	BMERB1	0.067	3.40E-01
rsRNA-12S	BMF	-0.068	3.40E-01
rsRNA-12S	BMP1	0.017	8.10E-01
rsRNA-12S	BMP2	-0.011	8.70E-01
rsRNA-12S	BMP2K	-0.296	1.60E-05
rsRNA-12S	BMP3	0.021	7.60E-01
rsRNA-12S	BMP4	0.06	3.90E-01
rsRNA-12S	BMP6	-0.26	1.70E-04
rsRNA-12S	BMPR1A	-0.047	5.00E-01
rsRNA-12S	BMPR2	-0.019	7.80E-01
rsRNA-12S	BMS1	-0.029	6.80E-01
rsRNA-12S	BMS1P1	-0.069	3.20E-01
rsRNA-12S	BMS1P2	0.098	1.60E-01
rsRNA-12S	BMX	-0.068	3.30E-01
rsRNA-12S	BNC2	0.087	2.10E-01
rsRNA-12S	BNIP1	0.231	8.70E-04
rsRNA-12S	BNIP2	-0.224	1.20E-03
rsRNA-12S	BNIP3	-0.045	5.20E-01
rsRNA-12S	BNIP3L	-0.143	4.10E-02
rsRNA-12S	BNIPL	-0.082	2.40E-01
rsRNA-12S	BOD1	0.005	9.40E-01
rsRNA-12S	BOD1L1	0.036	6.10E-01
rsRNA-12S	BOK	0.033	6.40E-01
rsRNA-12S	BOLA1	0.141	4.40E-02
rsRNA-12S	BOLA2	0.265	1.30E-04
rsRNA-12S	BOLA3	0.126	7.30E-02
rsRNA-12S	BORA	-0.029	6.80E-01
rsRNA-12S	BORCS6	0.189	6.60E-03
rsRNA-12S	BORCS7	-0.074	2.90E-01
rsRNA-12S	BPGM	-0.165	1.80E-02
rsRNA-12S	BPHL	0.047	5.10E-01
rsRNA-12S	BPI	-0.097	1.70E-01
rsRNA-12S	BPIFA1	-0.021	7.60E-01
rsRNA-12S	BPIFA3	-0.082	2.40E-01
rsRNA-12S	BPIFA4P	-0.041	5.60E-01
rsRNA-12S	BPNT2	-0.151	3.10E-02
rsRNA-12S	BPTF	-0.185	7.90E-03
rsRNA-12S	BRAF	-0.125	7.40E-02
rsRNA-12S	BRAT1	0.079	2.60E-01
rsRNA-12S	BRCA1	-0.123	8.00E-02
rsRNA-12S	BRD1	-0.373	3.60E-08
rsRNA-12S	BRD2	-0.041	5.50E-01
rsRNA-12S	BRD3	-0.041	5.60E-01
rsRNA-12S	BRD3OS	-0.066	3.50E-01
rsRNA-12S	BRD4	-0.136	5.20E-02
rsRNA-12S	BRD7	-0.108	1.20E-01
rsRNA-12S	BRD7P3	-0.059	4.00E-01
rsRNA-12S	BRD8	-0.269	9.90E-05
rsRNA-12S	BRD9	0.158	2.30E-02
rsRNA-12S	BRF1	0.119	9.00E-02
rsRNA-12S	BRF2	-0.097	1.70E-01
rsRNA-12S	BRI3	-0.145	3.80E-02
rsRNA-12S	BRI3BP	0.182	8.90E-03
rsRNA-12S	BRICD5	0.073	3.00E-01
rsRNA-12S	BRINP2	0.067	3.40E-01
rsRNA-12S	BRIX1	0.077	2.70E-01
rsRNA-12S	BRK1	0.207	2.90E-03
rsRNA-12S	BRME1	0.015	8.30E-01
rsRNA-12S	BRMS1	0.215	2.00E-03
rsRNA-12S	BRMS1L	-0.012	8.70E-01
rsRNA-12S	BRPF1	-0.098	1.60E-01
rsRNA-12S	BRPF3	-0.21	2.50E-03
rsRNA-12S	BRSK1	-0.034	6.30E-01
rsRNA-12S	BRWD1	0.12	8.80E-02
rsRNA-12S	BRWD3	-0.167	1.70E-02
rsRNA-12S	BSDC1	-0.029	6.80E-01
rsRNA-12S	BSG	-0.177	1.10E-02
rsRNA-12S	BSND	0.067	3.40E-01
rsRNA-12S	BSPH1	0.028	6.90E-01
rsRNA-12S	BST1	-0.133	5.70E-02
rsRNA-12S	BST2	0.141	4.40E-02
rsRNA-12S	BTAF1	-0.011	8.70E-01
rsRNA-12S	BTBD1	-0.205	3.10E-03
rsRNA-12S	BTBD10	-0.195	5.00E-03
rsRNA-12S	BTBD11	-0.001	9.90E-01
rsRNA-12S	BTBD2	0.048	5.00E-01
rsRNA-12S	BTBD3	-0.165	1.80E-02
rsRNA-12S	BTBD6	0.246	3.80E-04
rsRNA-12S	BTBD7	-0.365	7.40E-08
rsRNA-12S	BTBD9	0.025	7.20E-01
rsRNA-12S	BTD	-0.069	3.30E-01
rsRNA-12S	BTF3	-0.171	1.40E-02
rsRNA-12S	BTF3L4	-0.005	9.50E-01
rsRNA-12S	BTG1	-0.27	9.00E-05
rsRNA-12S	BTG2	-0.247	3.50E-04
rsRNA-12S	BTG3	-0.082	2.40E-01
rsRNA-12S	BTK	-0.004	9.50E-01
rsRNA-12S	BTLA	0.142	4.20E-02
rsRNA-12S	BTN2A1	-0.218	1.70E-03
rsRNA-12S	BTN3A1	0.048	4.90E-01
rsRNA-12S	BTN3A2	-0.055	4.40E-01
rsRNA-12S	BTN3A3	-0.04	5.70E-01
rsRNA-12S	BTNL8	-0.108	1.20E-01
rsRNA-12S	BTRC	-0.024	7.30E-01
rsRNA-12S	BUB1	-0.111	1.10E-01
rsRNA-12S	BUB1B	0.067	3.40E-01
rsRNA-12S	BUB3	0.007	9.30E-01
rsRNA-12S	BUD13	-0.106	1.30E-01
rsRNA-12S	BUD23	0.068	3.30E-01
rsRNA-12S	BUD31	0.197	4.70E-03
rsRNA-12S	BVES	0.072	3.10E-01
rsRNA-12S	BYSL	-0.002	9.70E-01
rsRNA-12S	BZW1	-0.122	8.20E-02
rsRNA-12S	BZW2	-0.102	1.40E-01
rsRNA-12S	C10orf105	-0.143	4.10E-02
rsRNA-12S	C10orf88	0.021	7.70E-01
rsRNA-12S	C11orf1	0.182	9.20E-03
rsRNA-12S	C11orf24	-0.013	8.50E-01
rsRNA-12S	C11orf49	0.114	1.00E-01
rsRNA-12S	C11orf53	0.113	1.10E-01
rsRNA-12S	C11orf54	-0.107	1.30E-01
rsRNA-12S	C11orf58	-0.034	6.30E-01
rsRNA-12S	C11orf68	0.03	6.70E-01
rsRNA-12S	C11orf80	0.25	3.00E-04
rsRNA-12S	C12orf29	0.014	8.50E-01
rsRNA-12S	C12orf4	-0.046	5.10E-01
rsRNA-12S	C12orf43	0.033	6.40E-01
rsRNA-12S	C12orf50	0.034	6.30E-01
rsRNA-12S	C12orf57	0.279	5.10E-05
rsRNA-12S	C12orf75	0.044	5.30E-01
rsRNA-12S	C12orf76	-0.032	6.50E-01
rsRNA-12S	C14orf132	-0.106	1.30E-01
rsRNA-12S	C14orf28	0.04	5.70E-01
rsRNA-12S	C14orf93	0.154	2.80E-02
rsRNA-12S	C15orf61	0.197	4.70E-03
rsRNA-12S	C15orf62	0.103	1.40E-01
rsRNA-12S	C16orf54	0.034	6.30E-01
rsRNA-12S	C16orf72	0.022	7.50E-01
rsRNA-12S	C16orf74	0.08	2.60E-01
rsRNA-12S	C16orf86	0.134	5.50E-02
rsRNA-12S	C16orf87	-0.029	6.80E-01
rsRNA-12S	C16orf91	0.118	9.10E-02
rsRNA-12S	C16orf96	0.025	7.20E-01
rsRNA-12S	C17orf107	0.056	4.30E-01
rsRNA-12S	C17orf58	-0.141	4.30E-02
rsRNA-12S	C17orf64	0.026	7.20E-01
rsRNA-12S	C17orf67	0.076	2.80E-01
rsRNA-12S	C17orf75	-0.041	5.60E-01
rsRNA-12S	C17orf80	-0.172	1.30E-02
rsRNA-12S	C17orf97	-0.036	6.10E-01
rsRNA-12S	C18orf12	0.096	1.70E-01
rsRNA-12S	C18orf21	0.275	6.50E-05
rsRNA-12S	C18orf25	-0.117	9.60E-02
rsRNA-12S	C18orf54	-0.003	9.70E-01
rsRNA-12S	C19orf12	0.106	1.30E-01
rsRNA-12S	C19orf25	0.176	1.20E-02
rsRNA-12S	C19orf33	0.101	1.50E-01
rsRNA-12S	C19orf38	-0.014	8.40E-01
rsRNA-12S	C19orf44	0.049	4.90E-01
rsRNA-12S	C19orf47	0.021	7.60E-01
rsRNA-12S	C19orf48	0.208	2.70E-03
rsRNA-12S	C19orf53	0.258	1.90E-04
rsRNA-12S	C19orf54	0.044	5.40E-01
rsRNA-12S	C1GALT1	-0.016	8.30E-01
rsRNA-12S	C1GALT1C1	-0.026	7.10E-01
rsRNA-12S	C1orf109	-0.255	2.30E-04
rsRNA-12S	C1orf112	0.086	2.20E-01
rsRNA-12S	C1orf115	-0.016	8.20E-01
rsRNA-12S	C1orf116	-0.126	7.20E-02
rsRNA-12S	C1orf122	0.281	4.50E-05
rsRNA-12S	C1orf131	-0.229	9.30E-04
rsRNA-12S	C1orf159	0.182	9.10E-03
rsRNA-12S	C1orf162	-0.022	7.50E-01
rsRNA-12S	C1orf174	0.046	5.10E-01
rsRNA-12S	C1orf189	-0.067	3.40E-01
rsRNA-12S	C1orf198	-0.084	2.30E-01
rsRNA-12S	C1orf21	-0.06	3.90E-01
rsRNA-12S	C1orf35	0.017	8.10E-01
rsRNA-12S	C1orf43	-0.117	9.60E-02
rsRNA-12S	C1orf50	0.163	2.00E-02
rsRNA-12S	C1orf54	-0.059	4.00E-01
rsRNA-12S	C1orf56	-0.238	5.90E-04
rsRNA-12S	C1orf74	-0.01	8.90E-01
rsRNA-12S	C1QA	0.052	4.60E-01
rsRNA-12S	C1QB	0.083	2.30E-01
rsRNA-12S	C1QBP	0.002	9.70E-01
rsRNA-12S	C1QC	0.004	9.60E-01
rsRNA-12S	C1QL1	0.157	2.50E-02
rsRNA-12S	C1QL2	0.069	3.30E-01
rsRNA-12S	C1QL3	0.099	1.60E-01
rsRNA-12S	C1QTNF1	-0.085	2.30E-01
rsRNA-12S	C1QTNF6	0.128	6.60E-02
rsRNA-12S	C1RL-AS1	0.096	1.70E-01
rsRNA-12S	C2	-0.002	9.70E-01
rsRNA-12S	C20orf173	-0.039	5.80E-01
rsRNA-12S	C20orf181	-0.05	4.80E-01
rsRNA-12S	C20orf27	0.095	1.80E-01
rsRNA-12S	C21orf62-AS1	-0.052	4.60E-01
rsRNA-12S	C21orf91	0.006	9.30E-01
rsRNA-12S	C22orf39	0.008	9.10E-01
rsRNA-12S	C22orf46	-0.008	9.10E-01
rsRNA-12S	C2CD2	0.051	4.70E-01
rsRNA-12S	C2CD2L	-0.059	4.00E-01
rsRNA-12S	C2CD4C	0.088	2.10E-01
rsRNA-12S	C2CD5	-0.153	2.90E-02
rsRNA-12S	C2orf42	0.024	7.40E-01
rsRNA-12S	C2orf49	0.071	3.20E-01
rsRNA-12S	C2orf68	-0.217	1.80E-03
rsRNA-12S	C2orf69	-0.036	6.10E-01
rsRNA-12S	C2orf74	-0.022	7.50E-01
rsRNA-12S	C2orf76	0.163	1.90E-02
rsRNA-12S	C2orf88	-0.064	3.60E-01
rsRNA-12S	C2orf92	0.012	8.60E-01
rsRNA-12S	C3orf14	0.037	6.00E-01
rsRNA-12S	C3orf18	-0.019	7.80E-01
rsRNA-12S	C3orf38	-0.075	2.90E-01
rsRNA-12S	C4A	0.073	3.00E-01
rsRNA-12S	C4BPA	-0.023	7.40E-01
rsRNA-12S	C4BPB	-0.007	9.30E-01
rsRNA-12S	C4orf48	0.258	1.90E-04
rsRNA-12S	C5	0.028	6.90E-01
rsRNA-12S	C5AR2	-0.004	9.60E-01
rsRNA-12S	C5orf15	-0.046	5.10E-01
rsRNA-12S	C5orf22	-0.226	1.10E-03
rsRNA-12S	C5orf24	-0.085	2.20E-01
rsRNA-12S	C5orf34	0.004	9.60E-01
rsRNA-12S	C5orf51	-0.036	6.10E-01
rsRNA-12S	C6orf120	-0.048	4.90E-01
rsRNA-12S	C6orf163	-0.115	1.00E-01
rsRNA-12S	C6orf223	0.079	2.60E-01
rsRNA-12S	C6orf226	0.118	9.20E-02
rsRNA-12S	C6orf47	-0.01	8.80E-01
rsRNA-12S	C6orf62	-0.134	5.60E-02
rsRNA-12S	C6orf89	-0.198	4.50E-03
rsRNA-12S	C7orf25	-0.234	7.40E-04
rsRNA-12S	C7orf26	-0.036	6.10E-01
rsRNA-12S	C7orf50	0.315	4.10E-06
rsRNA-12S	C8orf44	0.01	8.90E-01
rsRNA-12S	C8orf58	-0.01	8.90E-01
rsRNA-12S	C8orf76	-0.02	7.80E-01
rsRNA-12S	C8orf82	0.108	1.20E-01
rsRNA-12S	C9orf131	-0.004	9.50E-01
rsRNA-12S	C9orf24	0.123	8.00E-02
rsRNA-12S	C9orf57	-0.004	9.60E-01
rsRNA-12S	C9orf72	-0.098	1.60E-01
rsRNA-12S	C9orf78	-0.116	9.70E-02
rsRNA-12S	C9orf85	0.055	4.30E-01
rsRNA-12S	CA1	-0.053	4.50E-01
rsRNA-12S	CA11	0.243	4.40E-04
rsRNA-12S	CA13	-0.065	3.60E-01
rsRNA-12S	CA2	-0.34	6.00E-07
rsRNA-12S	CA4	-0.045	5.20E-01
rsRNA-12S	CA5B	-0.053	4.50E-01
rsRNA-12S	CA5BP1	-0.105	1.30E-01
rsRNA-12S	CA6	0.094	1.80E-01
rsRNA-12S	CAAP1	-0.003	9.60E-01
rsRNA-12S	CAB39	-0.21	2.50E-03
rsRNA-12S	CAB39L	0.127	7.10E-02
rsRNA-12S	CABIN1	-0.053	4.50E-01
rsRNA-12S	CABLES1	-0.024	7.30E-01
rsRNA-12S	CABLES2	-0.158	2.40E-02
rsRNA-12S	CABP5	0.072	3.00E-01
rsRNA-12S	CACFD1	0.152	3.00E-02
rsRNA-12S	CACNA1B	0.09	2.00E-01
rsRNA-12S	CACNA1D	-0.05	4.80E-01
rsRNA-12S	CACNA1E	-0.063	3.70E-01
rsRNA-12S	CACNA1H	0.02	7.80E-01
rsRNA-12S	CACNA1I	-0.015	8.30E-01
rsRNA-12S	CACNA1S	0.075	2.90E-01
rsRNA-12S	CACNA2D2	0.102	1.50E-01
rsRNA-12S	CACNA2D3	-0.147	3.60E-02
rsRNA-12S	CACNB3	0.05	4.80E-01
rsRNA-12S	CACNG1	-0.051	4.70E-01
rsRNA-12S	CACNG4	-0.162	2.00E-02
rsRNA-12S	CACNG6	-0.147	3.50E-02
rsRNA-12S	CACTIN	0.046	5.10E-01
rsRNA-12S	CACUL1	-0.236	6.70E-04
rsRNA-12S	CACYBP	-0.084	2.30E-01
rsRNA-12S	CAD	-0.038	5.90E-01
rsRNA-12S	CADM1	0.126	7.20E-02
rsRNA-12S	CADM2	0.129	6.60E-02
rsRNA-12S	CADM4	0.038	5.90E-01
rsRNA-12S	CADPS	-0.008	9.00E-01
rsRNA-12S	CADPS2	0.041	5.60E-01
rsRNA-12S	CAGE1	0.041	5.50E-01
rsRNA-12S	CALB2	0.224	1.30E-03
rsRNA-12S	CALCOCO1	-0.198	4.40E-03
rsRNA-12S	CALCOCO2	-0.03	6.70E-01
rsRNA-12S	CALD1	-0.059	4.00E-01
rsRNA-12S	CALHM2	0.102	1.50E-01
rsRNA-12S	CALHM5	0.094	1.80E-01
rsRNA-12S	CALHM6	0.19	6.40E-03
rsRNA-12S	CALM1	-0.23	9.20E-04
rsRNA-12S	CALM2	-0.216	1.80E-03
rsRNA-12S	CALM3	-0.071	3.10E-01
rsRNA-12S	CALML4	-0.1	1.50E-01
rsRNA-12S	CALML5	-0.057	4.20E-01
rsRNA-12S	CALML6	-0.006	9.30E-01
rsRNA-12S	CALN1	0.025	7.30E-01
rsRNA-12S	CALR	-0.021	7.70E-01
rsRNA-12S	CALU	-0.104	1.40E-01
rsRNA-12S	CAMK1	-0.005	9.40E-01
rsRNA-12S	CAMK1D	-0.259	1.80E-04
rsRNA-12S	CAMK1G	0.11	1.10E-01
rsRNA-12S	CAMK2A	0.097	1.70E-01
rsRNA-12S	CAMK2B	0.022	7.50E-01
rsRNA-12S	CAMK2D	0.106	1.30E-01
rsRNA-12S	CAMK2G	-0.282	4.20E-05
rsRNA-12S	CAMK2N1	0.021	7.60E-01
rsRNA-12S	CAMK4	-0.04	5.70E-01
rsRNA-12S	CAMKK2	0.02	7.70E-01
rsRNA-12S	CAMKMT	0.015	8.30E-01
rsRNA-12S	CAMLG	0.085	2.30E-01
rsRNA-12S	CAMP	0.033	6.30E-01
rsRNA-12S	CAMSAP1	-0.245	4.00E-04
rsRNA-12S	CAMSAP2	0.1	1.60E-01
rsRNA-12S	CAMTA1	-0.026	7.10E-01
rsRNA-12S	CAMTA2	-0.129	6.60E-02
rsRNA-12S	CAND1	-0.045	5.20E-01
rsRNA-12S	CAND2	-0.006	9.30E-01
rsRNA-12S	CANT1	-0.103	1.40E-01
rsRNA-12S	CANX	-0.06	3.90E-01
rsRNA-12S	CAP1	-0.243	4.50E-04
rsRNA-12S	CAPG	0.098	1.60E-01
rsRNA-12S	CAPN1	-0.141	4.30E-02
rsRNA-12S	CAPN12	0.101	1.50E-01
rsRNA-12S	CAPN15	0.033	6.40E-01
rsRNA-12S	CAPN2	-0.037	6.00E-01
rsRNA-12S	CAPN3	0.119	9.00E-02
rsRNA-12S	CAPN5	0.043	5.40E-01
rsRNA-12S	CAPN6	-0.055	4.30E-01
rsRNA-12S	CAPN7	-0.121	8.40E-02
rsRNA-12S	CAPNS1	-0.009	9.00E-01
rsRNA-12S	CAPRIN1	-0.31	6.10E-06
rsRNA-12S	CAPRIN2	-0.059	4.00E-01
rsRNA-12S	CAPS	0.08	2.50E-01
rsRNA-12S	CAPS2	0.064	3.60E-01
rsRNA-12S	CAPZA1	-0.139	4.60E-02
rsRNA-12S	CAPZA2	0.048	5.00E-01
rsRNA-12S	CAPZB	-0.102	1.50E-01
rsRNA-12S	CARD11	0.042	5.50E-01
rsRNA-12S	CARD14	0.281	4.40E-05
rsRNA-12S	CARD16	0.061	3.80E-01
rsRNA-12S	CARD17	-0.028	6.90E-01
rsRNA-12S	CARD19	0.067	3.40E-01
rsRNA-12S	CARD9	-0.053	4.50E-01
rsRNA-12S	CARHSP1	0.044	5.30E-01
rsRNA-12S	CARM1	-0.082	2.40E-01
rsRNA-12S	CARMIL1	-0.166	1.80E-02
rsRNA-12S	CARMIL2	0.113	1.10E-01
rsRNA-12S	CARMIL3	-0.027	7.00E-01
rsRNA-12S	CARNS1	0.102	1.40E-01
rsRNA-12S	CARS1	0.114	1.00E-01
rsRNA-12S	CARS2	0.197	4.70E-03
rsRNA-12S	CARTPT	0.032	6.50E-01
rsRNA-12S	CASC15	0.02	7.80E-01
rsRNA-12S	CASC3	-0.159	2.20E-02
rsRNA-12S	CASD1	-0.159	2.30E-02
rsRNA-12S	CASK	-0.187	7.30E-03
rsRNA-12S	CASP1	0.014	8.40E-01
rsRNA-12S	CASP10	-0.107	1.30E-01
rsRNA-12S	CASP3	0.098	1.60E-01
rsRNA-12S	CASP4	0.028	6.90E-01
rsRNA-12S	CASP4LP	0.149	3.30E-02
rsRNA-12S	CASP5	0.024	7.30E-01
rsRNA-12S	CASP6	0.047	5.10E-01
rsRNA-12S	CASP7	-0.164	1.90E-02
rsRNA-12S	CASP8	0.194	5.40E-03
rsRNA-12S	CASP9	-0.159	2.30E-02
rsRNA-12S	CASS4	-0.229	9.70E-04
rsRNA-12S	CAST	-0.14	4.50E-02
rsRNA-12S	CASTOR1	0.107	1.30E-01
rsRNA-12S	CASZ1	-0.059	4.00E-01
rsRNA-12S	CAT	-0.18	1.00E-02
rsRNA-12S	CATSPER1	0.117	9.40E-02
rsRNA-12S	CATSPER2P1	-0.103	1.40E-01
rsRNA-12S	CATSPERZ	0.035	6.20E-01
rsRNA-12S	CAV1	-0.049	4.80E-01
rsRNA-12S	CAV2	-0.027	7.00E-01
rsRNA-12S	CAVIN1	0.14	4.50E-02
rsRNA-12S	CAVIN2	-0.14	4.50E-02
rsRNA-12S	CAVIN3	0.041	5.60E-01
rsRNA-12S	CBARP	-0.043	5.40E-01
rsRNA-12S	CBFA2T2	-0.285	3.50E-05
rsRNA-12S	CBFA2T3	0.017	8.10E-01
rsRNA-12S	CBFB	-0.112	1.10E-01
rsRNA-12S	CBL	-0.254	2.30E-04
rsRNA-12S	CBLB	-0.055	4.30E-01
rsRNA-12S	CBLL1	-0.292	2.20E-05
rsRNA-12S	CBLN3	-0.012	8.70E-01
rsRNA-12S	CBR1	0.1	1.50E-01
rsRNA-12S	CBR3	0.198	4.40E-03
rsRNA-12S	CBR4	-0.157	2.40E-02
rsRNA-12S	CBWD1	-0.007	9.20E-01
rsRNA-12S	CBWD2	-0.1	1.50E-01
rsRNA-12S	CBWD5	-0.124	7.70E-02
rsRNA-12S	CBX1	-0.2	4.00E-03
rsRNA-12S	CBX2	0.108	1.20E-01
rsRNA-12S	CBX3	0.066	3.50E-01
rsRNA-12S	CBX4	-0.294	1.90E-05
rsRNA-12S	CBX5	0.133	5.80E-02
rsRNA-12S	CBX6	0.069	3.20E-01
rsRNA-12S	CBX7	-0.141	4.30E-02
rsRNA-12S	CBX8	-0.215	2.00E-03
rsRNA-12S	CBY1	-0.018	7.90E-01
rsRNA-12S	CBY2	0.053	4.50E-01
rsRNA-12S	CC2D1A	0.01	8.90E-01
rsRNA-12S	CC2D1B	0.138	4.90E-02
rsRNA-12S	CCAR2	-0.004	9.50E-01
rsRNA-12S	CCDC102A	0.006	9.40E-01
rsRNA-12S	CCDC106	0.151	3.00E-02
rsRNA-12S	CCDC107	0.209	2.60E-03
rsRNA-12S	CCDC112	-0.127	7.10E-02
rsRNA-12S	CCDC113	0.05	4.80E-01
rsRNA-12S	CCDC117	-0.236	6.60E-04
rsRNA-12S	CCDC12	0.092	1.90E-01
rsRNA-12S	CCDC120	0.105	1.40E-01
rsRNA-12S	CCDC121	0.043	5.40E-01
rsRNA-12S	CCDC124	0.05	4.80E-01
rsRNA-12S	CCDC125	-0.104	1.40E-01
rsRNA-12S	CCDC126	-0.156	2.50E-02
rsRNA-12S	CCDC127	0.081	2.50E-01
rsRNA-12S	CCDC136	0.014	8.50E-01
rsRNA-12S	CCDC137	0.166	1.80E-02
rsRNA-12S	CCDC14	0.085	2.30E-01
rsRNA-12S	CCDC142	0.157	2.40E-02
rsRNA-12S	CCDC144A	0.073	3.00E-01
rsRNA-12S	CCDC144B	0.096	1.70E-01
rsRNA-12S	CCDC146	-0.119	8.90E-02
rsRNA-12S	CCDC15	-0.128	6.70E-02
rsRNA-12S	CCDC152	0.092	1.90E-01
rsRNA-12S	CCDC167	0.308	7.20E-06
rsRNA-12S	CCDC17	0.028	6.90E-01
rsRNA-12S	CCDC173	0.022	7.50E-01
rsRNA-12S	CCDC177	0.077	2.70E-01
rsRNA-12S	CCDC18	0.032	6.50E-01
rsRNA-12S	CCDC183	0.152	3.00E-02
rsRNA-12S	CCDC183-AS1	0.009	9.00E-01
rsRNA-12S	CCDC184	0.073	3.00E-01
rsRNA-12S	CCDC186	-0.08	2.50E-01
rsRNA-12S	CCDC189	0.118	9.20E-02
rsRNA-12S	CCDC191	-0.127	7.00E-02
rsRNA-12S	CCDC22	0.037	6.00E-01
rsRNA-12S	CCDC24	0.199	4.30E-03
rsRNA-12S	CCDC25	0.102	1.50E-01
rsRNA-12S	CCDC27	0.035	6.20E-01
rsRNA-12S	CCDC28A	-0.266	1.10E-04
rsRNA-12S	CCDC28B	0.152	2.90E-02
rsRNA-12S	CCDC3	0.054	4.40E-01
rsRNA-12S	CCDC32	0.112	1.10E-01
rsRNA-12S	CCDC33	0.01	8.90E-01
rsRNA-12S	CCDC34	0.229	9.80E-04
rsRNA-12S	CCDC47	-0.185	7.80E-03
rsRNA-12S	CCDC50	-0.104	1.40E-01
rsRNA-12S	CCDC51	0.101	1.50E-01
rsRNA-12S	CCDC57	0.071	3.10E-01
rsRNA-12S	CCDC59	-0.004	9.60E-01
rsRNA-12S	CCDC6	0.221	1.40E-03
rsRNA-12S	CCDC61	0.062	3.80E-01
rsRNA-12S	CCDC65	0.101	1.50E-01
rsRNA-12S	CCDC66	-0.011	8.70E-01
rsRNA-12S	CCDC69	0.022	7.50E-01
rsRNA-12S	CCDC71	0.03	6.70E-01
rsRNA-12S	CCDC77	-0.131	6.20E-02
rsRNA-12S	CCDC85C	-0.041	5.60E-01
rsRNA-12S	CCDC86	-0.017	8.00E-01
rsRNA-12S	CCDC88A	-0.01	8.90E-01
rsRNA-12S	CCDC88B	-0.028	6.90E-01
rsRNA-12S	CCDC88C	-0.174	1.20E-02
rsRNA-12S	CCDC9	-0.056	4.30E-01
rsRNA-12S	CCDC90B	-0.048	4.90E-01
rsRNA-12S	CCDC91	-0.129	6.60E-02
rsRNA-12S	CCDC92	0.052	4.50E-01
rsRNA-12S	CCDC93	-0.318	3.30E-06
rsRNA-12S	CCDC96	-0.054	4.50E-01
rsRNA-12S	CCDC97	-0.105	1.30E-01
rsRNA-12S	CCL19	-0.059	4.00E-01
rsRNA-12S	CCL23	-0.01	8.90E-01
rsRNA-12S	CCL28	0.05	4.70E-01
rsRNA-12S	CCL3	-0.104	1.40E-01
rsRNA-12S	CCL3L3	0.078	2.70E-01
rsRNA-12S	CCL5	0.114	1.00E-01
rsRNA-12S	CCL8	0.087	2.10E-01
rsRNA-12S	CCM2	-0.016	8.20E-01
rsRNA-12S	CCN2	-0.011	8.80E-01
rsRNA-12S	CCNA2	-0.112	1.10E-01
rsRNA-12S	CCNB1IP1	0.258	1.90E-04
rsRNA-12S	CCNB2	-0.048	4.90E-01
rsRNA-12S	CCNC	-0.031	6.60E-01
rsRNA-12S	CCND1	0.092	1.90E-01
rsRNA-12S	CCND2	-0.144	3.90E-02
rsRNA-12S	CCND3	-0.235	6.90E-04
rsRNA-12S	CCNDBP1	-0.202	3.70E-03
rsRNA-12S	CCNE1	-0.088	2.10E-01
rsRNA-12S	CCNE2	0.048	4.90E-01
rsRNA-12S	CCNG1	-0.03	6.70E-01
rsRNA-12S	CCNG2	-0.258	1.90E-04
rsRNA-12S	CCNH	0.092	1.90E-01
rsRNA-12S	CCNI	-0.272	7.90E-05
rsRNA-12S	CCNI2	0.039	5.80E-01
rsRNA-12S	CCNJ	-0.187	7.20E-03
rsRNA-12S	CCNJL	-0.08	2.60E-01
rsRNA-12S	CCNK	-0.317	3.60E-06
rsRNA-12S	CCNL1	-0.187	7.30E-03
rsRNA-12S	CCNL2	-0.102	1.40E-01
rsRNA-12S	CCNO	-0.042	5.50E-01
rsRNA-12S	CCNQ	0.163	2.00E-02
rsRNA-12S	CCNQP1	-0.014	8.50E-01
rsRNA-12S	CCNT1	0.198	4.50E-03
rsRNA-12S	CCNT2	0.074	2.90E-01
rsRNA-12S	CCNY	-0.114	1.00E-01
rsRNA-12S	CCNYL1	-0.16	2.20E-02
rsRNA-12S	CCP110	-0.069	3.30E-01
rsRNA-12S	CCR1	-0.167	1.60E-02
rsRNA-12S	CCR2	-0.078	2.60E-01
rsRNA-12S	CCR3	-0.16	2.20E-02
rsRNA-12S	CCR4	-0.063	3.70E-01
rsRNA-12S	CCR6	-0.138	4.90E-02
rsRNA-12S	CCR7	0.055	4.30E-01
rsRNA-12S	CCR9	-0.051	4.70E-01
rsRNA-12S	CCRL2	-0.066	3.50E-01
rsRNA-12S	CCS	0.114	1.00E-01
rsRNA-12S	CCSAP	-0.049	4.90E-01
rsRNA-12S	CCSER2	-0.012	8.60E-01
rsRNA-12S	CCT2	0.183	8.50E-03
rsRNA-12S	CCT3	0.116	9.70E-02
rsRNA-12S	CCT5	-0.042	5.50E-01
rsRNA-12S	CCT6A	-0.17	1.50E-02
rsRNA-12S	CCT6B	0.004	9.50E-01
rsRNA-12S	CCT6P1	-0.113	1.10E-01
rsRNA-12S	CCT6P3	-0.248	3.40E-04
rsRNA-12S	CCT7	-0.02	7.70E-01
rsRNA-12S	CCT8	-0.212	2.30E-03
rsRNA-12S	CCT8L2	0.077	2.70E-01
rsRNA-12S	CCZ1	-0.209	2.60E-03
rsRNA-12S	CCZ1B	0.006	9.30E-01
rsRNA-12S	CCZ1P-OR7E38P	0.234	7.40E-04
rsRNA-12S	CD101	-0.081	2.50E-01
rsRNA-12S	CD14	-0.127	7.00E-02
rsRNA-12S	CD151	0.029	6.80E-01
rsRNA-12S	CD160	0.036	6.10E-01
rsRNA-12S	CD163	-0.196	4.90E-03
rsRNA-12S	CD164	0.043	5.40E-01
rsRNA-12S	CD177	-0.035	6.20E-01
rsRNA-12S	CD19	0.1	1.50E-01
rsRNA-12S	CD1C	0.149	3.30E-02
rsRNA-12S	CD1E	0.036	6.00E-01
rsRNA-12S	CD2	0.045	5.20E-01
rsRNA-12S	CD200	0.027	7.00E-01
rsRNA-12S	CD22	0.076	2.80E-01
rsRNA-12S	CD226	0.05	4.80E-01
rsRNA-12S	CD24	-0.081	2.50E-01
rsRNA-12S	CD244	0.142	4.20E-02
rsRNA-12S	CD247	-0.033	6.30E-01
rsRNA-12S	CD248	0.043	5.40E-01
rsRNA-12S	CD27	0.092	1.90E-01
rsRNA-12S	CD28	-0.045	5.20E-01
rsRNA-12S	CD2AP	-0.038	5.90E-01
rsRNA-12S	CD2BP2	0.141	4.40E-02
rsRNA-12S	CD300A	-0.101	1.50E-01
rsRNA-12S	CD300LB	-0.047	5.00E-01
rsRNA-12S	CD320	0.152	3.00E-02
rsRNA-12S	CD33	-0.098	1.60E-01
rsRNA-12S	CD34	-0.014	8.40E-01
rsRNA-12S	CD36	-0.181	9.40E-03
rsRNA-12S	CD37	-0.071	3.10E-01
rsRNA-12S	CD38	-0.124	7.50E-02
rsRNA-12S	CD3D	0.271	8.70E-05
rsRNA-12S	CD3E	-0.058	4.10E-01
rsRNA-12S	CD3G	0.181	9.30E-03
rsRNA-12S	CD4	-0.122	8.20E-02
rsRNA-12S	CD40	0.085	2.30E-01
rsRNA-12S	CD40LG	-0.019	7.90E-01
rsRNA-12S	CD44	-0.285	3.40E-05
rsRNA-12S	CD46	-0.241	5.00E-04
rsRNA-12S	CD47	-0.042	5.50E-01
rsRNA-12S	CD48	0.143	4.10E-02
rsRNA-12S	CD5	0.003	9.60E-01
rsRNA-12S	CD52	0.289	2.60E-05
rsRNA-12S	CD53	-0.32	2.90E-06
rsRNA-12S	CD55	-0.22	1.60E-03
rsRNA-12S	CD58	-0.014	8.40E-01
rsRNA-12S	CD59	-0.165	1.80E-02
rsRNA-12S	CD6	0.095	1.80E-01
rsRNA-12S	CD63	-0.107	1.30E-01
rsRNA-12S	CD68	-0.129	6.50E-02
rsRNA-12S	CD69	0.048	5.00E-01
rsRNA-12S	CD7	0.04	5.70E-01
rsRNA-12S	CD70	0.142	4.20E-02
rsRNA-12S	CD72	0.161	2.10E-02
rsRNA-12S	CD74	-0.098	1.60E-01
rsRNA-12S	CD79A	0.057	4.20E-01
rsRNA-12S	CD79B	0.178	1.10E-02
rsRNA-12S	CD81	-0.053	4.50E-01
rsRNA-12S	CD82	-0.111	1.10E-01
rsRNA-12S	CD83	-0.034	6.30E-01
rsRNA-12S	CD84	0.069	3.20E-01
rsRNA-12S	CD86	-0.121	8.30E-02
rsRNA-12S	CD8A	0.04	5.70E-01
rsRNA-12S	CD8B	0.064	3.60E-01
rsRNA-12S	CD9	-0.244	4.30E-04
rsRNA-12S	CD93	-0.325	2.00E-06
rsRNA-12S	CD99	0.04	5.70E-01
rsRNA-12S	CD99L2	0.088	2.10E-01
rsRNA-12S	CDA	0.038	5.90E-01
rsRNA-12S	CDAN1	-0.024	7.30E-01
rsRNA-12S	CDC123	-0.029	6.70E-01
rsRNA-12S	CDC14A	0.123	7.80E-02
rsRNA-12S	CDC14B	-0.18	9.70E-03
rsRNA-12S	CDC14C	-0.006	9.30E-01
rsRNA-12S	CDC16	-0.013	8.50E-01
rsRNA-12S	CDC20	-0.043	5.40E-01
rsRNA-12S	CDC23	-0.088	2.10E-01
rsRNA-12S	CDC25B	-0.014	8.40E-01
rsRNA-12S	CDC26	-0.047	5.10E-01
rsRNA-12S	CDC27	0.197	4.70E-03
rsRNA-12S	CDC34	-0.036	6.00E-01
rsRNA-12S	CDC37	-0.048	4.90E-01
rsRNA-12S	CDC40	0.024	7.30E-01
rsRNA-12S	CDC42	-0.025	7.20E-01
rsRNA-12S	CDC42BPA	0.052	4.60E-01
rsRNA-12S	CDC42BPB	-0.162	2.10E-02
rsRNA-12S	CDC42EP1	-0.006	9.30E-01
rsRNA-12S	CDC42EP2	-0.056	4.30E-01
rsRNA-12S	CDC42EP3	-0.231	8.60E-04
rsRNA-12S	CDC42EP4	0.057	4.20E-01
rsRNA-12S	CDC42SE1	0.138	4.90E-02
rsRNA-12S	CDC42SE2	-0.017	8.00E-01
rsRNA-12S	CDC45	-0.04	5.70E-01
rsRNA-12S	CDC5L	-0.032	6.50E-01
rsRNA-12S	CDC7	-0.065	3.60E-01
rsRNA-12S	CDCA4	0.144	4.00E-02
rsRNA-12S	CDCA5	-0.043	5.40E-01
rsRNA-12S	CDCA7	-0.065	3.60E-01
rsRNA-12S	CDCA7L	-0.12	8.50E-02
rsRNA-12S	CDCA8	-0.058	4.10E-01
rsRNA-12S	CDCP1	-0.004	9.50E-01
rsRNA-12S	CDH16	-0.026	7.20E-01
rsRNA-12S	CDH2	-0.07	3.20E-01
rsRNA-12S	CDH20	0.071	3.20E-01
rsRNA-12S	CDH23	0.113	1.10E-01
rsRNA-12S	CDH24	0.084	2.30E-01
rsRNA-12S	CDH26	-0.058	4.10E-01
rsRNA-12S	CDH6	-0.012	8.70E-01
rsRNA-12S	CDH9	-0.023	7.50E-01
rsRNA-12S	CDIN1	-0.127	7.00E-02
rsRNA-12S	CDIP1	-0.024	7.30E-01
rsRNA-12S	CDIPT	-0.059	4.00E-01
rsRNA-12S	CDK1	-0.013	8.60E-01
rsRNA-12S	CDK10	0.258	1.90E-04
rsRNA-12S	CDK11B	-0.163	1.90E-02
rsRNA-12S	CDK12	-0.058	4.10E-01
rsRNA-12S	CDK13	-0.153	2.80E-02
rsRNA-12S	CDK14	-0.269	9.80E-05
rsRNA-12S	CDK17	-0.014	8.40E-01
rsRNA-12S	CDK18	-0.094	1.80E-01
rsRNA-12S	CDK19	-0.082	2.40E-01
rsRNA-12S	CDK2	-0.211	2.30E-03
rsRNA-12S	CDK20	0.136	5.30E-02
rsRNA-12S	CDK2AP1	-0.17	1.50E-02
rsRNA-12S	CDK2AP2	0.055	4.30E-01
rsRNA-12S	CDK4	0.09	2.00E-01
rsRNA-12S	CDK5	0.152	3.00E-02
rsRNA-12S	CDK5R1	-0.129	6.60E-02
rsRNA-12S	CDK5R2	-0.026	7.10E-01
rsRNA-12S	CDK5RAP1	0.008	9.00E-01
rsRNA-12S	CDK5RAP2	-0.044	5.30E-01
rsRNA-12S	CDK5RAP3	0.023	7.40E-01
rsRNA-12S	CDK6	-0.05	4.80E-01
rsRNA-12S	CDK7	-0.148	3.50E-02
rsRNA-12S	CDK8	-0.224	1.20E-03
rsRNA-12S	CDK9	0.133	5.70E-02
rsRNA-12S	CDKAL1	-0.102	1.40E-01
rsRNA-12S	CDKL1	-0.014	8.40E-01
rsRNA-12S	CDKL2	0.015	8.30E-01
rsRNA-12S	CDKL3	0.098	1.60E-01
rsRNA-12S	CDKN1B	-0.249	3.20E-04
rsRNA-12S	CDKN1C	0.018	8.00E-01
rsRNA-12S	CDKN2AIP	-0.087	2.20E-01
rsRNA-12S	CDKN2B	-0.202	3.70E-03
rsRNA-12S	CDKN2D	-0.035	6.10E-01
rsRNA-12S	CDO1	0.065	3.50E-01
rsRNA-12S	CDPF1	-0.009	8.90E-01
rsRNA-12S	CDR2	-0.19	6.20E-03
rsRNA-12S	CDS2	-0.167	1.70E-02
rsRNA-12S	CDV3	-0.273	7.40E-05
rsRNA-12S	CDYL	-0.17	1.50E-02
rsRNA-12S	CDYL2	0.06	3.90E-01
rsRNA-12S	CEACAM1	-0.038	5.90E-01
rsRNA-12S	CEACAM21	0.128	6.70E-02
rsRNA-12S	CEACAM3	0.057	4.10E-01
rsRNA-12S	CEACAM4	-0.03	6.70E-01
rsRNA-12S	CEACAM8	-0.116	9.90E-02
rsRNA-12S	CEBPA	-0.078	2.60E-01
rsRNA-12S	CEBPA-DT	0.037	5.90E-01
rsRNA-12S	CEBPB	-0.26	1.70E-04
rsRNA-12S	CEBPD	-0.193	5.50E-03
rsRNA-12S	CEBPE	0.004	9.60E-01
rsRNA-12S	CEBPG	0.043	5.40E-01
rsRNA-12S	CEBPZ	-0.013	8.50E-01
rsRNA-12S	CEL	0.123	7.80E-02
rsRNA-12S	CELA1	0.06	3.90E-01
rsRNA-12S	CELF1	-0.176	1.20E-02
rsRNA-12S	CELF2	-0.254	2.40E-04
rsRNA-12S	CELF4	0.006	9.40E-01
rsRNA-12S	CELF6	0.052	4.60E-01
rsRNA-12S	CELSR3	0.084	2.30E-01
rsRNA-12S	CEMIP2	-0.303	9.90E-06
rsRNA-12S	CEMP1	0.122	8.10E-02
rsRNA-12S	CENATAC	-0.084	2.30E-01
rsRNA-12S	CENPB	0.157	2.40E-02
rsRNA-12S	CENPBD1	-0.153	2.90E-02
rsRNA-12S	CENPBD1P1	0.082	2.40E-01
rsRNA-12S	CENPC	-0.054	4.40E-01
rsRNA-12S	CENPH	0.162	2.00E-02
rsRNA-12S	CENPJ	-0.053	4.50E-01
rsRNA-12S	CENPK	-0.073	3.00E-01
rsRNA-12S	CENPL	0.105	1.40E-01
rsRNA-12S	CENPO	0.076	2.80E-01
rsRNA-12S	CENPQ	0.078	2.60E-01
rsRNA-12S	CENPT	0.047	5.00E-01
rsRNA-12S	CENPV	0.087	2.10E-01
rsRNA-12S	CENPW	0.04	5.60E-01
rsRNA-12S	CENPX	0.318	3.40E-06
rsRNA-12S	CEP104	-0.026	7.20E-01
rsRNA-12S	CEP120	-0.223	1.30E-03
rsRNA-12S	CEP128	0.011	8.80E-01
rsRNA-12S	CEP131	0.018	8.00E-01
rsRNA-12S	CEP135	-0.132	5.90E-02
rsRNA-12S	CEP152	-0.113	1.10E-01
rsRNA-12S	CEP164	-0.057	4.20E-01
rsRNA-12S	CEP170	-0.028	6.90E-01
rsRNA-12S	CEP19	-0.065	3.60E-01
rsRNA-12S	CEP192	-0.215	1.90E-03
rsRNA-12S	CEP20	-0.05	4.80E-01
rsRNA-12S	CEP250	0.082	2.40E-01
rsRNA-12S	CEP290	0.021	7.60E-01
rsRNA-12S	CEP295	0.124	7.60E-02
rsRNA-12S	CEP350	0.045	5.20E-01
rsRNA-12S	CEP41	-0.064	3.60E-01
rsRNA-12S	CEP43	-0.212	2.20E-03
rsRNA-12S	CEP44	-0.079	2.60E-01
rsRNA-12S	CEP55	0.018	8.00E-01
rsRNA-12S	CEP57	0.043	5.40E-01
rsRNA-12S	CEP63	-0.178	1.10E-02
rsRNA-12S	CEP68	-0.16	2.20E-02
rsRNA-12S	CEP72	-0.253	2.50E-04
rsRNA-12S	CEP78	0.056	4.20E-01
rsRNA-12S	CEP83	-0.098	1.60E-01
rsRNA-12S	CEP85	-0.148	3.50E-02
rsRNA-12S	CEP85L	-0.05	4.70E-01
rsRNA-12S	CEP89	-0.192	5.70E-03
rsRNA-12S	CEP95	-0.057	4.20E-01
rsRNA-12S	CEPT1	-0.017	8.10E-01
rsRNA-12S	CERK	0.036	6.00E-01
rsRNA-12S	CERS2	-0.287	3.00E-05
rsRNA-12S	CERS4	0.028	6.90E-01
rsRNA-12S	CERS5	0.09	2.00E-01
rsRNA-12S	CERS6	0.199	4.30E-03
rsRNA-12S	CERT1	0.037	6.00E-01
rsRNA-12S	CES1	-0.057	4.20E-01
rsRNA-12S	CES2	0.058	4.10E-01
rsRNA-12S	CES4A	0.179	1.00E-02
rsRNA-12S	CETN2	-0.112	1.10E-01
rsRNA-12S	CETN3	0.11	1.20E-01
rsRNA-12S	CETP	0.119	9.00E-02
rsRNA-12S	CFAP157	0.096	1.70E-01
rsRNA-12S	CFAP161	-0.034	6.30E-01
rsRNA-12S	CFAP20	-0.22	1.50E-03
rsRNA-12S	CFAP206	0.062	3.70E-01
rsRNA-12S	CFAP20DC	0.091	1.90E-01
rsRNA-12S	CFAP221	-0.087	2.20E-01
rsRNA-12S	CFAP298	0.179	1.00E-02
rsRNA-12S	CFAP36	0.04	5.70E-01
rsRNA-12S	CFAP410	0.165	1.80E-02
rsRNA-12S	CFAP44	0.061	3.90E-01
rsRNA-12S	CFAP45	-0.117	9.50E-02
rsRNA-12S	CFAP58	-0.043	5.40E-01
rsRNA-12S	CFAP70	-0.144	4.00E-02
rsRNA-12S	CFAP97	0.001	9.90E-01
rsRNA-12S	CFC1B	0.031	6.60E-01
rsRNA-12S	CFD	0.006	9.40E-01
rsRNA-12S	CFDP1	0.066	3.50E-01
rsRNA-12S	CFH	0.082	2.40E-01
rsRNA-12S	CFHR1	0.089	2.10E-01
rsRNA-12S	CFHR2	-0.064	3.60E-01
rsRNA-12S	CFI	-0.004	9.50E-01
rsRNA-12S	CFL1	-0.134	5.60E-02
rsRNA-12S	CFL2	0.062	3.70E-01
rsRNA-12S	CFP	0.012	8.70E-01
rsRNA-12S	CFTR	0.049	4.80E-01
rsRNA-12S	CGA	0.026	7.10E-01
rsRNA-12S	CGAS	-0.14	4.60E-02
rsRNA-12S	CGB1	0.066	3.40E-01
rsRNA-12S	CGB7	-0.062	3.80E-01
rsRNA-12S	CGGBP1	-0.066	3.50E-01
rsRNA-12S	CGRRF1	0.052	4.60E-01
rsRNA-12S	CHAF1A	-0.116	9.70E-02
rsRNA-12S	CHAF1B	-0.008	9.10E-01
rsRNA-12S	CHAMP1	-0.224	1.30E-03
rsRNA-12S	CHCHD1	0.247	3.50E-04
rsRNA-12S	CHCHD10	0.061	3.80E-01
rsRNA-12S	CHCHD2	0.229	9.60E-04
rsRNA-12S	CHCHD3	0.02	7.80E-01
rsRNA-12S	CHCHD4	0.185	8.00E-03
rsRNA-12S	CHCHD5	0.22	1.60E-03
rsRNA-12S	CHCHD6	0.148	3.40E-02
rsRNA-12S	CHCHD7	-0.16	2.20E-02
rsRNA-12S	CHD1	-0.009	8.90E-01
rsRNA-12S	CHD1L	-0.043	5.40E-01
rsRNA-12S	CHD2	-0.225	1.20E-03
rsRNA-12S	CHD3	0.092	1.90E-01
rsRNA-12S	CHD4	-0.092	1.90E-01
rsRNA-12S	CHD6	-0.082	2.40E-01
rsRNA-12S	CHD7	-0.084	2.30E-01
rsRNA-12S	CHD8	-0.096	1.70E-01
rsRNA-12S	CHD9	0.231	8.60E-04
rsRNA-12S	CHEK1	0.003	9.60E-01
rsRNA-12S	CHEK2	-0.128	6.70E-02
rsRNA-12S	CHEK2P2	-0.017	8.10E-01
rsRNA-12S	CHERP	-0.108	1.20E-01
rsRNA-12S	CHFR	-0.124	7.70E-02
rsRNA-12S	CHI3L1	-0.031	6.60E-01
rsRNA-12S	CHI3L2	0.127	6.90E-02
rsRNA-12S	CHIC2	-0.284	3.60E-05
rsRNA-12S	CHKA	-0.083	2.40E-01
rsRNA-12S	CHM	-0.1	1.60E-01
rsRNA-12S	CHML	0.03	6.70E-01
rsRNA-12S	CHMP1A	0.118	9.30E-02
rsRNA-12S	CHMP1B	-0.305	8.90E-06
rsRNA-12S	CHMP2A	-0.147	3.60E-02
rsRNA-12S	CHMP2B	-0.191	6.00E-03
rsRNA-12S	CHMP4A	0.137	5.00E-02
rsRNA-12S	CHMP4B	-0.332	1.20E-06
rsRNA-12S	CHMP4C	0.086	2.20E-01
rsRNA-12S	CHMP5	0.036	6.10E-01
rsRNA-12S	CHMP6	0.196	5.00E-03
rsRNA-12S	CHMP7	0.136	5.10E-02
rsRNA-12S	CHN1	-0.038	5.90E-01
rsRNA-12S	CHN2	-0.159	2.30E-02
rsRNA-12S	CHORDC1	-0.191	6.10E-03
rsRNA-12S	CHORDC1P4	0.128	6.80E-02
rsRNA-12S	CHP1	-0.241	4.90E-04
rsRNA-12S	CHPF	-0.11	1.20E-01
rsRNA-12S	CHPT1	-0.218	1.70E-03
rsRNA-12S	CHRFAM7A	-0.215	1.90E-03
rsRNA-12S	CHRNA10	0.034	6.30E-01
rsRNA-12S	CHRNA2	-0.019	7.90E-01
rsRNA-12S	CHRNA6	0.018	8.00E-01
rsRNA-12S	CHRNB3	-0.066	3.50E-01
rsRNA-12S	CHRNE	-0.015	8.30E-01
rsRNA-12S	CHST1	0.176	1.20E-02
rsRNA-12S	CHST11	-0.026	7.10E-01
rsRNA-12S	CHST13	-0.126	7.20E-02
rsRNA-12S	CHST14	-0.08	2.50E-01
rsRNA-12S	CHST15	-0.238	5.90E-04
rsRNA-12S	CHST2	0.012	8.60E-01
rsRNA-12S	CHST3	0.062	3.80E-01
rsRNA-12S	CHST5	0.023	7.40E-01
rsRNA-12S	CHST7	-0.211	2.40E-03
rsRNA-12S	CHSY1	-0.177	1.10E-02
rsRNA-12S	CHTF18	0.24	5.30E-04
rsRNA-12S	CHTOP	-0.083	2.40E-01
rsRNA-12S	CHURC1	0.111	1.10E-01
rsRNA-12S	CIAO2A	0.015	8.30E-01
rsRNA-12S	CIAO2B	0.289	2.70E-05
rsRNA-12S	CIAO3	0.146	3.70E-02
rsRNA-12S	CIAPIN1	-0.039	5.80E-01
rsRNA-12S	CIB1	0.019	7.80E-01
rsRNA-12S	CIB2	0.003	9.70E-01
rsRNA-12S	CIC	-0.148	3.40E-02
rsRNA-12S	CIDEA	0.077	2.70E-01
rsRNA-12S	CIDEB	0.063	3.70E-01
rsRNA-12S	CIDEC	0.074	2.90E-01
rsRNA-12S	CIDECP1	0.003	9.70E-01
rsRNA-12S	CILK1	-0.077	2.70E-01
rsRNA-12S	CILP	-0.019	7.90E-01
rsRNA-12S	CINP	0.168	1.60E-02
rsRNA-12S	CIPC	-0.22	1.50E-03
rsRNA-12S	CIR1	-0.069	3.20E-01
rsRNA-12S	CIRBP	-0.124	7.70E-02
rsRNA-12S	CIRBP-AS1	-0.004	9.50E-01
rsRNA-12S	CISD1	0.235	6.80E-04
rsRNA-12S	CISD3	0.107	1.30E-01
rsRNA-12S	CISH	0.032	6.50E-01
rsRNA-12S	CITED2	-0.229	9.80E-04
rsRNA-12S	CITED4	0.096	1.70E-01
rsRNA-12S	CIZ1	0.031	6.60E-01
rsRNA-12S	CKAP2	-0.145	3.80E-02
rsRNA-12S	CKAP4	-0.077	2.70E-01
rsRNA-12S	CKAP5	-0.117	9.60E-02
rsRNA-12S	CKB	0.085	2.20E-01
rsRNA-12S	CKS1B	0.196	4.80E-03
rsRNA-12S	CKS2	0.182	9.00E-03
rsRNA-12S	CLASP1	-0.16	2.20E-02
rsRNA-12S	CLASP2	-0.245	3.90E-04
rsRNA-12S	CLASRP	-0.023	7.40E-01
rsRNA-12S	CLC	0.105	1.30E-01
rsRNA-12S	CLCC1	-0.101	1.50E-01
rsRNA-12S	CLCF1	0.023	7.40E-01
rsRNA-12S	CLCN3	-0.125	7.40E-02
rsRNA-12S	CLCN6	-0.201	3.90E-03
rsRNA-12S	CLCN7	-0.052	4.60E-01
rsRNA-12S	CLDN14	0.041	5.60E-01
rsRNA-12S	CLDN15	0.012	8.70E-01
rsRNA-12S	CLDN18	-0.167	1.70E-02
rsRNA-12S	CLDN20	0.102	1.50E-01
rsRNA-12S	CLDN23	-0.168	1.60E-02
rsRNA-12S	CLDN4	-0.065	3.60E-01
rsRNA-12S	CLDN5	0.002	9.80E-01
rsRNA-12S	CLDN8	0.022	7.50E-01
rsRNA-12S	CLDN9	-0.082	2.50E-01
rsRNA-12S	CLDND1	0.067	3.40E-01
rsRNA-12S	CLDND2	0.193	5.50E-03
rsRNA-12S	CLEC11A	0.022	7.50E-01
rsRNA-12S	CLEC12A	0.125	7.40E-02
rsRNA-12S	CLEC14A	-0.042	5.50E-01
rsRNA-12S	CLEC16A	-0.127	6.90E-02
rsRNA-12S	CLEC17A	0.004	9.50E-01
rsRNA-12S	CLEC18C	-0.01	8.90E-01
rsRNA-12S	CLEC1A	-0.032	6.50E-01
rsRNA-12S	CLEC1B	0.026	7.10E-01
rsRNA-12S	CLEC2D	-0.001	9.80E-01
rsRNA-12S	CLEC3B	0.163	1.90E-02
rsRNA-12S	CLEC4A	-0.065	3.50E-01
rsRNA-12S	CLEC4C	-0.003	9.70E-01
rsRNA-12S	CLEC4D	0.069	3.20E-01
rsRNA-12S	CLEC4E	-0.237	6.40E-04
rsRNA-12S	CLEC4F	0.009	9.00E-01
rsRNA-12S	CLEC4G	0.025	7.30E-01
rsRNA-12S	CLEC5A	0.008	9.10E-01
rsRNA-12S	CLEC6A	0.106	1.30E-01
rsRNA-12S	CLEC7A	0.022	7.50E-01
rsRNA-12S	CLEC9A	-0.09	2.00E-01
rsRNA-12S	CLECL1	0.184	8.40E-03
rsRNA-12S	CLHC1	-0.002	9.80E-01
rsRNA-12S	CLIC1	0.164	1.90E-02
rsRNA-12S	CLIC3	0.129	6.60E-02
rsRNA-12S	CLIC4	-0.112	1.10E-01
rsRNA-12S	CLIC5	0.017	8.10E-01
rsRNA-12S	CLINT1	-0.294	1.80E-05
rsRNA-12S	CLIP1	-0.151	3.10E-02
rsRNA-12S	CLIP2	-0.075	2.90E-01
rsRNA-12S	CLIP3	0.058	4.10E-01
rsRNA-12S	CLK1	-0.148	3.40E-02
rsRNA-12S	CLK2	0.052	4.60E-01
rsRNA-12S	CLK3	-0.144	3.90E-02
rsRNA-12S	CLK4	-0.084	2.30E-01
rsRNA-12S	CLMN	-0.075	2.90E-01
rsRNA-12S	CLN3	0.079	2.60E-01
rsRNA-12S	CLN6	0.075	2.80E-01
rsRNA-12S	CLNK	0.042	5.50E-01
rsRNA-12S	CLNS1A	-0.013	8.60E-01
rsRNA-12S	CLOCK	-0.007	9.20E-01
rsRNA-12S	CLP1	-0.218	1.70E-03
rsRNA-12S	CLPP	0.181	9.30E-03
rsRNA-12S	CLPTM1	-0.108	1.20E-01
rsRNA-12S	CLPTM1L	-0.131	6.10E-02
rsRNA-12S	CLPX	-0.394	5.00E-09
rsRNA-12S	CLRN1	-0.005	9.40E-01
rsRNA-12S	CLRN3	0.057	4.20E-01
rsRNA-12S	CLSTN1	-0.123	7.80E-02
rsRNA-12S	CLTA	0.047	5.00E-01
rsRNA-12S	CLTB	0.22	1.50E-03
rsRNA-12S	CLTC	-0.046	5.10E-01
rsRNA-12S	CLTCL1	-0.048	4.90E-01
rsRNA-12S	CLUAP1	-0.147	3.50E-02
rsRNA-12S	CLUH	0.175	1.20E-02
rsRNA-12S	CLUHP3	0.238	5.90E-04
rsRNA-12S	CLUL1	0.042	5.50E-01
rsRNA-12S	CLYBL	0.034	6.30E-01
rsRNA-12S	CMAHP	-0.12	8.70E-02
rsRNA-12S	CMAS	-0.222	1.40E-03
rsRNA-12S	CMBL	0.047	5.10E-01
rsRNA-12S	CMC1	0.135	5.40E-02
rsRNA-12S	CMC2	0.215	1.90E-03
rsRNA-12S	CMC4	0.073	3.00E-01
[truncated: 959,451 more rows]
