# Supplementary material for: Dissecting the small RNA code of inflammatory bowel disease
Source: Mol Med. 2026 Feb 10;32:21. doi: 10.1186/s10020-025-01412-1 (PMC12892614; doi:10.1186/s10020-025-01412-1)
Supplement: Supplementary file 3 — Additional file 3. Key data and code for reproducibility purposes. [file 10020_2025_1412_MOESM3_ESM.zip]

Archive with 15 entries (14 files):
- Additional file 3/
- Additional file 3/coexpression.R
- Additional file 3/comparison_swedish_german_cohorts.R
- Additional file 3/cross_validation.R
- Additional file 3/German_cohort.txt
- Additional file 3/mirna_signature.R
- Additional file 3/pca_fc.R
- Additional file 3/risk_score_21-sncrna_25-mirna.R
- Additional file 3/rna_category.reads
- Additional file 3/rna_category_analysis.R
- Additional file 3/signature_21-sncrna.txt
- Additional file 3/signature_25-mirna.txt
- Additional file 3/sncrna.expr
- Additional file 3/sncrna_signature.R
- Additional file 3/Swedish_cohort.txt
