# Supplementary material for: Dissecting the small RNA code of inflammatory bowel disease
Source: Mol Med. 2026 Feb 10;32:21. doi: 10.1186/s10020-025-01412-1 (PMC12892614; doi:10.1186/s10020-025-01412-1)
Supplement: Supplementary file 3 — Additional file 3. Key data and code for reproducibility purposes. [file 10020_2025_1412_MOESM3_ESM.zip › Additional file 3/coexpression.R]

#calculate coexpression between tsRNA/rsRNA/ysRNA families and genes
pheno = read.delim("Swedish_cohort.txt")

e = read.delim("sncrna.expr")
z = match(pheno$run, colnames(e))
e = e[,z]
e[is.na(e)] = 0
e_small = e[1:82,]

e = read.delim("data/expr/se_rna_exprs.tsv") #this dataset is available from the Juzenas et al. publication/GitHub
z = match(paste("X", pheno$array_id, sep=""), colnames(e))
e_large = e[,z]
rownames(e_large) = e[,1]

#spearman correlation
rho = rep(NA, nrow(e_small)*nrow(e_large))
p = rep(NA, nrow(e_small)*nrow(e_large))
sncrna = rep(NA, nrow(e_small)*nrow(e_large))
gene = rep(NA, nrow(e_small)*nrow(e_large))
count = 0
for (i in 1:nrow(e_small))
{
  for (j in 1:nrow(e_large))
  {
    tmp = cor.test(t(e_small[i,]), t(2^e_large[j,]), method="spearman")
    count = count + 1
    rho[count] = tmp$estimate
    p[count] = tmp$p.value
    sncrna[count] = rownames(e_small)[i]
    gene[count] = rownames(e_large)[j]
  }
}
result = data.frame(sncrna, gene, rho, p)
write.table(result, "coexpression_spearman.txt", sep="\t", quote=F, row.names=F)
