# Supplementary material for: Dissecting the small RNA code of inflammatory bowel disease
Source: Mol Med. 2026 Feb 10;32:21. doi: 10.1186/s10020-025-01412-1 (PMC12892614; doi:10.1186/s10020-025-01412-1)
Supplement: Supplementary file 3 — Additional file 3. Key data and code for reproducibility purposes. [file 10020_2025_1412_MOESM3_ESM.zip › Additional file 3/comparison_swedish_german_cohorts.R]

#comparison in HC samples between the two cohorts
e = read.delim("sncrna.expr")
pheno = read.delim("Swedish_cohort.txt")
z = match(pheno$run, colnames(e))
e = e[,z]
e[is.na(e)] = 0
diagnosis = pheno$diagnosis
e_swedish = e[,diagnosis=="HC"]

e = read.delim("sncrna.expr")
pheno = read.delim("German_cohort.txt")
z = match(pheno$run, colnames(e))
e = e[,z]
e[is.na(e)] = 0
diagnosis = pheno$diagnosis
e_german = e[,diagnosis=="HC"]

common = rowMeans(e_swedish)>0 & rowMeans(e_german)>0
e_swedish = e_swedish[common,]
e_german = e_german[common,]

#linear regression in log10-transformed mean expression between the two cohorts - tsRNA/rsRNA/ysRNA
summary(lm(log10(rowMeans(e_swedish))[1:82] ~ log10(rowMeans(e_german))[1:82]))

#linear regression in log10-transformed mean expression between the two cohorts - miRNA
summary(lm(log10(rowMeans(e_swedish))[83:nrow(e_swedish)] ~ log10(rowMeans(e_german))[83:nrow(e_german)]))

#cohort divergence (log2FC)
fc1 = rowMeans(e_german)[1:82] / rowMeans(e_swedish)[1:82]
fc2 = rowMeans(e_german)[83:nrow(e_german)] / rowMeans(e_swedish)[83:nrow(e_swedish)]

#Kolmogorov-Smirnov test in |log2FC|
ks.test(abs(log2(fc1)), abs(log2(fc2)))
