# Supplementary material for: Dissecting the small RNA code of inflammatory bowel disease
Source: Mol Med. 2026 Feb 10;32:21. doi: 10.1186/s10020-025-01412-1 (PMC12892614; doi:10.1186/s10020-025-01412-1)
Supplement: Supplementary file 3 — Additional file 3. Key data and code for reproducibility purposes. [file 10020_2025_1412_MOESM3_ESM.zip › Additional file 3/cross_validation.R]

#k-fold cross validation on tsrna/rsrna/ysrna expression
library(matrixStats)
library(pROC)

patient.score <- function(expr, weight)
{
  z = match(rownames(expr), weight[,1])
  expr = expr[!is.na(z),]
  weight = na.omit(weight[z,])
  
  expr = log2(expr+1)
  w = weight[,2]
  u = rowSds(expr)
  m = rowMeans(expr)
  s = c()
  for (i in 1:ncol(expr))
  {
    s = append(s, ((expr[,i] - m) / u) %*% w)
  }
  s
}

fold_num = 5

pheno = read.delim("Swedish_cohort.txt")
pheno = pheno[pheno$diagnosis != "SC",]
e = read.delim("sncrna.expr")
z = match(pheno$run, colnames(e))
e = e[,z]
e[is.na(e)] = 0
e = e[1:82,]
n = floor(nrow(pheno) / fold_num)

auc_matrix_HC_UC = matrix(NA, ncol=fold_num, nrow=1000)
auc_matrix_HC_CD = matrix(NA, ncol=fold_num, nrow=1000)
count = 0
isCount = T
weight_combined = c()
while (count < 1000)
{
  idx = sample(nrow(pheno))
  auc_list_HC_UC = rep(NA, fold_num)
  auc_list_HC_CD = rep(NA, fold_num)
  w = c()
  for (k in 1:fold_num)
  {
    if (k != fold_num) idx_test = idx[(n*(k-1)+1):(n*k)]
    if (k == fold_num) idx_test = idx[(n*(k-1)+1):length(idx)]
    idx_train = idx[is.na(match(idx, idx_test))]
    
    e_train = e[,idx_train]
    z = match(colnames(e_train), pheno$run)
    pheno_train = pheno[z,]
    
    e_test = e[,idx_test]
    z = match(colnames(e_test), pheno$run)
    pheno_test = pheno[z,]
    if (length(unique(pheno_test$diagnosis)) != 3) 
    {
      isCount = F
      next
    }
    
    t02 = rep(NA, nrow(e))
    p02 = rep(NA, nrow(e))
    t03 = rep(NA, nrow(e))
    p03 = rep(NA, nrow(e))
    for (j in 1:nrow(e_train))
    {   
      e_tmp = e_train[,pheno_train$diagnosis=="HC" | pheno_train$diagnosis=="UC"]
      pheno_tmp = pheno_train[pheno_train$diagnosis=="HC" | pheno_train$diagnosis=="UC",]
      tmp = summary(lm(t(e_tmp[j,]) ~ as.factor(pheno_tmp$diagnosis!="HC") + as.factor(pheno_tmp$sex) + pheno_tmp$age))
      t02[j] = tmp$coefficients[2,3]
      p02[j] = tmp$coefficients[2,4]
  
      e_tmp = e_train[,pheno_train$diagnosis=="HC" | pheno_train$diagnosis=="CD"]
      pheno_tmp = pheno_train[pheno_train$diagnosis=="HC" | pheno_train$diagnosis=="CD",]
      tmp = summary(lm(t(e_tmp[j,]) ~ as.factor(pheno_tmp$diagnosis!="HC") + as.factor(pheno_tmp$sex) + pheno_tmp$age))
      t03[j] = tmp$coefficients[2,3]
      p03[j] = tmp$coefficients[2,4]
    }
    result = data.frame(rownames(e), t02, p02, t03, p03)
    sig = result[p.adjust(result$p02, method="bonferroni")<0.05 & p.adjust(result$p03, method="bonferroni")<0.05 & result$t02*result$t03>0,]
    weight = data.frame(sig[,1], sign(sig$t02))
    if (nrow(weight) < 2)
    {
      isCount = F
      next
    }
    score_test = patient.score(as.matrix(e_test), weight)
    auc_list_HC_UC[k] = roc(pheno_test$diagnosis[pheno_test$diagnosis=="HC" | pheno_test$diagnosis=="UC"], score_test[pheno_test$diagnosis=="HC" | pheno_test$diagnosis=="UC"])$auc
    auc_list_HC_CD[k] = roc(pheno_test$diagnosis[pheno_test$diagnosis=="HC" | pheno_test$diagnosis=="CD"], score_test[pheno_test$diagnosis=="HC" | pheno_test$diagnosis=="CD"])$auc
    w = rbind(w, weight)
  }
  
  if (isCount) 
  {
    count = count + 1
    auc_matrix_HC_UC[count,] = auc_list_HC_UC
    auc_matrix_HC_CD[count,] = auc_list_HC_CD
    weight_combined = rbind(weight_combined, w)
  }
  isCount = T
}
write.table(auc_matrix_HC_UC, "auc_matrix_HC_vs_UC.txt", quote=F, sep="\t", row.names=F, col.names=F)
write.table(auc_matrix_HC_CD, "auc_matrix_HC_vs_CD.txt", quote=F, sep="\t", row.names=F, col.names=F)
write.table(weight_combined, "weight_combined.txt", quote=F, sep="\t", row.names=F, col.names=F)
