# Supplementary material for: Dissecting the small RNA code of inflammatory bowel disease
Source: Mol Med. 2026 Feb 10;32:21. doi: 10.1186/s10020-025-01412-1 (PMC12892614; doi:10.1186/s10020-025-01412-1)
Supplement: Supplementary file 3 — Additional file 3. Key data and code for reproducibility purposes. [file 10020_2025_1412_MOESM3_ESM.zip › Additional file 3/German_cohort.txt]

run	age	sex	diagnosis	cohort
SRR14062898	26	female	UC	German
SRR14062899	29	male	UC	German
SRR14062900	26	female	CD	German
SRR14062901	29	male	UC	German
SRR14062902	19	female	CD	German
SRR14062903	26	male	UC	German
SRR14062904	24	female	UC	German
SRR14062905	46	female	CD	German
SRR14062906	30	female	CD	German
SRR14062907	42	male	UC	German
SRR14062908	34	female	CD	German
SRR14062909	55	female	CD	German
SRR14062910	32	female	UC	German
SRR14062911	54	male	UC	German
SRR14062912	36	male	UC	German
SRR14062913	18	male	UC	German
SRR14062914	32	female	CD	German
SRR14062915	44	male	UC	German
SRR14062916	45	female	UC	German
SRR14062917	52	male	UC	German
SRR14062918	61	female	UC	German
SRR14062919	45	male	CD	German
SRR14062920	48	female	CD	German
SRR14062921	17	female	CD	German
SRR14062922	20	female	UC	German
SRR14062923	46	male	CD	German
SRR14062924	37	female	UC	German
SRR14062925	50	female	CD	German
SRR14062926	49	female	CD	German
SRR14062927	38	female	CD	German
SRR14062928	53	male	CD	German
SRR14062929	47	female	CD	German
SRR14062930	25	female	CD	German
SRR14062931	18	female	CD	German
SRR14062932	35	male	CD	German
SRR14062933	56	female	CD	German
SRR14062934	42	female	CD	German
SRR14062935	50	male	CD	German
SRR14062936	48	female	CD	German
SRR14062937	44	male	UC	German
SRR14062938	34	male	CD	German
SRR14062939	26	female	CD	German
SRR14062940	51	male	UC	German
SRR14062941	24	female	UC	German
SRR14062942	49	female	UC	German
SRR14062943	35	female	CD	German
SRR14062944	23	female	CD	German
SRR14062945	42	female	CD	German
SRR14062946	39	male	CD	German
SRR14062947	71	female	HC	German
SRR14062948	81	female	HC	German
SRR14062949	68	female	HC	German
SRR14062950	62	female	HC	German
SRR14062951	66	male	HC	German
SRR14062952	68	male	HC	German
SRR14062953	72	female	HC	German
SRR14062954	78	female	HC	German
SRR14062955	74	male	HC	German
SRR14062956	68	male	HC	German
SRR14062957	74	female	HC	German
SRR14062958	56	male	HC	German
SRR14062959	70	male	HC	German
SRR14062960	72	male	HC	German
SRR14062961	70	male	HC	German
SRR14062962	67	female	HC	German
SRR14062963	58	female	HC	German
SRR14062964	76	male	HC	German
SRR14062965	72	male	HC	German
SRR14062966	67	male	HC	German
SRR14062967	76	male	HC	German
SRR14062968	80	female	HC	German
SRR14062969	71	female	HC	German
SRR14062970	66	male	HC	German
SRR14062971	71	female	HC	German
SRR14062972	73	male	HC	German
SRR14062973	71	female	HC	German
SRR14062974	79	female	HC	German
SRR14062975	68	male	HC	German
SRR14062976	64	male	HC	German
SRR14062977	61	male	HC	German
SRR14062978	69	male	HC	German
SRR14062979	69	female	HC	German
SRR14062980	79	male	HC	German
SRR14062981	62	male	HC	German
SRR14062982	62	male	HC	German
SRR14062983	64	male	HC	German
SRR14062984	80	male	HC	German
SRR14062985	71	female	HC	German
SRR14062986	76	male	HC	German
SRR14062987	82	male	HC	German
SRR14062988	63	male	HC	German
SRR14062989	72	female	HC	German
SRR14062990	71	female	HC	German
SRR14062991	71	male	HC	German
SRR14062992	74	male	HC	German
SRR14062993	73	male	HC	German
SRR14062994	76	male	HC	German
SRR14062995	72	female	HC	German
SRR14062996	70	male	HC	German
SRR14062997	74	female	HC	German
SRR14062998	64	female	HC	German
SRR14062999	64	male	HC	German
SRR14063000	68	male	HC	German
SRR14063001	63	male	HC	German
SRR14063002	68	female	HC	German
SRR14063003	80	male	HC	German
SRR14063004	71	male	HC	German
SRR14063005	61	female	HC	German
SRR14063006	73	female	HC	German
SRR14063007	71	male	HC	German
SRR14063008	61	male	HC	German
SRR14063009	76	female	HC	German
SRR14063010	56	male	HC	German
SRR14063011	56	male	HC	German
SRR14063012	28	male	UC	German
SRR14063013	31	female	CD	German
SRR14063014	36	female	CD	German
SRR14063015	36	male	UC	German
SRR14063016	21	female	CD	German
SRR14063017	66	male	UC	German
SRR14063018	44	female	CD	German
SRR14063019	26	male	CD	German
SRR14063020	43	female	UC	German
SRR14063021	49	female	CD	German
SRR14063022	15	male	CD	German
SRR14063023	30	female	CD	German
SRR14063024	37	male	CD	German
SRR14063025	42	male	UC	German
SRR14063026	25	male	CD	German
SRR14063027	43	female	CD	German
SRR14063028	29	male	CD	German
SRR14063029	31	female	UC	German
SRR14063030	23	female	UC	German
SRR14063031	47	female	UC	German
SRR14063032	41	male	CD	German
SRR14063033	27	male	CD	German
SRR14063034	50	male	UC	German
SRR14063035	48	male	UC	German
SRR14063036	41	female	CD	German
SRR14063037	48	female	CD	German
SRR14063038	35	female	UC	German
SRR14063039	18	male	CD	German
SRR14063040	52	female	UC	German
SRR14063041	23	male	UC	German
SRR14063042	45	female	UC	German
SRR14063043	31	male	CD	German
SRR14063044	46	female	CD	German
SRR14063045	59	female	CD	German
SRR14063046	34	male	CD	German
SRR14063047	33	male	UC	German
SRR14063048	41	female	UC	German
SRR14063049	61	female	CD	German
SRR14063050	47	female	CD	German
SRR14063051	39	male	UC	German
SRR14063052	26	male	CD	German
SRR14063053	30	female	CD	German
SRR14063054	54	male	CD	German
SRR14063055	46	female	UC	German
SRR14063056	19	female	CD	German
SRR14063057	46	female	CD	German
SRR14063058	55	female	CD	German
SRR14063059	29	female	CD	German
SRR14063060	66	male	UC	German
SRR14063061	42	female	CD	German
SRR14063062	40	female	UC	German
SRR14063063	52	male	UC	German
SRR14063064	19	male	CD	German
SRR14063065	20	female	UC	German
SRR14063066	45	female	CD	German
SRR14063067	34	male	UC	German
SRR14063068	27	female	CD	German
SRR14063069	31	female	UC	German
SRR14063070	32	female	CD	German
SRR14063071	50	female	CD	German
SRR14063072	37	female	UC	German
SRR14063073	35	male	CD	German
SRR14063074	47	female	UC	German
SRR14063075	19	female	UC	German
SRR14063076	47	male	UC	German
SRR14063077	22	male	CD	German
SRR14063078	30	female	CD	German
SRR14063079	26	male	UC	German
SRR14063080	38	male	CD	German
SRR14063081	52	female	UC	German
SRR14063082	52	female	CD	German
SRR14063083	57	male	CD	German
SRR14063084	24	female	CD	German
SRR14063085	56	female	CD	German
SRR14063086	51	male	CD	German
SRR14063087	27	male	CD	German
SRR14063088	31	male	CD	German
SRR14063089	53	female	CD	German
SRR14063090	39	male	CD	German
SRR14063091	46	female	UC	German
SRR14063092	73	female	UC	German
SRR14063093	46	male	CD	German
SRR14063094	45	male	UC	German
SRR14063095	55	male	CD	German
SRR14063096	41	male	CD	German
SRR14063097	28	female	UC	German
SRR14063098	56	male	UC	German
SRR14063099	21	male	UC	German
SRR14063100	38	male	UC	German
SRR14063101	58	female	CD	German
SRR14063102	31	female	UC	German
SRR14063103	44	male	CD	German
SRR14063104	60	male	UC	German
SRR14063105	50	male	CD	German
SRR14063106	39	female	UC	German
SRR14063107	39	female	CD	German
SRR14063108	29	female	UC	German
SRR14063109	59	male	UC	German
SRR14063110	18	female	UC	German
SRR14063111	63	male	UC	German
SRR14063112	60	male	UC	German
SRR14063113	20	male	UC	German
SRR14063114	26	female	UC	German
SRR14063115	43	female	UC	German
SRR14063116	22	male	UC	German
SRR14063117	19	female	UC	German
SRR14063118	30	female	CD	German
SRR14063119	39	male	CD	German
SRR14063120	58	male	UC	German
SRR14063121	32	male	UC	German
SRR14063122	51	female	UC	German
SRR14063123	32	female	CD	German
SRR14063124	25	female	UC	German
SRR14063125	23	female	UC	German
SRR14063126	40	female	CD	German
SRR14063127	25	female	CD	German
SRR14063128	33	female	CD	German
SRR14063129	58	female	CD	German
SRR14063130	58	female	CD	German
SRR14063131	51	male	CD	German
SRR14063132	35	male	CD	German
SRR14063133	50	male	CD	German
SRR14063134	38	female	CD	German
SRR14063135	28	male	CD	German
SRR14063136	66	female	UC	German
SRR14063137	23	male	CD	German
SRR14063138	43	female	CD	German
SRR14063139	43	female	UC	German
