# Supplementary material for: Dissecting the small RNA code of inflammatory bowel disease
Source: Mol Med. 2026 Feb 10;32:21. doi: 10.1186/s10020-025-01412-1 (PMC12892614; doi:10.1186/s10020-025-01412-1)
Supplement: Supplementary file 3 — Additional file 3. Key data and code for reproducibility purposes. [file 10020_2025_1412_MOESM3_ESM.zip › Additional file 3/mirna_signature.R]

#Identify the commonly dysregulated miRNAs in UC and CD groups
#25-miRNA signature
pheno = read.delim("Swedish_cohort.txt")
e = read.delim("sncrna.expr")
z = match(pheno$run, colnames(e))
e = e[,z]
e[is.na(e)] = 0
e = e[83:nrow(e),]
e = e[rowMeans(e)>0,]
sex = pheno$sex
age = pheno$age
e0 = e[,pheno$diagnosis=="HC"]
e2 = e[,pheno$diagnosis=="UC"]
e3 = e[,pheno$diagnosis=="CD"]
sex0 = sex[pheno$diagnosis=="HC"]
sex2 = sex[pheno$diagnosis=="UC"]
sex3 = sex[pheno$diagnosis=="CD"]
age0 = age[pheno$diagnosis=="HC"]
age2 = age[pheno$diagnosis=="UC"]
age3 = age[pheno$diagnosis=="CD"]
t02 = rep(NA, nrow(e))
p02 = rep(NA, nrow(e))
t03 = rep(NA, nrow(e))
p03 = rep(NA, nrow(e))
for (i in 1:nrow(e))
{ 
  e_tmp = cbind(e0, e2)
  diagnosis_tmp = c(rep(1, ncol(e0)), rep(2, ncol(e2)))
  sex_tmp = c(sex0, sex2)
  age_tmp = c(age0, age2)
  tmp = summary(lm(t(e_tmp[i,]) ~ as.factor(diagnosis_tmp) + as.factor(sex_tmp) + age_tmp))
  t02[i] = tmp$coefficients[2,3]
  p02[i] = tmp$coefficients[2,4]
  
  e_tmp = cbind(e0, e3)
  diagnosis_tmp = c(rep(1, ncol(e0)), rep(2, ncol(e3)))
  sex_tmp = c(sex0, sex3)
  age_tmp = c(age0, age3)
  tmp = summary(lm(t(e_tmp[i,]) ~ as.factor(diagnosis_tmp) + as.factor(sex_tmp) + age_tmp))
  t03[i] = tmp$coefficients[2,3]
  p03[i] = tmp$coefficients[2,4]
}
pp02 = p.adjust(p02, method="bonferroni")
pp03 = p.adjust(p03, method="bonferroni")
result = data.frame(rownames(e), t02, p02, pp02, t03, p03, pp03)
sig = na.omit(result[pp02<0.05 & pp03<0.05 & result$t02*result$t03>0,])
signature = data.frame(sig[,1], sign(sig$t02))
colnames(signature) = c("miRNA", "weight")
print(signature)
write.table(signature, "signature_25-mirna.txt", sep="\t", quote=F, row.names=F)
