# Supplementary material for: Dissecting the small RNA code of inflammatory bowel disease
Source: Mol Med. 2026 Feb 10;32:21. doi: 10.1186/s10020-025-01412-1 (PMC12892614; doi:10.1186/s10020-025-01412-1)
Supplement: Supplementary file 3 — Additional file 3. Key data and code for reproducibility purposes. [file 10020_2025_1412_MOESM3_ESM.zip › Additional file 3/pca_fc.R]

library(ade4)

#PCA on tsRNA, rsRNA, and ysRNA expression
pheno = read.delim("Swedish_cohort.txt")
e = read.delim("sncrna.expr")
z = match(pheno$run, colnames(e))
e = e[,z]
e[is.na(e)] = 0
e = e[1:82,]

diagnosis = pheno$diagnosis
pca_out = dudi.pca(t(e), scannf = FALSE, nf = 2)
p1 = data.frame(pca_out$l1, diagnosis)
pc1 = pca_out$eig[1]/sum(pca_out$eig)
pc2 = pca_out$eig[2]/sum(pca_out$eig)

#plot PCA
plot(p1$RS1, p1$RS2, xlab="PC1 (47.4%)", ylab="PC2 (9.1%)", type="n", axes=T)
group = c("SC", "UC", "CD", "HC")
color = c("grey60", "wheat", "orange", "grey80")
for (i in 1:length(group))
{
  pca_i = p1[p1$diagnosis==group[i],]
  points(pca_i$RS1, pca_i$RS2, pch=21, cex=1.2, bg=color[i])
}
legend("topright", pch=21, pt.cex=1.2, pt.bg=c("grey80", "grey60", "wheat", "orange"), legend=c("HC", "SC", "UC", "CD"), bty="n", ncol=1)


#fold change (FC) of tsRNAs, rsRNAs, and ysRNAs
e0 = e[,diagnosis=="HC"]
e2 = e[,diagnosis=="UC"]
e3 = e[,diagnosis=="CD"]
fc02 = rowMeans(e2) / rowMeans(e0)
fc03 = rowMeans(e3) / rowMeans(e0)
fc02 = fc02[82:1]
fc03 = fc03[82:1]

#correlation in FC
cor.test(fc02, fc03, method="spearman")
