# Supplementary material for: Dissecting the small RNA code of inflammatory bowel disease
Source: Mol Med. 2026 Feb 10;32:21. doi: 10.1186/s10020-025-01412-1 (PMC12892614; doi:10.1186/s10020-025-01412-1)
Supplement: Supplementary file 3 — Additional file 3. Key data and code for reproducibility purposes. [file 10020_2025_1412_MOESM3_ESM.zip › Additional file 3/risk_score_21-sncrna_25-mirna.R]

#calculation of the risk score based on the 21-tsRNA/rsRNA/ysRNA signature and 25-miRNA signature
#AUC for the classifications
library(matrixStats)
library(pROC)

patient.score <- function(expr, weight)
{
  z = match(rownames(expr), weight[,1])
  expr = expr[!is.na(z),]
  weight = na.omit(weight[z,])
  
  expr = log2(expr+1)
  w = weight[,2]
  u = rowSds(expr)
  m = rowMeans(expr)
  s = c()
  for (i in 1:ncol(expr))
  {
    s = append(s, ((expr[,i] - m) / u) %*% w)
  }
  s
}


#risk score of 21-sncrna signature
weight = read.delim("signature_21-sncrna.txt")
e = read.delim("sncrna.expr")
pheno1 = read.delim("Swedish_cohort.txt")
z = match(pheno1$run, colnames(e))
e = e[,z]
e[is.na(e)] = 0
e = e[1:82,]
diagnosis = pheno1$diagnosis
e0 = e[,diagnosis=="HC"]
e2 = e[,diagnosis=="UC"]
e3 = e[,diagnosis=="CD"]
e_tmp1 = cbind(e0, e2, e3)
cl1 = c(rep("1", ncol(e0)), rep("2", ncol(e2)), rep("3", ncol(e3)))
e = read.delim("sncrna.expr")
pheno2 = read.delim("German_cohort.txt")
z = match(pheno2$run, colnames(e))
e = e[,z]
e[is.na(e)] = 0
e = e[1:82,]
diagnosis = pheno2$diagnosis
e0 = e[,diagnosis=="HC"]
e2 = e[,diagnosis=="UC"]
e3 = e[,diagnosis=="CD"]
e_tmp2 = cbind(e0, e2, e3)
cl2 = c(rep("4", ncol(e0)), rep("5", ncol(e2)), rep("6", ncol(e3)))
e_tmp = cbind(e_tmp1, e_tmp2)
score = patient.score(as.matrix(e_tmp), weight)
cl = c(cl1, cl2)


#risk score of 25-mirna signature
weight = read.delim("signature_25-mirna.txt")
e = read.delim("sncrna.expr")
pheno1 = read.delim("Swedish_cohort.txt")
z = match(pheno1$run, colnames(e))
e = e[,z]
e[is.na(e)] = 0
e = e[83:nrow(e),]
diagnosis = pheno1$diagnosis
e0 = e[,diagnosis=="HC"]
e2 = e[,diagnosis=="UC"]
e3 = e[,diagnosis=="CD"]
e_tmp1 = cbind(e0, e2, e3)
cl1 = c(rep("1", ncol(e0)), rep("2", ncol(e2)), rep("3", ncol(e3)))
e = read.delim("sncrna.expr")
pheno2 = read.delim("German_cohort.txt")
z = match(pheno2$run, colnames(e))
e = e[,z]
e[is.na(e)] = 0
e = e[83:nrow(e),]
diagnosis = pheno2$diagnosis
e0 = e[,diagnosis=="HC"]
e2 = e[,diagnosis=="UC"]
e3 = e[,diagnosis=="CD"]
e_tmp2 = cbind(e0, e2, e3)
cl2 = c(rep("4", ncol(e0)), rep("5", ncol(e2)), rep("6", ncol(e3)))
e_tmp = cbind(e_tmp1, e_tmp2)
score_mirna = patient.score(as.matrix(e_tmp), weight)
cl_mirna = c(cl1, cl2)


#boxplot of the 21-sncrna based risk score
boxplot(score~cl, at=c(1:3, 5:7), ylim=range(score), xlab="", ylab="Risk score", main="21-tsRNA/rsRNA/ysRNA", col=c("grey80", "wheat", "orange", "white", "lightblue", "slateblue"), outline=F, las=3, xaxt="n")
stripchart(score~cl, at=c(1:3, 5:7), vertical=T, method="jitter", add=TRUE, pch=20, cex=1.2, col='grey40')
legend("bottomright", fill=c("grey80", "wheat", "orange", "white", "lightblue", "slateblue"), c("HC (Swedish cohort)", "UC (Swedish cohort, treatment-naïve)", "CD (Swedish cohort, treatment-naïve)", "HC (German cohort)", "UC (German cohort, treatment-exposed)", "CD (German cohort, treatment-exposed)"), bty="n")

#boxplot of the 25-mirna based risk score
boxplot(score_mirna~cl_mirna, at=c(1:3, 5:7), ylim=range(score_mirna), xlab="", ylab="Risk score", main="25-miRNA", col=c("grey80", "wheat", "orange", "white", "lightblue", "slateblue"), outline=F, las=3, xaxt="n")
stripchart(score_mirna~cl_mirna, at=c(1:3, 5:7), vertical=T, method="jitter", add=TRUE, pch=20, cex=1.2, col='grey40')
legend("bottomright", fill=c("grey80", "wheat", "orange", "white", "lightblue", "slateblue"), c("HC (Swedish cohort)", "UC (Swedish cohort, treatment-naïve)", "CD (Swedish cohort, treatment-naïve)", "HC (German cohort)", "UC (German cohort, treatment-exposed)", "CD (German cohort, treatment-exposed)"), bty="n")


#ROC based 21-sncrna based risk score - HC vs. UC
roc(cl[cl=="1" | cl=="2"], score[cl=="1" | cl=="2"])

#ROC based 21-sncrna based risk score - HC vs. CD
roc(cl[cl=="1" | cl=="3"], score[cl=="1" | cl=="3"])

#ROC based 25-mirna based risk score - HC vs. UC
roc(cl_mirna[cl_mirna=="1" | cl_mirna=="2"], score_mirna[cl_mirna=="1" | cl_mirna=="2"])

#ROC based 25-mirna based risk score - HC vs. CD
roc(cl_mirna[cl_mirna=="1" | cl_mirna=="3"], score_mirna[cl_mirna=="1" | cl_mirna=="3"])

#Delong's test between 21-sncrna based risk score and 25-mirna based risk score
#HC vs. UC
roc.test(roc(cl[cl=="1" | cl=="2"], score[cl=="1" | cl=="2"]), roc(cl_mirna[cl_mirna=="1" | cl_mirna=="2"], score_mirna[cl_mirna=="1" | cl_mirna=="2"]), method="delong")

#Delong's test between 21-sncrna based risk score and 25-mirna based risk score
#HC vs. CD
roc.test(roc(cl[cl=="1" | cl=="3"], score[cl=="1" | cl=="3"]), roc(cl_mirna[cl_mirna=="1" | cl_mirna=="3"], score_mirna[cl_mirna=="1" | cl_mirna=="3"]), method="delong")
