# Supplementary material for: Dissecting the small RNA code of inflammatory bowel disease
Source: Mol Med. 2026 Feb 10;32:21. doi: 10.1186/s10020-025-01412-1 (PMC12892614; doi:10.1186/s10020-025-01412-1)
Supplement: Supplementary file 3 — Additional file 3. Key data and code for reproducibility purposes. [file 10020_2025_1412_MOESM3_ESM.zip › Additional file 3/rna_category.reads]

SRR14062693	SRR14062694	SRR14062695	SRR14062696	SRR14062697	SRR14062698	SRR14062699	SRR14062700	SRR14062701	SRR14062702	SRR14062703	SRR14062704	SRR14062705	SRR14062706	SRR14062707	SRR14062708	SRR14062709	SRR14062710	SRR14062711	SRR14062712	SRR14062713	SRR14062714	SRR14062715	SRR14062716	SRR14062717	SRR14062718	SRR14062719	SRR14062720	SRR14062721	SRR14062722	SRR14062723	SRR14062724	SRR14062725	SRR14062726	SRR14062727	SRR14062728	SRR14062729	SRR14062730	SRR14062731	SRR14062732	SRR14062733	SRR14062734	SRR14062735	SRR14062736	SRR14062737	SRR14062738	SRR14062739	SRR14062740	SRR14062741	SRR14062742	SRR14062743	SRR14062744	SRR14062745	SRR14062746	SRR14062747	SRR14062748	SRR14062749	SRR14062750	SRR14062751	SRR14062752	SRR14062753	SRR14062754	SRR14062755	SRR14062756	SRR14062757	SRR14062758	SRR14062759	SRR14062760	SRR14062761	SRR14062762	SRR14062763	SRR14062764	SRR14062765	SRR14062766	SRR14062767	SRR14062768	SRR14062769	SRR14062770	SRR14062771	SRR14062772	SRR14062773	SRR14062774	SRR14062775	SRR14062776	SRR14062777	SRR14062778	SRR14062779	SRR14062780	SRR14062781	SRR14062782	SRR14062783	SRR14062784	SRR14062785	SRR14062786	SRR14062787	SRR14062788	SRR14062789	SRR14062790	SRR14062791	SRR14062792	SRR14062793	SRR14062794	SRR14062795	SRR14062796	SRR14062797	SRR14062798	SRR14062799	SRR14062800	SRR14062801	SRR14062802	SRR14062803	SRR14062804	SRR14062805	SRR14062806	SRR14062807	SRR14062808	SRR14062809	SRR14062810	SRR14062811	SRR14062812	SRR14062813	SRR14062814	SRR14062815	SRR14062816	SRR14062817	SRR14062818	SRR14062819	SRR14062820	SRR14062821	SRR14062822	SRR14062823	SRR14062824	SRR14062825	SRR14062826	SRR14062827	SRR14062828	SRR14062829	SRR14062830	SRR14062831	SRR14062832	SRR14062833	SRR14062834	SRR14062835	SRR14062836	SRR14062837	SRR14062838	SRR14062839	SRR14062840	SRR14062841	SRR14062842	SRR14062843	SRR14062844	SRR14062845	SRR14062846	SRR14062847	SRR14062848	SRR14062849	SRR14062850	SRR14062851	SRR14062852	SRR14062853	SRR14062854	SRR14062855	SRR14062856	SRR14062857	SRR14062858	SRR14062859	SRR14062860	SRR14062861	SRR14062862	SRR14062863	SRR14062864	SRR14062865	SRR14062866	SRR14062867	SRR14062868	SRR14062869	SRR14062870	SRR14062871	SRR14062872	SRR14062873	SRR14062874	SRR14062875	SRR14062876	SRR14062877	SRR14062878	SRR14062879	SRR14062880	SRR14062881	SRR14062882	SRR14062883	SRR14062884	SRR14062885	SRR14062886	SRR14062887	SRR14062888	SRR14062889	SRR14062890	SRR14062891	SRR14062892	SRR14062893	SRR14062894	SRR14062895	SRR14062896	SRR14062897	SRR14062898	SRR14062899	SRR14062900	SRR14062901	SRR14062902	SRR14062903	SRR14062904	SRR14062905	SRR14062906	SRR14062907	SRR14062908	SRR14062909	SRR14062910	SRR14062911	SRR14062912	SRR14062913	SRR14062914	SRR14062915	SRR14062916	SRR14062917	SRR14062918	SRR14062919	SRR14062920	SRR14062921	SRR14062922	SRR14062923	SRR14062924	SRR14062925	SRR14062926	SRR14062927	SRR14062928	SRR14062929	SRR14062930	SRR14062931	SRR14062932	SRR14062933	SRR14062934	SRR14062935	SRR14062936	SRR14062937	SRR14062938	SRR14062939	SRR14062940	SRR14062941	SRR14062942	SRR14062943	SRR14062944	SRR14062945	SRR14062946	SRR14062947	SRR14062948	SRR14062949	SRR14062950	SRR14062951	SRR14062952	SRR14062953	SRR14062954	SRR14062955	SRR14062956	SRR14062957	SRR14062958	SRR14062959	SRR14062960	SRR14062961	SRR14062962	SRR14062963	SRR14062964	SRR14062965	SRR14062966	SRR14062967	SRR14062968	SRR14062969	SRR14062970	SRR14062971	SRR14062972	SRR14062973	SRR14062974	SRR14062975	SRR14062976	SRR14062977	SRR14062978	SRR14062979	SRR14062980	SRR14062981	SRR14062982	SRR14062983	SRR14062984	SRR14062985	SRR14062986	SRR14062987	SRR14062988	SRR14062989	SRR14062990	SRR14062991	SRR14062992	SRR14062993	SRR14062994	SRR14062995	SRR14062996	SRR14062997	SRR14062998	SRR14062999	SRR14063000	SRR14063001	SRR14063002	SRR14063003	SRR14063004	SRR14063005	SRR14063006	SRR14063007	SRR14063008	SRR14063009	SRR14063010	SRR14063011	SRR14063012	SRR14063013	SRR14063014	SRR14063015	SRR14063016	SRR14063017	SRR14063018	SRR14063019	SRR14063020	SRR14063021	SRR14063022	SRR14063023	SRR14063024	SRR14063025	SRR14063026	SRR14063027	SRR14063028	SRR14063029	SRR14063030	SRR14063031	SRR14063032	SRR14063033	SRR14063034	SRR14063035	SRR14063036	SRR14063037	SRR14063038	SRR14063039	SRR14063040	SRR14063041	SRR14063042	SRR14063043	SRR14063044	SRR14063045	SRR14063046	SRR14063047	SRR14063048	SRR14063049	SRR14063050	SRR14063051	SRR14063052	SRR14063053	SRR14063054	SRR14063055	SRR14063056	SRR14063057	SRR14063058	SRR14063059	SRR14063060	SRR14063061	SRR14063062	SRR14063063	SRR14063064	SRR14063065	SRR14063066	SRR14063067	SRR14063068	SRR14063069	SRR14063070	SRR14063071	SRR14063072	SRR14063073	SRR14063074	SRR14063075	SRR14063076	SRR14063077	SRR14063078	SRR14063079	SRR14063080	SRR14063081	SRR14063082	SRR14063083	SRR14063084	SRR14063085	SRR14063086	SRR14063087	SRR14063088	SRR14063089	SRR14063090	SRR14063091	SRR14063092	SRR14063093	SRR14063094	SRR14063095	SRR14063096	SRR14063097	SRR14063098	SRR14063099	SRR14063100	SRR14063101	SRR14063102	SRR14063103	SRR14063104	SRR14063105	SRR14063106	SRR14063107	SRR14063108	SRR14063109	SRR14063110	SRR14063111	SRR14063112	SRR14063113	SRR14063114	SRR14063115	SRR14063116	SRR14063117	SRR14063118	SRR14063119	SRR14063120	SRR14063121	SRR14063122	SRR14063123	SRR14063124	SRR14063125	SRR14063126	SRR14063127	SRR14063128	SRR14063129	SRR14063130	SRR14063131	SRR14063132	SRR14063133	SRR14063134	SRR14063135	SRR14063136	SRR14063137	SRR14063138	SRR14063139
total	5870003	7895212	6242151	7711992	5727532	6774518	4924968	3886196	4138169	3550819	5422093	6278936	3292930	6143104	7083395	1945735	5344004	3208596	7474460	5873136	8189748	2952598	5347599	8189041	6581918	4265618	6024225	6865792	5155653	4807731	3224549	6620409	4623545	6521436	8629883	6302138	4293892	3240974	4493911	5527106	5562781	4683471	4653248	3876945	3266724	5423727	5142367	4430688	3996056	3018932	837693	992669	655535	800793	995753	832467	1194980	1574351	895248	1625145	521594	3348315	5794872	5943474	3847964	6087100	5190244	5620021	8033120	4264238	3440889	8486118	6924695	6782084	5073530	4246956	8639561	8874485	7448064	4702653	4212600	5774294	4924852	6922233	7195318	7568696	7482688	4867934	4644891	5794575	5893635	10437076	2883838	4448512	4528385	6771866	7603291	5897972	7078819	5632498	5514180	5601400	3934734	4280115	3641530	9503160	3729886	3626597	8087700	9963648	9587993	5902812	6873559	7534619	9420148	8087587	2560306	4523044	4055230	7069208	5345741	6794154	8432877	5843303	6184329	6726132	6064417	4823864	3647935	4518221	9622322	5822100	5207170	7986348	7080831	9223200	7098359	7778631	3871042	6911764	6609840	2416207	5347918	5689394	14666141	3900085	6496425	5601385	3259991	6820755	5467130	4987177	3372155	5448340	887396	721945	711411	217516	1187585	1010992	299981	1273442	549000	924795	1069789	628371	1632819	1264652	573151	848089	1273280	5871046	5845524	5312826	3186140	4178718	4868750	5030904	4166694	5315684	4704460	6009846	4064238	1489890	2052203	4550288	3658125	9811266	4460813	8585226	1909911	5406992	6801083	4995612	6282745	7273304	9576651	5941960	5862569	7920612	6100416	11576628	9406370	6376691	3912085	3884571	4500090	5966629	4883325	5699948	6605321	5486815	5387213	5607640	7125259	5167665	5720554	3941471	2842357	5168326	6056467	4946705	5148718	5834243	4820011	3819993	4609212	5492637	4271661	5782924	3659232	6220452	6523412	6661962	5556885	6939095	4814000	4737029	5044518	5203195	5676803	6744842	5723359	5156583	5845901	7241847	6496782	5458279	7158037	5564313	3359672	4482303	5420181	4583843	5169649	5221348	5675324	4352916	3785706	5374809	4315659	6337822	6935668	5500932	5312729	4691928	7523886	4884454	8130158	5117670	6421694	4829909	4935910	5709330	2253818	4919807	4208867	6179385	3850227	4840278	5154708	5769175	5175074	5922416	5214100	5827588	6525806	4408159	4922525	3948233	5385718	6764848	5538599	5636022	6633642	4337866	5553929	4194969	3973604	3747542	3294527	5098413	2936675	4552672	5163116	4127620	3169431	4451201	3083308	3777557	3925261	2931315	3985521	4063943	4384000	3777844	11651455	10306851	10960422	3791974	4547610	3949411	3732009	2540779	4685648	3527565	3311612	3483097	2023259	2920015	2331768	2431903	2303270	2651922	3038732	3100641	3002471	4278360	3431995	3428970	4367563	3155183	4122077	1935706	3144386	2429498	2273018	2446787	5718566	6572710	4587216	5462543	4248313	4401973	6774514	7879117	5423905	5599905	6759153	6850925	3728282	3676291	5023936	6050252	4546226	6489150	6299284	4307510	3883161	6709431	3526913	6411788	6030354	6252091	4705172	3554711	6688702	6987644	5122075	6736958	5976824	8016594	6267957	5213148	6826034	7419353	5739170	6075374	7620828	6055440	5858089	5440772	4740632	5351814	4383055	4912209	5146465	4411983	4731096	4723103	4597589	3109923	4479348	4277401	4254704	3859320	3003843	5009554	3903723	4570686	5755569	3958119	5476434	5390594	4003073	5093353	5280050	5189479	3691119	4238071	3792345	3010196	5644429	4573469	3783056	3547210	4581400	3098957	4831618	5067186	5036209	4354419	3353137	6578062	5003770	3875005	4553142	3817021	3396735	4502049	4280631	3878953	4138973	5448356	3415600	4818081	4317671
pirna	5068	8135	6550	17490	4840	8191	6936	5643	6875	3209	8865	9487	4964	7362	7597	2142	8273	4440	7633	5405	13001	3583	9832	12093	11150	9976	20188	13294	13343	5170	10815	12438	6042	7388	6473	7275	6266	7996	5258	7202	9351	4380	7710	5684	3734	5682	6505	5144	5654	3683	208	266	220	196	259	295	288	742	158	406	206	6981	7058	7760	5817	13403	10496	7517	9574	7503	7881	10933	13231	8454	9472	5538	11052	7641	8090	5350	8542	8220	4856	5641	9808	8983	13435	4569	5472	3398	6397	11470	3469	5806	5782	7637	6193	9567	9609	8358	3924	8084	5391	6171	2822	10613	6101	6469	8073	14683	8770	7578	10504	9892	9960	9691	3271	4771	8150	17052	2051	5785	11375	9823	9194	6284	5347	4829	7113	11308	11351	10533	7024	10920	8607	8543	8639	14858	2996	5354	9602	3353	9297	6306	11902	4618	8467	8521	9815	6672	6635	7982	5229	9547	178	315	357	150	578	435	291	346	163	477	433	414	619	341	246	270	667	9601	7598	5147	4457	7084	5521	5407	3949	6684	5713	5407	3186	368	2168	6983	3768	8836	4336	13438	2693	7161	10749	9592	8572	13057	15686	14505	12402	10534	4677	12476	11323	9964	6628	5220	6745	5080	4786	5049	2367	4456	4217	2599	4732	4448	2530	2142	3511	4567	3266	1263	2933	3184	3198	2710	3947	3328	1758	2166	2238	2005	2869	2053	1800	4096	4226	1574	2668	4489	4275	1595	2659	3891	4469	2983	3109	2036	3462	3582	2174	1982	3526	4443	3381	3052	3974	2261	1535	2051	2124	3062	5199	4114	2369	5254	4578	2266	2796	2986	2988	2994	4850	3008	1325	2904	4849	6146	2961	3658	2770	6748	6334	6322	2196	2769	4126	3847	3786	2774	4890	2811	4663	5237	6451	4353	4432	1661	1743	2560	2038	3750	1124	4603	2411	2077	823	3029	905	2264	1173	1192	1825	1191	3364	1275	3475	3279	4005	4690	3517	2025	2569	2162	4070	4025	1771	1211	1631	1408	1737	1506	1804	1475	1433	2858	2503	1397	2042	3365	1896	3432	1959	1248	1197	2127	2181	1742	1381	7808	3974	4539	3660	5069	3307	3563	2866	2903	2281	2998	1512	3736	5592	3324	2942	2646	6635	4722	2873	5816	2200	2769	4631	4277	9141	2807	7962	6126	3859	4074	8138	5043	6450	4276	6076	5641	5060	6476	5676	6406	3420	2743	2303	1627	1816	1674	1376	1711	1511	1685	2979	2225	2516	4083	1792	1978	1993	3201	1592	2308	2493	2571	3774	2223	2686	2038	1846	1543	3572	1971	1698	2528	2536	3722	2852	1371	1851	2040	1317	3443	3501	1832	3623	2793	1947	4554	4788	1663	3039	2731	4289	3022	3721	2349	2226	1416	4871
rsrna	48930	88167	62787	44047	44877	39112	89437	27195	84750	45868	58481	66444	43578	46870	119376	59719	32762	108003	35234	56598	81881	22739	65214	111439	74864	125115	78917	117431	87813	81163	55548	87835	55170	70003	60992	51236	38842	44577	46701	55960	57968	31374	52874	41362	33252	52273	50164	28467	49894	33545	5976	4516	3323	4966	2927	4291	5251	9268	2529	7669	4637	61347	53991	42660	40843	47393	62875	66723	112920	130003	43552	55003	110043	90198	129236	74555	103609	81131	63404	41435	101120	72678	50315	47740	87147	65920	101338	43823	53680	39051	39808	93660	51165	36145	66769	85604	65664	106081	76010	112576	60198	98724	45275	49877	41832	105879	59931	57394	77742	71634	103484	89595	109336	44133	161707	87781	39581	42703	81973	66960	37005	62983	107963	73162	60716	89254	72913	65201	54808	81583	73180	79206	33307	65154	80481	59850	60301	98795	33564	51131	73273	195900	113317	135650	103163	40408	49972	98695	40133	63793	57073	77870	32129	29313	3703	3857	5115	1698	6418	3991	3249	4637	5202	3407	4187	6291	7197	3912	2550	4045	9139	60631	55823	45190	25571	46151	44659	62548	42486	81740	43746	45229	32068	23033	85549	92301	73233	102149	52154	61408	27521	81516	111418	78126	53207	72608	129678	132703	58713	93556	46444	81403	46578	25034	46777	48718	81013	62220	57859	50917	35720	54185	53022	35671	55715	61378	44574	30197	38068	31801	45331	23722	32603	18391	27451	22472	30528	27897	17728	33875	10420	32054	34151	18507	19229	29925	35128	18372	20614	41030	27527	27977	38389	30744	46130	49737	20821	23308	27785	35373	25952	15374	24497	27629	32518	21430	34899	31572	17108	16401	26053	48733	43049	52360	25659	42070	40832	25954	26076	24027	16700	43516	37392	32106	19883	30495	29302	60457	36837	31013	37077	66492	58303	58805	28172	27407	39740	28698	55327	27917	61383	24137	74982	52014	55705	46773	50753	22121	32999	20085	17303	49398	15590	45722	38324	33129	11378	38844	26629	29873	12203	10792	14318	19552	40990	16658	37364	64894	69479	14319	39807	28276	32035	31848	64058	58516	20529	18496	10556	19352	13336	16216	7523	16834	27443	20933	19112	14928	17668	39330	15820	29835	26221	11029	10854	28336	19882	19942	18537	46490	20232	44070	52939	29235	28947	41864	28299	25871	31311	35919	13292	26056	56488	24120	33733	33344	75554	41278	23810	51834	20328	35517	38960	31471	30486	22026	26912	39440	42554	33226	29494	25630	40126	43079	46290	35872	51641	30449	52162	29978	20186	16020	15411	14372	12190	9980	20348	11937	16881	16040	22119	17941	17042	23662	16280	12608	18180	18204	18578	20166	16974	22452	23553	23959	11921	19975	18972	17293	28350	20791	15053	12408	20556	26314	15094	11744	19646	27493	17256	19648	38935	35321	22179	26179	25815	56170	30303	12483	36136	25695	47976	24011	24422	25767	16430	18142	47115
ysrna	107529	164824	99169	287289	60361	150681	73211	109726	121282	97998	149737	167023	103699	102469	108711	68585	130921	74004	98124	58508	122359	56477	135941	209725	213536	149596	192531	236528	366075	76660	130133	183845	109467	130797	151737	111644	132892	111973	97655	103788	139181	86974	132552	110158	74872	140119	112698	94002	94258	55384	4562	6740	6660	4532	6897	6169	4199	20649	3471	6464	4256	93171	108438	123506	85732	167880	159848	123511	115160	156563	127149	150952	215129	172355	137541	91790	195881	130371	153044	100038	259175	152446	95199	81667	123220	130496	202156	121708	109205	70809	102500	128861	87353	124482	114411	169786	114971	216803	258014	198513	87422	146358	72160	136859	35522	142483	82795	78111	124154	205828	114271	138102	182477	167024	100547	187251	40336	78714	128057	204210	54003	94532	163949	204060	128370	125865	99253	92581	90564	121052	225239	130238	95843	133807	106364	128359	132766	179594	70874	95117	210034	104776	156085	104041	174798	74095	111253	156224	101769	109580	97192	131238	61614	94993	5015	7811	13538	6266	16386	9161	10850	6447	4769	5857	11487	5634	10293	7347	4957	6120	16881	204615	152773	75586	114117	132868	131237	82736	61349	121631	85535	86053	47976	16911	51440	97858	45199	125032	74128	127404	54572	95212	221000	226618	130950	159156	196706	231898	167290	148306	69117	191548	187308	139231	128152	111869	247869	123816	280305	229993	107223	139953	139671	132701	117220	144840	91847	104798	114420	77348	94148	27079	48112	45902	66689	69144	76535	60614	30926	33454	39627	66361	54796	52548	34716	97713	78128	33275	80884	119052	98195	46828	66465	77763	99423	132742	51787	52758	63526	80487	52709	37078	65828	90574	54105	60739	70340	58010	43325	39442	39993	59194	109359	121475	51373	132834	120072	42509	45510	44078	47421	55562	101172	58405	27884	59377	96380	170356	54092	103535	81044	183513	175263	245906	47497	61525	90518	98046	101865	71340	156265	59630	86677	170611	199497	130870	187342	45650	68290	61029	68957	98693	21077	88279	63284	43363	18729	70345	20945	54974	26894	26202	47938	23872	68180	33383	67858	129862	128584	148023	114086	51390	50514	121821	211108	145773	52635	49699	32680	52019	72716	39120	35526	70006	38234	86392	105533	35200	41592	116474	43003	92591	47261	30908	27975	65847	70873	38116	63352	186022	62961	128618	155628	115404	71598	84737	101698	42478	99788	158676	41193	63588	167011	71145	66732	91828	257281	131877	103404	211152	51284	150703	221860	88958	113725	51394	125433	109035	85866	106627	126265	84521	106226	100387	100511	97646	108401	114436	156515	126998	73851	55328	36147	24802	30015	37414	28773	30080	28573	33233	73493	63910	29649	90398	36053	31001	45312	39209	24964	39105	35817	60617	69285	35521	44965	45164	40760	49908	98188	42549	31116	35177	55995	68762	51530	43658	34665	51322	44549	56352	89268	51319	81853	47830	47825	104371	82342	34633	75744	64617	155650	83468	102467	59385	36702	48174	119137
tsrna	12364	21960	12863	11095	16498	10211	36571	8658	22686	6385	16009	15400	8859	12035	15896	7641	10839	22588	9010	19197	34521	10105	16815	28304	31712	43544	20828	40238	23605	23597	17224	27268	11852	18109	17303	15536	13428	13924	12099	19492	18041	10203	14724	13878	6853	12265	12630	9862	8621	5093	907	911	583	491	429	622	830	1709	491	2018	1794	17518	14524	11854	13014	12314	21592	22155	35782	31996	13426	24194	25318	26604	32704	14433	29575	38335	17188	14487	11527	19482	16610	11894	32718	20571	17597	9886	20987	13659	9720	33791	10179	10958	24977	22261	19759	22059	12833	28090	11129	30082	14111	11292	11189	29508	13065	14792	20384	17053	26822	20787	28924	21775	54618	20044	12618	15197	25354	21281	6728	29586	32869	31770	17570	20202	12855	28935	13930	17931	22786	28218	8892	12778	17657	14850	23369	55282	4774	16542	20484	12773	18822	20127	33046	15366	29605	24082	20717	20780	34169	25656	12571	15526	522	942	1207	343	1389	1166	490	948	669	757	975	1417	2029	946	433	759	1618	15555	16161	8243	6991	9816	11578	12103	8645	12767	14553	10678	7996	2037	10748	36550	24800	50685	13199	32917	13476	18969	40878	24338	22842	30942	62842	30133	47200	31008	14503	27253	21319	9559	18095	14160	16745	15262	9971	10094	8717	9068	9416	6552	16466	9526	8745	7755	8147	9808	14418	9070	15442	6776	10806	5193	13474	12172	8258	15495	5021	8236	11704	7415	7947	11464	13254	7503	6717	10658	12124	11697	8697	8686	15590	13092	8194	12689	11375	9213	7249	6577	9858	11623	11790	7081	8659	6205	6043	5529	6584	10975	12959	10076	8733	11672	13949	8668	11498	6574	5906	17057	11243	13060	8129	7676	10075	12195	7222	8972	6795	12535	10994	10730	6701	8819	7815	8256	12636	6506	13685	7844	11352	11189	10683	7736	8086	6774	11281	5671	6251	13891	4272	15055	6753	7293	3233	12777	7110	8910	6414	4284	4751	6081	13115	6286	14412	21350	22202	4458	7993	9266	10181	4988	15264	9176	5538	4075	3233	4180	3207	4378	2915	3595	3733	6292	2664	4565	5316	7229	6587	6856	9373	2890	3737	4576	5701	4097	6798	14115	5416	9472	10670	9349	12017	10608	5986	5039	9132	9874	4277	8678	14848	8076	8886	10417	11093	11420	5861	9496	6520	10718	12189	12545	10736	8727	13674	14223	13472	12046	9836	11316	11042	14734	16848	17503	12831	16301	16100	9046	14378	7657	7178	7508	5748	9931	6726	5290	5984	7484	6499	7303	8086	9244	8756	7502	6919	15740	5136	7755	7140	8774	12680	8518	6014	8878	9401	5847	7456	10588	6876	5071	8218	9990	5247	7071	8949	10644	7198	9670	8349	10368	8913	6252	12925	21153	9160	4655	8599	9230	12928	6903	7728	7720	5859	7823	7361
mirna	4075933	5445890	4260182	5071339	3943647	4501934	3223557	2551258	2636849	2235748	3541455	4010687	2023460	4185276	4853265	1085017	3581842	1966977	5104350	4063985	5769209	1933818	3734351	5920228	4611915	2907811	4250893	5038345	3486446	3619120	2291391	4969006	3530434	4717352	6444964	4698374	3158703	2194099	3348047	3968918	4159794	3437963	3298619	2794838	2348032	3845116	3780639	3199310	2983222	2236097	682303	745011	490621	599072	733903	639869	925761	1140109	642263	1196557	391807	2238929	4219191	4320498	2817171	4404936	3725879	4053379	5956471	2840133	2301744	6092896	4667265	4943336	3668621	3092856	6379418	6731139	5679992	3517846	2714100	3787523	3476943	5091772	5063360	5467558	5094289	3388701	3251466	4057641	4204562	7303875	1964638	3228743	3138274	4779687	5154971	3863503	4694099	3450972	3703473	3371408	2658852	2684968	2526876	6335209	2346489	2384306	5484491	6566942	6311930	3924449	4390183	4913848	6436151	5567739	1561738	3034515	2614739	4188406	3420284	4029168	5286455	3349823	3670945	4019909	3679733	2609237	2286105	2904924	6626834	3842617	3486955	5629712	4731015	6437874	4842115	5071351	2465630	4893432	4390640	1219887	3571760	3830445	8886740	2176108	3944660	3395785	1748883	3942099	3187280	2827383	1993149	3383013	690893	516716	516370	157691	913479	755046	217005	966713	410591	711118	818919	459756	1206533	922254	430909	642574	952057	4328616	4281739	4074248	2148503	2934714	3404820	3660855	3174354	3860164	3566886	4485720	3006451	919630	1285063	2957710	2432800	7074651	3157158	6073469	1236675	3536522	4500546	3315183	4260996	4868241	6390681	3898836	3819253	5548648	4138212	7897635	6812307	4367460	2493235	2740696	3269076	4461388	3431324	4172729	5011208	4217086	4117730	4075159	5683089	4101776	4297401	2730912	2137375	4051225	4642649	3701316	3867206	4664692	3796036	2952201	3605631	4015803	3166792	4396476	2846670	4877230	5289060	5206746	4284206	5517091	3829755	3790929	3936455	4098419	4509552	5043307	4508951	4266436	4614904	5476835	5137506	4114776	5571336	4252011	2765920	3520852	4310882	3665233	4161943	4225480	4529953	3422113	3005573	4223420	3451971	5163705	5587641	4319213	4281178	3806186	5910664	3872820	6500092	4071268	4949063	3965065	3835715	4650753	1876067	3858979	3244596	4844039	2954607	3741407	3946864	4406605	3949772	4425093	4181624	4499827	5085154	3320401	3795704	3081952	3880510	5341374	4372358	4171230	5092053	3247178	4233066	3269603	3055718	2891736	2481343	4122280	2360030	3585329	4079113	3325899	2424868	3523379	2417499	2982822	3118604	2364830	3025262	3202553	3517829	2868206	8910569	7143750	7581069	2731172	3595424	2806639	2947319	1923544	3386122	2539834	2618762	2637649	1546564	2121791	1705087	1885986	1776428	1938553	2288392	2333636	2177531	3361168	2679580	2587384	3170071	2347111	3298175	1439007	2415482	1868399	1726366	1869562	4173334	5072650	3667657	4220383	3114092	3260319	5376840	6351372	4130590	4605138	5219879	5123889	2911742	2901854	3848696	4651814	3401286	4710553	4750809	3304379	2922227	5037945	2702786	4698107	4445457	5110196	3829166	2839062	5330800	5307128	3952393	5222777	4808005	6445867	5126040	4251285	5568283	5558846	4583733	4717377	5825092	4772280	4699278	4025585	3570509	4197750	3543469	3409474	3892720	3491847	3609941	3763416	3568634	2365276	3374289	3172489	3259487	2976528	2297594	3835764	3157392	3577999	4477183	3074666	4265972	4181034	3058552	3986123	4013962	3993371	2961647	3403500	3081287	2439818	4526221	3659468	3047290	2761992	3661104	2489191	3850690	4027122	3907541	3452637	2672265	5433958	3917698	3044182	3639167	3089009	2565508	3640187	3335109	3061227	3268646	4148590	2706088	3740439	3283716
