# Supplementary material for: Dissecting the small RNA code of inflammatory bowel disease
Source: Mol Med. 2026 Feb 10;32:21. doi: 10.1186/s10020-025-01412-1 (PMC12892614; doi:10.1186/s10020-025-01412-1)
Supplement: Supplementary file 3 — Additional file 3. Key data and code for reproducibility purposes. [file 10020_2025_1412_MOESM3_ESM.zip › Additional file 3/rna_category_analysis.R]

#Analysis on the total abundance of tsRNA, rsRNA, and ysRNA categories
library(gplots)

sem <- function(x)
{
  sd(x) / sqrt(length(x))
}


pheno = read.delim("Swedish_cohort.txt")
e = read.delim("rna_category.reads")
z = match(pheno$run, colnames(e))
e = e[,z]

total = t(e["total",])
e = sweep(e, MARGIN=2, total, "/") * 1000000
z = match(pheno$run, colnames(e))
e = e[,z]
diagnosis = pheno$diagnosis
e0 = e[,diagnosis=="HC"]
e1 = e[,diagnosis=="SC"]
e2 = e[,diagnosis=="UC"]
e3 = e[,diagnosis=="CD"]
e_all = cbind(e0, e1, e2, e3)
cl = c(rep(0, ncol(e0)), rep(1, ncol(e1)), rep(2, ncol(e2)), rep(3, ncol(e3)))


#comparison in total abundance of tsRNAs between the HC, SC, UC, and CD groups 
tmp = aggregate(t(e_all["tsrna",])~cl, FUN=mean)
m = tmp[,2]
tmp = aggregate(t(e_all["tsrna",])~cl, FUN=sem)
s = tmp[,2]
barplot2(m, col=c("grey80", "grey60", "wheat", "orange"), plot.ci=T, ci.l=m-s, ci.u=m+s, axes=T, main="tsRNA", ylab="RPM", names.arg=c("HC", "SC", "UC", "CD"), ci.width=0.3, las=3)
t.test(t(e0["tsrna",]), t(e1["tsrna",]))
t.test(t(e0["tsrna",]), t(e2["tsrna",]))
t.test(t(e0["tsrna",]), t(e3["tsrna",]))

#comparison in total abundance of rsRNAs between the HC, SC, UC, and CD groups 
tmp = aggregate(t(e_all["rsrna",])~cl, FUN=mean)
m = tmp[,2]
tmp = aggregate(t(e_all["rsrna",])~cl, FUN=sem)
s = tmp[,2]
barplot2(m, col=c("grey80", "grey60", "wheat", "orange"), plot.ci=T, ci.l=m-s, ci.u=m+s, axes=T, main="rsRNA", ylab="RPM", names.arg=c("HC", "SC", "UC", "CD"), ci.width=0.3, las=3)
t.test(t(e0["rsrna",]), t(e1["rsrna",]))
t.test(t(e0["rsrna",]), t(e2["rsrna",]))
t.test(t(e0["rsrna",]), t(e3["rsrna",]))

#comparison in total abundance of ysRNAs between the HC, SC, UC, and CD groups 
tmp = aggregate(t(e_all["ysrna",])~cl, FUN=mean)
m = tmp[,2]
tmp = aggregate(t(e_all["ysrna",])~cl, FUN=sem)
s = tmp[,2]
barplot2(m, col=c("grey80", "grey60", "wheat", "orange"), plot.ci=T, ci.l=m-s, ci.u=m+s, axes=T, main="ysRNA", ylab="RPM", names.arg=c("HC", "SC", "UC", "CD"), ci.width=0.3, las=3)
t.test(t(e0["ysrna",]), t(e1["ysrna",]))
t.test(t(e0["ysrna",]), t(e2["ysrna",]))
t.test(t(e0["ysrna",]), t(e3["ysrna",]))

#correlation in abundance between tsRNAs and rsRNAs
cor.test(t(e_all["tsrna",]), t(e_all["rsrna",]), method="spearman")

#correlation in abundance between tsRNAs and ysRNAs
cor.test(t(e_all["tsrna",]), t(e_all["ysrna",]), method="spearman")

#correlation in abundance between rsRNAs and ysRNAs
cor.test(t(e_all["rsrna",]), t(e_all["ysrna",]), method="spearman")
