# Supplementary material for: Dissecting the small RNA code of inflammatory bowel disease
Source: Mol Med. 2026 Feb 10;32:21. doi: 10.1186/s10020-025-01412-1 (PMC12892614; doi:10.1186/s10020-025-01412-1)
Supplement: Supplementary file 3 — Additional file 3. Key data and code for reproducibility purposes. [file 10020_2025_1412_MOESM3_ESM.zip › Additional file 3/signature_21-sncrna.txt]

parental_rna	weight
12S-rRNA	1
RNY3-YRNA	1
mature-tRNA-Arg-ACG	1
mature-tRNA-Gln-CTG	1
mature-tRNA-Gln-TTG	1
mature-tRNA-Glu-CTC	1
mature-tRNA-Gly-GCC	1
mature-tRNA-Gly-TCC	1
mature-tRNA-His-GTG	1
mature-tRNA-Leu-TAA	1
mature-tRNA-Lys-TTT	1
mature-tRNA-Met-CAT	1
mature-tRNA-Pro-AGG	1
mature-tRNA-Pro-CGG	1
mature-tRNA-Pro-TGG	1
mature-tRNA-Ser-GCT	1
mature-tRNA-Val-TAC	1
mature-mt_tRNA-His-GTG	1
mature-mt_tRNA-Leu-TAA	1
mature-mt_tRNA-Lys-TTT	1
mature-mt_tRNA-Thr-TGT	1
