# Supplementary material for: Dissecting the small RNA code of inflammatory bowel disease
Source: Mol Med. 2026 Feb 10;32:21. doi: 10.1186/s10020-025-01412-1 (PMC12892614; doi:10.1186/s10020-025-01412-1)
Supplement: Supplementary file 3 — Additional file 3. Key data and code for reproducibility purposes. [file 10020_2025_1412_MOESM3_ESM.zip › Additional file 3/signature_25-mirna.txt]

miRNA	weight
hsa-mir-1273c	1
hsa-mir-128-1	1
hsa-mir-128-2	1
hsa-mir-1468	1
hsa-mir-151a	1
hsa-mir-186	1
hsa-mir-191	1
hsa-mir-28	1
hsa-mir-30d	1
hsa-mir-3158-1	1
hsa-mir-3158-2	1
hsa-mir-324	1
hsa-mir-345	1
hsa-mir-425	1
hsa-mir-486-1	-1
hsa-mir-486-2	-1
hsa-mir-5000	1
hsa-mir-5001	1
hsa-mir-5010	1
hsa-mir-550a-1	1
hsa-mir-550a-2	1
hsa-mir-550a-3	1
hsa-mir-5690	1
hsa-mir-5695	1
hsa-mir-6842	1
