# Supplementary material for: Dissecting the small RNA code of inflammatory bowel disease
Source: Mol Med. 2026 Feb 10;32:21. doi: 10.1186/s10020-025-01412-1 (PMC12892614; doi:10.1186/s10020-025-01412-1)
Supplement: Supplementary file 3 — Additional file 3. Key data and code for reproducibility purposes. [file 10020_2025_1412_MOESM3_ESM.zip › Additional file 3/sncrna.expr]

SRR14062693	SRR14062694	SRR14062695	SRR14062696	SRR14062697	SRR14062698	SRR14062699	SRR14062700	SRR14062701	SRR14062702	SRR14062703	SRR14062704	SRR14062705	SRR14062706	SRR14062707	SRR14062708	SRR14062709	SRR14062710	SRR14062711	SRR14062712	SRR14062713	SRR14062714	SRR14062715	SRR14062716	SRR14062717	SRR14062718	SRR14062719	SRR14062720	SRR14062721	SRR14062722	SRR14062723	SRR14062724	SRR14062725	SRR14062726	SRR14062727	SRR14062728	SRR14062729	SRR14062730	SRR14062731	SRR14062732	SRR14062733	SRR14062734	SRR14062735	SRR14062736	SRR14062737	SRR14062738	SRR14062739	SRR14062740	SRR14062741	SRR14062742
12S-rRNA	0.681430656849749	0.759954260886218	1.4418106835288	0.518672737212383	1.57135743632685	1.77134373249875	2.43656405483244	2.83053145029226	1.44991661771184	1.12650067491472	0.922153124264007	0.477787956430835	3.6441709966504	0.97670493613652	1.41175241533191	2.5697230095568	0.561376825316747	3.42829075396217	0.535155716934735	1.19186751336935	0.976831033140458	0.677369557250936	2.05699791626111	2.80863168226902	1.82317677005396	5.15751762112782	2.15795392768364	4.51513823896792	7.75847404780733	9.35992467132625	4.96193421157501	3.17200946346366	2.81169535497113	2.9134687513609	2.08577567042334	1.26941047625425	1.1644447508228	1.54274610040068	0.667569963001047	1.26648557129174	0.898830998380127	0.640550566022508	0.214903654393662	NA	1.83670245787523	1.47500049320329	1.1667778670795	0.902794329007143	2.25222068959995
16S-rRNA	15.8432627717567	18.3655613047503	34.2830540305738	7.52075468957955	22.3481946499819	15.9420935924888	27.8174396260037	11.3221258011691	39.8727069870757	24.2197645106664	22.5005362320418	17.5188917357973	63.772992441382	20.6735878148897	23.4350900945098	71.438299665679	10.4790340725793	50.4893729219883	14.5829932864715	26.561618869374	27.3512689279328	22.3531953892809	25.8059738585485	43.2285050227493	34.0326330410072	79.4726578891968	55.1108233839208	81.7094371632581	84.5673671210999	175.966583820933	77.2201011676362	34.1368637496566	36.33575535655	31.588134883176	17.844969624733	26.0229147632121	18.3982270630002	35.1746110891356	16.6892490750262	17.3689449777153	10.6062057808855	13.6650787418135	16.7624850427057	12.3808823700104	25.1016002576281	15.3031301169841	15.9459641834198	13.5419149351071	22.2719601527106
18S-rRNA	382.282598492709	527.408257055035	516.809029451547	291.623746497662	301.700627774755	326.665306668312	1836.35710932538	320.364695964897	1180.23212681744	569.727716338118	609.543215138508	660.780743743844	673.564272547549	355.032244285625	1014.20293517445	1798.80610668976	273.951890754573	1913.60956630252	266.507547033498	456.825791195709	412.833215380986	377.972212946022	657.678333771848	695.563741834972	525.530703968053	1587.5776968308	881.109188318829	811.414036428718	897.073561777722	951.384343258806	954.24197306352	672.163910114919	708.7635137108	593.580922974633	329.784308779157	366.066246089819	407.322773837814	700.09818036183	541.62176331485	433.499918402144	501.188164696759	295.720844647058	538.548557910518	583.44908168674	622.029899067078	468.865781776996	522.327558495922	259.327671007302	813.802409175447
28S-rRNA	3295.39865652539	5082.0674606331	4941.56581601438	3116.185805172	3842.84190817267	3057.19167031514	9867.47528105766	3489.01599404662	11762.9318667266	6207.58196911755	5089.91638468761	6525.94643423663	5703.43129067426	4233.2019773717	12320.3633286016	15763.7088298252	2897.26579545973	18208.2755198847	2080.28406065455	5215.27170492902	5359.74977496255	2923.18832431642	4953.81198178846	6014.50157594766	4480.00111821509	12544.0205850594	5794.93627811046	7505.61624937079	6756.07920083062	7851.10481430846	8380.39676246198	5820.18422124675	6150.25916261224	5090.44327046988	3180.69202096946	3443.59326945871	4399.73804650886	6642.1390606651	5583.55517054076	4061.07644760205	5267.32941670722	3323.38985338011	5829.90633639127	5566.49630056655	4952.36206058424	4976.83603912955	5348.50974269242	3536.69678388548	7609.00247644177
45S-rRNA	253.151489019682	289.289255310687	299.255817425756	179.979439812697	304.668747376706	205.771096925272	551.06957040127	203.283622339172	673.72792169677	432.013008829794	348.389450346942	211.66006469886	650.788203818484	278.198122642885	370.161483300028	1712.97735817056	210.329183885341	1251.94945078782	221.153100023279	288.431938235382	322.476344815494	385.761962854408	692.086298916579	367.808635956274	234.734009144447	549.510059269255	246.836730035814	273.821286750312	212.19426520753	306.381534241412	266.08372209571	206.633759334204	155.075813039562	199.64927969852	149.364713287538	158.200280603186	150.213372856141	229.560619739621	285.497420843448	276.636634072153	226.325645392116	168.46479886392	233.170465017124	214.859896129556	206.629026510963	183.63756140381	197.185459536435	160.47169198102	247.994522599283
5.8S-rRNA	2958.77191204161	2878.58008119351	2756.74202690707	997.537341843716	2176.15545404199	1261.19673753911	3578.09431452143	1455.66512857303	3668.28904281096	3328.24624403553	2665.20695974783	1548.98855474877	4045.33348719833	1771.09161752756	1791.9373407808	6012.637897761	1648.95086156373	6009.17036610405	1074.59267960495	2162.89900319012	2272.10898308471	2122.87619242443	3229.29972871937	3141.75982267032	2837.16691699897	7735.5731338343	3171.1962949591	4971.16720110367	4550.73295274139	5752.19370634505	5024.88875188437	3937.06793643716	3176.56689834315	3336.84176307181	2013.3529040892	2660.52568191937	2164.23701387925	3030.26189040702	2376.10402164173	3064.53322950564	2138.13917894665	1631.69580851467	2308.49505549672	2177.22975177621	2760.56379418647	2256.38200447773	2028.63778489556	1362.76803963628	2470.68609649114
5S-rRNA	1428.44901442129	2370.29733970411	1507.97377378407	1117.99908506129	1185.67648334396	904.713811373739	2294.83724564302	1515.3636100701	3153.08533798402	2354.38641057176	2048.28651961521	1616.19739395337	2092.96887574288	970.356354051633	1331.14135241646	5329.6055218208	1088.1354130723	6218.60776489156	1055.99601844147	1485.06692165821	1601.75868659207	1868.18523889808	2634.07933167764	3341.41690095336	3260.14392765148	6828.08446513495	2947.10107939195	3454.6633512929	4520.66886580614	1833.29724562377	2517.25124970965	2592.13592392857	1701.72454253176	1478.66206154595	1373.71503182604	1472.99218138352	1904.56583444577	3114.80437670898	1587.92641865849	2270.26584979553	2275.84008789848	1265.30088474979	2434.85840428019	2114.03566467928	1609.56358725133	1734.96933013037	1640.68414409162	1090.57554944063	1319.30083061899
other-rRNA	1.02214598527462	0.379977130443109	0.480603561176268	0.129668184303096	0.349190541405967	0.14761197770823	1.82742304112433	NA	0.483305539237281	0.281625168728679	0.922153124264007	0.477787956430835	0.303680916387533	0.162784156022753	0.282350483066383	0.51394460191136	0.935628042194579	4.98660473303588	0.267577858467368	0.510800362872578	0.732623274855344	0.338684778625468	0.186999810569192	1.22114420968218	0.759656987522482	1.64102833399521	1.49396810378098	0.873897723671209	3.29735147031812	2.07998326029472	1.55060444111719	1.81257683626495	0.86513703229881	0.613361842391768	0.695258556807781	1.26941047625425	0.232888950164559	0.617098440160273	NA	NA	0.359532399352051	NA	0.859614617574649	0.257935049375217	0.918351228937615	0.368750123300822	0.583388933539749	0.677095746755357	0.500493486577766
RNY1-YRNA	1756.38751803023	1368.04432863867	825.676918100828	3079.61937719852	830.898893275498	1576.49592192389	1628.64002365092	2101.2836202806	3092.43049280974	2966.63952738791	2534.99893860175	2100.51511912209	2188.32468348856	1537.49635363491	1362.05873031223	4158.83971866673	1765.71724122961	3037.15394521467	1435.15384388973	1093.11277654732	923.960053471731	1829.57517413478	2099.25987344975	2280.85315484438	2313.61132119847	2571.96026460879	3554.64810826289	2705.73300210668	2816.32607935406	1357.60507399436	3169.12535675532	2136.87704188669	1983.11036228695	1633.84260767107	1223.42330712942	1951.08390200278	2562.24422971048	2348.98521247008	1249.69097073796	1460.80064322993	1704.18357292872	1583.2274823523	2081.77170011141	2295.36400439005	2201.28789576346	2199.22573536611	1657.40796018643	1178.82369510108	1816.79135627729
RNY3-YRNA	658.091656852646	411.515232269887	610.686925067977	789.030901484338	422.52055510122	604.028212782075	496.652973176679	691.678958035055	632.646950861601	622.109997721652	624.850957001291	565.223152457678	365.024461497815	502.514689642239	467.854750440996	450.729415876263	828.217942950641	649.816929273738	436.55327608951	469.936333842772	346.530809006577	850.098794349925	449.734544418907	669.431255747773	893.508548723943	809.026968659641	1083.45886815316	1301.52500978765	1073.19092266295	701.162357045351	2203.40891082753	887.860553630448	752.669218099964	794.150245436741	1322.03414576999	1162.3039673203	1195.88475909501	1180.5093160266	471.52691719974	434.042697932698	525.276835453346	563.898014955148	411.32559450947	542.953278934831	479.379341505435	367.82824799257	339.532359320134	564.020757047213	471.965357842833
RNY4-YRNA	15767.9646841748	18941.3533164151	14328.2339693481	32467.7463358364	9195.05993157262	19837.573684209	12568.8126298486	25175.7760030632	25261.1722720846	23647.7837929785	24201.3554544343	23739.2131405703	28561.1901862475	14520.0211489176	13400.3539263305	30162.3807969739	21691.0391534138	19046.6484406264	11148.7652619721	8295.39789305066	13573.9219326407	16319.8647428468	22698.0370068885	22420.6961474488	29016.6179523962	31412.7988019555	26986.0438479638	30158.6473927553	66615.6159074321	13755.9692919591	34674.9266331509	24561.1713717385	20732.7926947829	17492.006361789	14912.3690321178	14484.4495629896	26954.1013141458	30827.1525782064	19871.5550886522	16759.5844914138	22561.5568903396	16289.6279276631	25746.1025073239	25375.9080925832	20058.9336595317	23094.0827220839	19757.0496232571	19350.7193465214	21083.0378753451
RNY5-YRNA	135.945416041525	155.537305394713	122.393706912889	915.846385732765	90.2657549534424	224.222594138801	171.168624851979	266.069956327473	321.881489132029	362.169966985081	254.883123546571	195.574536832355	376.868017236929	120.297491300815	117.034275231016	476.940590573742	213.697444837242	330.674226359442	107.432510174648	103.522206875509	96.0957528851926	128.361531099052	173.909823829348	239.466379518676	219.085075201484	276.396057968623	335.312841070843	284.308059434367	499.451766827597	130.414950420479	309.500646446992	183.523404671826	207.41660349364	136.473009932168	124.914787373131	117.420469053518	236.848062317357	192.534713330005	137.741935699216	123.572806456037	229.022138387256	133.661551443363	246.709395243924	199.383793167043	179.996840871772	173.312557951387	161.598734590511	122.55433016272	215.962939458306
mature-tRNA-Ala-AGC	47.6626672933557	94.7434977046848	41.0867984449591	34.4009692956113	77.5587111516793	29.8751881683686	180.823509919252	49.7684625273661	169.964058983575	85.3521398866008	85.356337488125	65.7722900822687	120.998624325449	47.640411101619	74.3358234293019	151.880908756845	36.7645682899938	367.017224979399	18.0976284574404	85.5250074236319	131.816021689556	55.1006266345774	68.2100509032184	106.499649959012	142.092320202105	346.40467102305	79.645099577124	201.941742482149	82.5346469205744	133.707563921526	126.411476457638	111.53389465817	69.8100699787717	53.94364063375	41.7792454428409	48.9310135703153	50.9025378374677	68.5010123499911	90.3555944921918	100.169962363667	106.687644183728	73.7166943064236	96.2252602913062	117.014814499561	54.5837358772887	64.8944904490953	64.3225191823143	66.3666681111376	46.8837273551722
mature-tRNA-Ala-CGC	19.4786953260501	34.2080744633583	17.1543431102516	12.6659882427264	26.5786380591152	13.8681453056882	73.7324587692752	21.4605748140341	92.755999090419	28.4610395517203	44.9660306453615	34.6300710821069	30.7993185400236	21.4809972287625	27.4190554105764	59.5713188075457	23.6451918823414	145.359527967996	8.45813610615349	33.1322142037916	45.123488537132	33.072568632777	30.4248691796075	45.4827372338226	68.2825279804458	159.332129599978	46.0059177736555	101.219203844218	39.2501202078573	59.7371192356644	65.6308835747263	55.792625500932	33.4721517796409	29.4030333196554	17.4961815820678	24.5932412143308	26.5423536502548	33.8355074739878	41.6252124263253	54.4245035286097	55.8030237034318	39.7333516103762	41.3044823744619	72.9388732623238	30.0086569909181	30.2024788489539	32.837018439174	28.0091940574466	23.0377151871746
mature-tRNA-Ala-TGC	37.5434220391369	71.8638080902704	33.1952879704448	25.9906908617125	49.5902947377684	26.5937739039146	159.320832135356	42.8490997366062	174.429802166127	60.7465488947761	86.8317824869474	62.9406001271553	69.9468254715405	44.2691512303878	54.99622709167	126.183678661277	44.0680807873647	311.114269294109	16.5015265316826	67.4273505670565	98.1605294814932	59.0971070223579	58.5664706721652	94.4970235220461	133.789269328484	306.726950233237	81.4860002738941	187.484561140215	70.3674199951005	115.120833507532	121.601501481292	104.387810481195	60.7239682970534	51.4978602872128	31.9656709134991	43.5899689914756	47.1460390713134	59.0871756453461	82.1667362793789	105.655654152462	108.835850269856	73.5501511592577	81.1411727894151	136.543077087759	56.4877840919527	58.961300965185	59.3170421325432	58.2166923060256	43.5304209951012
mature-tRNA-Arg-ACG	54.8551678764048	59.4030913926061	43.2543205058641	37.4741052635947	55.8704866249547	26.5701559874813	78.9852847774848	44.0018979999979	78.5371501260582	42.5254004780306	61.5998287008356	46.6639570780782	41.9079664614796	43.4633696580751	38.8231914216276	33.9203437261498	47.7170301519235	127.47008348823	30.7714537237473	58.5717749427223	69.23289947383	80.268292534236	57.9699412764495	53.9745740679525	61.83607878433	149.333578393565	54.1148446480668	72.0965622028748	63.2315634896297	70.3034341979616	95.517233572819	66.1590545236707	54.2873487767503	59.4960987120015	44.2647947834287	62.0424370269264	78.9493541057856	86.0852324023581	40.2767211010632	57.5346302386819	49.795237310259	51.0305284264598	57.8090830318951	62.9361520475529	57.5500103467572	40.0093883781392	30.5306875219135	46.0425107793643	33.0325701141325
mature-tRNA-Arg-CCG	2.32878926978402	1.12979866785084	1.52191127705818	0.770229014760389	2.0951432484358	1.03328384395761	3.74621723430487	1.5001816686549	2.88291754155038	1.05609438273255	2.2777182169321	2.21693611783907	4.70705420400677	1.30390108974225	1.83668989234682	7.10785384443411	1.96481888860862	6.90956418321285	0.792030461063408	1.10843678743349	2.93904037096135	2.03210867175281	0.996708990333793	3.92231520149918	2.37164911504519	3.91736906586572	2.65594329561064	3.70823934077817	6.05160975728972	4.35340496379685	3.0484883312364	2.82459890317955	2.48943181043982	2.86746661318151	1.15181167577822	1.3900044714984	2.71781404842041	2.40359842442426	1.79798843368282	2.65419190440712	2.02596507034881	1.584295066629	2.54875734110883	2.71089736893353	2.55913875797282	1.43075047840719	1.97963311447822	1.8078456438368	2.40236873557328
mature-tRNA-Arg-CCT	2.04429197054925	3.16647608702591	0.801005935293779	1.42635002733405	3.84109595546564	1.4761197770823	5.04165712345745	1.80124728654962	2.89983323542369	2.53462651855811	2.02873687338081	3.66304099930307	7.07272854266565	1.13948909215927	1.12940193226553	9.59534571768509	1.68413047595024	11.2198606493307	1.04756731589974	2.89453538961127	4.02942801170439	3.04816300762921	2.2439977268303	4.39611915485586	3.34249074509892	10.1485880826647	1.99195747170798	3.53782928466228	8.14639775019769	3.95196819455997	1.7583854362269	1.9636249059537	2.59541109689643	2.76012829076295	2.08577567042334	1.42808678578603	2.56177845181015	3.79206991478488	0.667569963001047	3.43760369350615	3.05602539449243	0.854067421363344	4.29807308787324	2.32141544437695	1.22446830525015	2.76562592475617	2.72248168985216	1.80558865801429	1.00098697315553
mature-tRNA-Arg-TCG	2.27086766395179	1.78335933221299	1.20150890294067	0.78578919687676	1.0475716242179	1.4761197770823	4.20510346463165	1.84499186350869	3.40005446853427	1.47853213582557	3.07076990379914	2.08315549003844	5.22634857102945	2.60291865480383	1.83386638751616	8.9940305334488	2.9004469308032	10.231889586598	1.63891438311263	1.78609860217778	3.53246522359418	2.03210867175281	1.62128835763489	4.50357984530789	2.64208700260319	3.98535452541695	1.99195747170798	5.27979874718022	6.16798686800683	5.63051468561781	2.94614843812266	3.06627581468154	3.13395889950244	3.4194922713341	1.51334612531827	3.05293219539147	2.4057428551999	2.75534453531562	1.76238470232277	3.13545642149798	2.46818992155183	3.11307575086939	3.25364132752005	2.96367371732124	2.33873446302779	2.80987593955227	2.29855239814661	1.3519345076882	2.10207264362662
mature-tRNA-Arg-TCT	3.06643795582387	4.81304365227938	2.56321899294009	2.20435913315263	5.41245339179249	2.21417966562344	6.7005511507892	5.14642081871321	5.55801370122873	3.94275236220151	4.97962687102564	4.61861691216474	9.41410840801353	4.23238805659159	2.25880386453106	9.76494743631584	4.11676338565615	17.1414537698108	1.47167822157052	3.91613611535643	5.00625904484485	4.40290212213109	3.92699602195303	4.27400473388764	6.07725590017986	10.0806026231135	2.8219397515863	5.9716344450866	14.3531769884436	2.70397823838314	3.72145065868126	4.53144209066237	3.67683238726994	3.83351151494855	3.4762927840389	2.69749726204028	3.49333425246839	5.55388596144245	5.78560634600908	3.43760369350615	4.13462259254858	4.69737081749839	3.65336212469226	7.99598653063172	4.28563906837553	3.3187511097074	2.52801871200558	2.93408156927321	3.50345440604436
mature-tRNA-Asn-GTT	1.70357664212437	2.65983991310176	1.28160949647005	1.29668184303096	2.44433378984177	0.738059888541148	4.46703410052614	2.05856832748528	6.52462477970329	1.97137618110075	2.58202874793922	4.1408289557339	3.6441709966504	1.46505740420478	1.41175241533191	4.62550141720224	0.935628042194579	12.154849036775	0.668944646168419	2.2134682391145	4.02942801170439	2.03210867175281	0.747999242276768	3.41920378711011	3.34249074509892	8.20514166997607	1.82596101573231	5.38903596263912	5.62489368466031	3.7439698685305	2.79108799401095	3.92724981190739	3.46054812919524	2.45344736956707	1.50639353975019	2.06279202391315	1.39733370098736	4.01113986104177	3.78289645700594	4.88501577498242	3.23579159416846	1.28110113204502	4.72788039666057	3.86902574062825	1.22446830525015	2.21250073980494	1.55570382277266	3.38547873377679	2.75271417617771
mature-tRNA-Asp-GTC	13.628613136995	17.352288956902	15.3793139576406	7.39108650527646	24.2687426277147	7.38059888541148	49.5434691149262	18.5271149473676	36.972873751652	15.4893842800774	25.8202874793922	12.5817495193453	38.5674763812167	10.4181859854562	12.1410707718545	93.5379175478675	7.85927555443446	115.62689724727	5.88671288628209	21.9644156035208	41.2711111501844	15.2408150381461	11.9679878764283	29.1853466114042	37.5270551836106	108.776735281969	21.4135428208608	29.4212233635974	39.9561413462077	27.8717756879493	31.9424514870142	19.4852009898482	16.6538878717521	18.7075361929489	11.1241369089245	13.1701336911378	14.6720038603672	20.364248525289	15.7991557910248	22.9776667934358	17.2575551688984	11.743427043746	18.0519069690676	21.6665441475182	5.20399029731315	13.45937950048	17.5016680061925	15.5732021753732	18.0177655167996
mature-tRNA-Cys-GCA	14.1822755456854	36.2485516538378	7.70087106191439	7.94087960672158	27.7938211432079	7.41750187983854	39.6022877712099	12.6936469493561	69.4751712653592	21.4260428368779	26.7867039536209	20.3935826069895	36.2321701341966	14.7482445356614	20.7993483350851	80.3706568468985	12.2249159993144	138.945507630129	6.16499385908815	26.2943000128041	40.0500723587588	22.7189749501964	18.2530515096588	50.4625633209066	56.0353380276084	184.322646800534	29.5606488801464	85.132203247637	41.7347715216676	48.0996128943154	49.3805490318181	44.3295874922531	22.32269827589	18.5725965876227	10.9178768704048	19.3347083164475	19.082920576484	26.3562743792453	31.3602116285792	39.8164970963104	31.3386415895215	14.3098996449428	29.4718871635468	26.5518339826848	10.0039060538937	19.936475416259	17.9236526681196	16.5662759372811	13.821127631845
mature-tRNA-Gln-CTG	47.8466535707052	45.2388105601217	34.1148427841621	22.4676062941974	64.8673809242794	23.3212163581232	129.765310150239	40.8111170923957	87.4493042695936	16.7679625461056	56.6294233610526	40.3969717162271	63.5391581357636	40.7513856187361	45.7421900091693	35.1486713247179	37.977142232678	98.2766294042628	29.0790237689412	69.7838429077753	100.881003908789	62.4602468741088	56.0401032313754	65.7793751429502	71.6751560867212	160.57227815524	70.7061904228345	96.3195506068346	71.554466524415	87.2948174513092	75.6198773844032	70.1331292371816	47.7101444886986	68.9265370387749	36.9460397087655	45.3147804760861	50.8093822574019	76.5109501032714	45.3057481556711	64.4623063136477	60.7286175745549	34.8053825891097	60.4695902732887	56.0183340233096	39.9635843126019	37.7858251346353	49.5550006446448	45.3338172310937	44.00588980735
mature-tRNA-Gln-TTG	13.8228208741972	7.83132865843248	7.53746585111446	3.59569875072485	12.1291334557363	7.67729896060502	12.9767340620284	10.138449012865	13.5615534309981	3.50904960235934	9.21230971139743	9.13371310043613	12.0773900447322	8.40942950013544	7.33970080731062	8.02267523583633	10.6755159614401	12.0520003141561	7.4453539118545	10.922614426092	10.4777338692228	14.4211978738724	10.7188291418261	12.1296254347731	9.30427878317536	19.7064059650911	11.6280517410953	14.8111099200209	18.0559087277596	11.920384064749	13.0746966475002	10.8286361159862	11.5517422237699	12.8039284599282	9.52040717122121	8.47648845518775	10.4404116358772	14.819619040449	8.32237220541306	10.9840484333031	9.91949889812308	5.97633678099	7.65486816950225	11.0447788142468	11.4640845079046	8.12356521631712	9.75620759856307	8.60814392708311	9.54691325647088
mature-tRNA-Glu-CTC	52.8006544460028	76.1828814729737	59.5035269092337	43.9302841600458	77.1257148803359	39.1009367751329	178.222477790719	114.106442392509	127.914060542235	89.9707926537512	88.2463653795684	88.2952143484183	111.013595794627	65.1136624091013	58.9420750925227	212.21286557522	79.9307036446829	217.32246752162	34.0078079219101	79.8329887133552	158.75702158357	84.8947266102598	77.9845310016701	118.667130864286	126.493523620319	172.375960529049	91.6649029543219	129.938396036466	142.513470165661	87.879292747452	97.7997233101435	105.544838695011	81.2428558606005	95.811719995412	49.8882777437423	60.0637434470651	69.07719150831	119.970107751559	67.3444578675457	89.6906988937791	98.6592857061962	54.3293638414757	87.2530327203708	131.203821565692	43.7686195711667	63.0673335881397	69.1335332542388	66.6171935374371	55.3821067572627
mature-tRNA-Glu-TTC	31.3560316749412	31.7496224293914	17.5932943627926	22.8488307560485	21.3460177961468	28.6529609929444	45.7586729497532	43.1167136191793	86.6977641560797	32.8318621703894	75.3620419273517	39.4334326707582	46.9308488185294	21.8293553226512	19.8407684450747	80.7612547443511	33.1118764132662	91.2392834747659	23.9361773291984	24.3787986520319	27.3683634710128	41.1129452773456	39.6570498274085	62.825427299729	58.5893048196589	69.3475130684464	36.8246537936415	53.0266573761629	103.856873222461	30.7005529219501	47.3833705116592	36.1382506730324	48.3438573648575	42.0643551512274	26.8335039999963	21.1864608486834	56.217063680223	54.0979347566503	33.2360832246121	28.2733857465372	36.7046626498509	40.0557620619408	40.012911411556	42.9410270199861	42.8778188790972	76.6889631428721	31.413549441337	31.8099581825667	31.7037599072686
mature-tRNA-Gly-CCC	61.2742446639295	88.5891347819413	51.4245810458606	44.1779503920647	80.5966688619112	38.0543678531816	156.11268946316	73.3467895083007	130.770396279127	54.0663998925318	84.2940170889729	77.0910867701152	93.8829553012059	58.2246369262184	68.7311663404342	94.1083960559891	53.2409781130403	220.470261759349	26.985227026434	79.3187830147301	117.785064937285	70.6191631911964	77.4777615150276	90.2620954028683	114.478788705663	203.956378653691	92.4268266872502	130.567602397509	104.345657087473	103.707965358295	104.513840540181	96.6088348922249	62.3396117048715	72.7677155767533	57.2417957462459	55.8112183516134	82.0863682645022	104.490193380138	83.3950650113008	89.8734346690655	90.4943049169112	55.1407278917709	85.7358129203515	103.723421405256	50.8613522293282	57.3277379189624	66.2185332163185	59.1691403231281	57.3815782361408
mature-tRNA-Gly-GCC	211.29801807597	276.524556908668	200.531835900798	156.159394356218	295.654393550311	155.760158877724	592.135827075425	241.614164596948	411.280931252445	178.429258151429	287.53656567676	276.381221276981	314.901926248053	225.43163846811	254.355432670351	400.075035911879	213.618852081698	602.49093372927	119.660818306607	307.450738413005	538.175289398404	311.603543726576	268.488718020929	360.431703785584	436.302913527637	646.354174236887	279.662529205001	467.353220138332	482.037871827293	407.78071818078	407.077082717614	417.407746258577	261.145938884557	333.530835846583	198.161435097092	207.044022203259	273.069280736451	380.132639138728	248.60972992122	280.844984699045	275.225647027988	178.564146121541	314.67267594592	316.620431809066	147.976994689481	207.619225672679	227.136647384366	212.594522566247	244.023106783288
mature-tRNA-Gly-TCC	4.42929926952337	6.6116020697101	5.60704154705646	4.53838645060835	8.03138245233724	4.13313537583043	5.84775373159785	6.69034706432717	13.2425717751015	5.74515344206506	5.12717137090788	5.98349784103549	4.49447756253549	4.78097066238827	5.42112927487455	6.37291306370086	5.95059434835752	12.5911769509156	3.58554330346273	7.04904500764157	10.1993370247778	7.24785426258502	9.31259056634576	8.42589504680707	7.38386591871853	9.79928348014285	4.88029580568455	12.0306586625403	10.2023933728666	9.31832500612035	12.4668597065822	6.79716313599356	5.2340790454078	6.62430789783109	3.80074677721587	5.14111242882971	4.42489005312663	9.62673566650026	2.89280317300454	4.16130973424429	3.51802452765982	4.99629441497556	4.6419189349031	4.95235294800416	4.71420297521309	4.9781266645611	3.18919283668396	4.92022909308893	4.89732876616344
mature-tRNA-His-GTG	37.3083284625238	40.2775758269696	32.2004385988099	15.8195184849777	29.5066007488042	15.7944816147806	54.0105032154524	30.1065617894723	52.1969982376263	10.1385060742325	35.7795412214435	36.6304099930307	35.5306672173414	23.9292709353447	31.1997283788353	27.7530085032134	18.7125608438916	114.691908859825	20.2021283142862	47.3341669595255	61.784562846134	31.4976844121685	44.5059549154677	60.935096063141	50.1373611764838	107.370139567115	44.8190431134295	61.4641398982084	101.636010026276	54.7035597457512	38.1448692514829	48.0332861610212	34.172912775803	39.1018174524752	32.0977700392925	29.6724698824431	40.2897883784688	61.7098440160273	39.1641044960614	43.2414359341037	36.4925385342331	27.1166406282862	38.2528504820719	28.6307904806491	22.9587807234404	33.187511097074	35.1977989902315	23.9240497186893	43.2926865889767
mature-tRNA-Ile-AAT	0.511072992637312	1.11459958263312	1.37292417309354	0.778009105818575	0.872976353514917	0.295223955416459	1.01523502284685	1.02928416374264	1.44991661771184	0.281625168728679	1.43671456760332	1.27410121714889	1.51840458193767	0.97670493613652	0.362820370740302	1.43904488535181	1.12275365063349	1.49598141991076	0.343837548130567	1.66861451871709	0.610519395712786	1.35473911450187	1.64559833300889	0.854800946777529	0.911588385026978	1.87546095313739	0.66398582390266	0.697661682730849	2.71546591673256	2.07998326029472	1.24048355289375	0.755240348443729	1.29770554844821	1.8400855271753	0.811134982942411	1.42808678578603	1.1644447508228	1.23419688032055	0.400541977800628	0.723706040738137	0.719064798704101	0.811364050295176	1.07451827196831	0.515870098750434	1.83670245787523	0.330031360354236	0.738959315817016	0.857654612556786	1.44892864364263
mature-tRNA-Ile-GAT	NA	0.0253318086962073	0.068886510435265	NA	NA	NA	NA	NA	NA	NA	0.0387304312190883	NA	NA	NA	0.0607053538592723	0.102788920382272	NA	0.0623325591629485	0.057529239570484	0.0340533575248385	NA	NA	0.0373999621138384	NA	NA	NA	NA	0.0305864203284923	NA	NA	NA	NA	NA	NA	NA	NA	NA	NA	0.0445046642000698	NA	NA	0.0427033710681672	NA	NA	NA	0.0387187629465864	0.0388925955693166	0.0451397164503572	0.0525518160906654
mature-tRNA-Ile-TAT	1.02214598527462	0.506636173924145	0.480603561176268	0.259336368606192	0.872976353514917	0.295223955416459	1.82742304112433	0.25732104093566	0.483305539237281	NA	0.737722499411205	0.477787956430835	0.607361832775067	0.325568312045507	0.141175241533191	1.02788920382272	1.49700486751133	1.55831397907371	0.267577858467368	0.340533575248385	0.366311637427672	0.677369557250936	0.560999431707576	0.610572104841092	0.607725590017986	NA	0.497989367926995	1.16519696489495	1.35773295836628	0.623994978088416	0.620241776446877	0.906288418132475	0.648852774224107	0.153340460597942	0.34762927840389	0.476028928595343	0.698666850493678	0.308549220080136	NA	0.361853020369068	0.179766199676025	0.640550566022508	0.214903654393662	0.257935049375217	0.306117076312538	0.921875308252056	NA	0.451397164503571	0.500493486577766
mature-tRNA-iMet-CAT	101.703525534825	107.153550784957	119.349884358773	103.086206520961	88.3452069757096	122.665553475539	139.290245134588	151.047451029233	171.331813659616	67.8716656636117	151.41754300415	130.436112105618	78.3496764279836	125.506584293543	109.69316267129	68.8685766561222	151.571742835522	242.785317939685	105.024309448442	170.947854774689	100.857804171752	202.53349761803	165.307832543166	117.107729708521	123.520226171156	205.597406987686	105.407749544547	205.365965062734	170.686429051761	170.974623996226	228.248973732451	164.038203681978	154.426960265338	186.308659626499	159.214209508982	192.950392390646	230.094282762585	205.493780573371	107.033717401168	149.988076942979	116.488497390064	173.5892033921	120.560950114845	147.538848242624	135.915981882767	115.418788593157	141.180121916619	116.009071277418	142.890890417952
mature-tRNA-Leu-AAG	51.2333639352484	89.5922744063111	47.5957726751564	36.6403388385258	89.9357698918138	33.0355606111018	172.957468962235	39.4215834713432	216.552296438352	128.111289254676	68.7317609638935	62.0710260464512	96.8165129535095	42.0992384306045	47.777936992078	268.978046856329	41.8450285591104	340.373172565197	22.5113252328596	77.0406133963184	92.3947843083816	65.1866593420439	42.0038974500519	88.3094858115865	143.520475338647	250.924953898825	86.1554805804896	232.724789798468	65.1711820015816	134.793315183399	132.220040694063	116.578900185774	63.1247235616827	66.2507460013408	46.0574030957314	59.6845070672842	72.2328367830397	65.1655952809248	91.755266181284	123.744686640712	122.284159667619	65.8507333556672	97.5813023505302	124.732231176867	59.4142633415005	63.6241462743239	73.2872624610418	56.0364440014734	49.9967968416859
mature-tRNA-Leu-CAA	20.6320167127683	18.4428233212737	18.9854426783332	10.0155705555711	20.2425756853039	16.9296177233568	45.4155235120309	25.1943031180105	43.5506621406714	14.8303813852522	22.913660831712	23.8161370015557	18.0356096242556	15.6207676119434	17.3546724416752	21.5085815899904	23.5123327003498	52.0071707376061	10.6977627815254	27.2801447131481	23.8725294111614	24.202414280576	24.7213749572472	26.8663937572177	30.5974641434305	54.1562793480335	18.9053363710685	39.8278887563154	29.8468496619148	31.1082296409678	39.230292360265	22.4245964259912	23.0104822165676	23.395154073428	20.1381640979374	26.7702801811068	30.7692880957416	34.1440566940679	24.1593569610079	31.8014526951356	27.6444461861792	25.7074293830366	29.908141581966	30.2145116838129	22.1598151542646	21.4999759390545	22.6879956253609	22.1681147487704	22.7023845511675
mature-tRNA-Leu-CAG	150.355970857255	167.398924816712	123.34850598776	82.6894011300842	168.816167242715	104.22438910045	468.409134841079	149.269362636367	405.440183810763	109.498681853398	203.900965918512	146.335302669115	136.015645640812	115.140489238014	136.860926151937	198.973652629983	124.167197479643	392.364760163012	66.0716627020547	244.423081638157	214.361907106299	233.19801747478	203.309934047037	191.827101610555	289.666325226173	493.935462575411	219.336097174325	346.15671433099	233.541706550072	239.279194281044	284.535914945005	212.074510804393	157.859391440983	168.170016542369	117.793022222897	153.297182638654	205.368462923613	225.592676769391	189.451905033277	239.921217360405	237.131391654642	185.887774259732	215.789057449764	290.076335877863	136.231282471369	158.809615601965	182.756306580219	160.322730916733	136.179272762944
mature-tRNA-Leu-TAA	5.28108759058556	2.19500122352636	2.88362136705761	1.29668184303096	4.01569122616862	4.28074735353866	3.65484608224866	1.80124728654962	4.34974985313553	1.68975101237208	4.79519624617283	3.02599039072862	1.8220854983252	2.93011480840956	1.27057717379872	4.11155681529088	4.30388899409506	5.60993032466537	1.33788929233684	3.57560254010804	3.66311637427672	2.70947822900375	4.48799545366061	5.25092010163339	4.70987332263939	10.78390048054	1.99195747170798	5.68033520386286	9.31016885736879	7.07194308500205	4.96193421157501	4.98458629972861	4.32568516149405	4.90689473913414	4.17155134084668	4.14462520497012	6.05511270427854	5.55388596144245	2.67027985200419	3.79945671387522	2.69649299514038	2.77571911943087	1.7192292351493	3.86902574062825	2.75505368681284	4.42500147960987	0.738959315817016	2.93408156927321	5.25518160906654
mature-tRNA-Leu-TAG	11.5655818233824	20.6948211143665	11.1227684174894	8.49067270816671	20.2617811650812	7.34664813053859	38.9078670155826	8.69745118362532	52.4072361471946	28.6215658978957	16.3885053244199	14.1568571490456	22.5483080417743	9.5131060779697	11.0413156403109	60.9743875707637	9.76421424834263	78.3551434957844	5.25255336171443	17.3859416843063	20.8663319066716	14.4042636349412	9.52951034660602	19.8961026083518	33.3352679264616	56.193498808379	19.6025214861663	53.1242426219728	15.9145698905648	31.4077472304503	29.9731838467953	27.4484552238389	15.5465124704096	15.1822390038022	10.2585400056988	13.7064596173553	16.2766087270011	14.912183806473	20.6323623231524	27.7197506253725	28.1999237431781	15.2856716738504	22.1307783294593	28.6307904806491	14.2313828777699	14.5619423691495	16.4632357044917	12.5984948612947	11.0884331951304
mature-tRNA-Lys-CTT	60.2725415983603	73.3862497929125	47.6117927938622	38.2780480062739	89.6022929247711	25.094036210399	178.721973421959	53.6771691391788	108.647085220541	21.966763160837	64.7351493233333	60.9020381797171	94.7484459129104	40.0449023815973	68.6394024334376	65.8876979650363	42.4775131156339	180.95141925004	21.9413843943241	68.2769818373012	146.768862729354	73.6300708731768	79.8115191509311	80.5466720706368	100.426653750472	218.866293231133	88.0445202494927	96.0122299073435	157.186684208576	84.8633170200246	85.0351475508668	71.778042716092	69.9030722097438	77.4676006940803	39.2821084596396	54.52117995512	54.7289032886714	123.481397876071	68.4481735397074	82.7919710604428	91.6448085948377	53.7208408037543	105.345771383773	77.1741667730649	58.4683615756948	69.6937733038555	73.8181463905629	84.2307108963664	71.0700750940427
mature-tRNA-Lys-TTT	17.5809109467235	18.5682157743199	14.2258654108175	9.56951200156847	21.4402992423264	10.3328384395761	53.157705796261	18.6300433637418	29.5782990013216	5.63250337457358	17.5209093610161	20.0033891092376	25.5091969765528	14.6505740420478	13.1010624142802	25.5944411751857	14.9700486751133	52.7956776110174	8.42870254172208	19.0698802139096	30.5259697856393	23.911145370958	22.1033776092785	27.5245904862364	31.6017306809353	40.4161835401107	17.0312363831032	32.5963850929361	46.6672213975611	28.7037689920672	17.3047455628679	18.8507990971555	19.2060421170336	19.0341513740225	17.0338346417906	12.916251595887	17.6995602125065	24.3136785423148	15.6656417984246	16.8985360512355	19.630469004622	14.3910360499723	16.5046006574333	20.5832169401423	15.918087968252	14.0125046854313	13.3012676847063	17.7850482814407	15.014804597333
mature-tRNA-Met-CAT	2.49914693399646	1.51990852177244	1.4418106835288	1.03734547442477	1.57135743632685	1.87024375756327	5.88836313251172	1.54392624561396	3.38313877466097	1.4081258436434	2.15230539203219	0.637050608574446	3.54395629424251	1.08577032067176	1.12940193226553	5.1394460191136	0.748502433755663	7.37705837693496	1.02616108722235	3.34914771256787	4.06972229182143	1.35473911450187	3.17899677967626	1.83171631452328	1.82317677005396	7.50184381254955	1.60518572928468	1.9415094427562	4.46112257748921	3.32797321647155	2.79108799401095	2.11467297564244	1.73027406459762	1.17612133278621	1.69990717139502	2.01042884176767	1.86311160131647	2.36657251801465	1.78018656800279	3.79945671387522	1.79766199676025	0.854067421363344	2.07811833798671	0.430751532456612	1.22446830525015	0.184375061650411	2.91694466769875	1.4286720256538	2.00197394631106
mature-tRNA-Phe-GAA	14.8211167864821	14.9457671307623	12.9762961517592	4.01971371339597	16.5865507167834	3.24746350958105	70.254263581002	7.97695226900547	38.4227903693638	4.50600269965887	13.0945743645489	12.2632242150581	17.0061313177019	6.02301377284187	10.305792631923	21.0717286783658	5.23951703628964	43.632791414064	4.01366787701051	17.3672123376676	15.6292965302473	13.2087063663933	15.8949838983813	21.24790924847	30.2343481033948	54.1539350218421	20.0855711730555	27.3821286750312	23.275422143422	16.8478644083872	7.44290131736252	16.9173838051395	9.51650735528691	13.4939605326189	9.27011409077041	8.56852071471618	11.4115585580634	20.0556993052089	16.4667257540258	28.2245355887873	18.6956847663066	6.19198880488424	14.613448498769	23.4720894931447	7.65292690781346	12.7218792538784	14.001334404954	15.1218050108696	13.0128306510219
mature-tRNA-Pro-AGG	96.9743967762878	117.778977942581	93.1313580847371	83.6645058760434	116.964863749343	90.7946513685549	167.891446198229	103.798161492627	184.615466405553	108.972042787875	141.989449461675	128.859411849396	100.181297507083	114.401449169671	118.698731328692	128.465592693764	109.264514023567	212.812706866181	71.0593139838865	133.681562967382	123.526389334568	156.011756426036	137.770240438746	99.657578952163	123.16318738702	166.189283709887	130.010084284701	170.016802140234	121.540375195926	130.506469683932	224.87485846858	119.326464573412	120.688778848265	144.399178340476	127.454798634002	151.70565925405	186.422946827726	208.076337545442	107.294069686738	102.835009858686	106.682251197737	104.909371703166	105.99907849313	103.51965271625	125.061070356724	83.1476215524859	118.241269049836	96.9623679211897	71.9434362281209
mature-tRNA-Pro-CGG	43.611562038384	52.9726117550738	42.0335874604764	37.4429848993619	52.5077817112152	40.9431342569316	75.4238403173381	46.9044793417522	84.4552264540187	49.560397192873	63.4625780118489	58.0448662002607	46.6514623754529	51.1565488717105	53.7425909468553	57.592632090187	48.9296040946077	97.6813534642566	32.3849482103055	60.4293855957022	56.9626806587944	70.0061437418843	62.3476068418743	45.6317168274038	56.6415443036513	77.1072327620523	58.9436815523988	76.578201029102	55.0521922247288	58.8344065006965	100.562900424214	54.3939203756143	54.0710645186756	65.9962008367482	57.7458581999316	68.5307113236809	83.3206797003744	93.9995198974135	49.2444109373773	46.7785492082113	48.2923918809674	47.05270941146	48.8304083513279	47.031876903077	56.1939116986926	37.876168914844	53.438426312241	44.2143522631248	32.4745198765983
mature-tRNA-Pro-TGG	76.9607783846107	92.8246131959471	73.8976035664629	66.261738860725	91.7218795111053	71.3762957010373	131.30643691492	83.1996121657271	148.749362338754	87.0447071506602	111.953077898147	102.316698243142	81.2316083245013	89.8503427583189	93.1093070483857	105.862309101702	86.7533033283658	172.271610386599	55.7645635938917	105.046094624746	97.4193589350979	124.524232557226	109.553839021961	79.5233532229232	98.0777943450526	133.434358163342	103.199996680071	134.424404351312	98.0574138717249	102.064778582662	176.958080029176	94.9941310272523	95.5954792264377	112.999652223835	100.087104309525	119.332518583376	147.362812106127	163.833464878151	85.1240712154736	82.1533004794914	85.3727658881412	84.1854257237848	84.5731841500818	84.9431704602464	100.066611075806	66.8543973544391	92.7918991390541	76.6224116886587	58.2424270330546
mature-tRNA-SeC-TCA	13.628613136995	21.5320373917762	7.04885223058526	5.31639555642693	8.03138245233724	4.42835933124689	8.93406820105227	9.00623643274812	15.9490827948303	9.01200539931773	14.0167274888129	18.1559423443717	19.1318977324146	11.0693226095472	11.4351945641885	43.6852911624656	14.2215462413576	47.3727449638409	4.01366787701051	7.66200544308867	9.89041421054714	15.2408150381461	17.7649820040732	13.1883574645676	15.1931397504496	25.0842902482126	15.9356597736638	12.6715169932325	26.3788117625449	7.69593806309047	13.3351981936078	15.1048069688746	7.78623329068929	6.13361842391768	5.90969773286614	9.04454964331152	14.4391149102027	29.312175907613	9.34597948201466	9.77003154996485	11.5050367792656	13.8785955971543	17.6220996602803	23.4720894931447	16.2242050445645	7.19062740436604	5.05603742401116	10.8335319480857	7.50740229866649
mature-tRNA-Ser-AGA	28.5400194855096	27.7471966553906	23.9548835008958	15.4797878421036	33.0753280819732	13.5389705953988	52.1627754738711	20.420997808654	39.6479699113303	10.3919687260883	28.4631783335328	19.8584600957869	24.1274488069895	17.6702201362699	15.7128043826442	33.9049253880924	22.9584408993706	67.2973475002774	13.1126529541933	32.7814646212858	29.2487632098082	30.8812781150702	28.9157807083141	25.4413184645186	40.0096142188341	66.2530024957697	41.2633990264308	52.3217132124014	48.0133166448557	40.5430337096647	40.3126142601648	29.9724684683378	26.7500370386792	27.5307462957545	20.6943709433836	25.518324098901	32.6882930450976	54.8569658380475	23.1624524829263	32.4039379740501	32.0001812043293	24.0996474623201	30.7656071629967	44.3777252450061	32.2892292094465	21.5460697044671	24.3856574219615	30.4377108024758	19.7719951872546
mature-tRNA-Ser-CGA	1.698465912198	2.33305958092069	1.96246454146976	1.33558229832189	2.73416193920872	1.23994061274913	3.78682663521875	1.66229392444437	3.73595181830418	1.85309361023471	3.06339267880503	2.04652508004541	0.971778932440107	2.14386733481966	1.96233585731136	0.190159502707203	2.64221359115749	5.27956776110174	1.74594552649957	2.05852546237649	2.07942906179775	4.11840690808569	2.17106780070832	3.37646373977124	2.263777822817	4.98638180915403	2.32561034821907	2.87221051846604	4.17405903772034	3.39245269754069	3.60980713892082	2.47567786219854	2.88523200271653	2.15750028061304	2.41602348490704	2.67528257870583	2.93440077207345	1.78649998426399	1.86697066319293	1.76222420919736	1.42195063943736	0.905311466645144	1.63756584647971	1.92677481883287	2.70913612536596	0.798344016946281	2.67969983472591	2.53008110704252	3.71366167040702
mature-tRNA-Ser-GCT	159.965846695479	153.384101655535	192.561826844625	156.768834822443	121.16911786787	170.639446230713	107.700192163685	135.350867532157	164.807188879913	124.196699409348	189.779112973533	157.032975013601	54.3588840333685	167.016544079345	117.175450472549	75.5498564809699	235.778266633034	193.23093340514	136.598496747591	198.871607945057	94.1420908189116	227.257486457689	250.392746352148	97.3251935116701	100.426653750472	162.930670303811	135.453108076143	141.86273047596	177.281131992397	153.71076293578	390.752319161532	149.235492852481	149.452422329619	220.50358233984	184.93877611087	239.809093358476	303.92007996475	263.192484728356	99.2454011661557	105.299228927399	85.388944846112	167.610731442556	123.999408585143	148.31265339075	164.384869979833	111.546912298499	118.816879464262	158.891801905257	101.600177775286
mature-tRNA-Ser-TGA	11.669499998552	9.64888593238535	10.1295210577251	8.21058943007202	12.2042094221385	8.39764541182118	15.6407107619786	9.82194413251416	13.8877846699833	8.59520014959929	13.2900708268929	9.62901994860276	12.253524976237	8.6731398328923	8.0201654715006	16.2714860965137	12.3858440225718	26.8435166035238	7.48415270133227	13.5157776016084	10.7988670713678	11.7388144271587	13.6061062170144	11.7242055571586	16.0667452861005	23.2369612093722	14.6757466728085	21.2721270903634	22.1000133251792	18.2560130756068	16.8612726927083	12.7167369870955	13.6215825735448	14.1686585592498	12.2307567785102	12.9955897506529	16.0786531193612	20.1852899776425	10.1270363387259	13.4175099952851	12.4200467356166	11.5064233343176	12.2967871044054	16.631651983714	17.3476547146315	9.92122206740863	9.33811219619292	14.4289103633567	9.04641976989311
mature-tRNA-Thr-AGT	8.39863284567316	12.5772430176669	5.77525279346815	5.67298306326044	5.67434629784696	4.80476987440287	11.4721557581694	4.56744847660797	22.570368682381	9.80055587175804	12.9562513959093	5.7812342728131	12.4812856635276	6.45439178630217	6.96699816966299	10.8442311003297	3.79864985130999	44.0067867690417	2.2409645646642	10.3522206875509	11.6902253891084	11.4306112786096	14.7729850349662	13.2433089540033	14.1600062474191	47.02718339992	11.7525490830771	26.6029032047577	13.7421971571787	17.1598618974315	20.3904484006911	14.09278490196	7.68890537455567	6.21795567724654	4.69878907975925	9.21909358379648	12.1800920936065	13.0670594703938	8.34462453751309	14.6821863014749	11.3792004394924	7.77201353440643	12.9479451772181	11.5554902120097	6.73457567887584	6.73890850332253	7.02594738959705	6.33084523216259	6.81922375462206
mature-tRNA-Thr-CGT	1.65246934286064	1.86188793917123	1.43380062417586	0.940094336197444	2.34306853283404	1.24732121163454	1.72589953883964	3.15218275146184	2.80317212757623	2.02770121484649	3.258889141149	1.53210671362154	3.61380290501165	1.84760017085825	1.64469156386168	2.0043839474543	3.87350009468556	5.54759776550242	1.90649224157999	3.2691223223845	2.35172071228565	4.82625809541292	4.48799545366061	1.77676482508758	2.55244747807554	5.25129066878469	1.85916030692745	3.40091864128712	5.25054731185361	2.39198074933893	5.03946443363087	2.20832277884946	2.04388623880594	2.06242919504232	2.25379648831856	2.84030594061888	1.79324491626711	3.28604919385345	2.55901819150401	3.95324424753207	2.28303073588552	2.69031237729453	1.0036000660184	1.59919730612634	4.28563906837553	1.35884420436353	1.53042363565261	1.7943037289017	1.91939252102573
mature-tRNA-Thr-TGT	5.62180291901043	3.16647608702591	3.36422492823387	3.24170460757739	3.85506357712187	2.5094036210399	8.52797419191353	4.88909977777755	6.28297201008465	3.09787685601547	5.17881194586666	3.67578201147456	4.555213745813	2.4417623403413	2.82350483066383	5.65339062102496	6.17514507848422	7.79156989536857	1.73925608003789	6.29987114209513	3.05259697856393	4.06421734350562	4.86199507479899	3.78554705001477	6.83691288770234	13.3626592911039	6.80585469500226	10.6324223046664	5.44644878156075	8.52793136720836	7.44290131736252	5.14771821499246	4.75825367764345	5.82693750272179	5.90969773286614	3.80823142876275	6.75377955477222	7.09663206184314	4.67298974100733	5.06594228516696	5.75251838963281	4.27033710681672	6.2493982697677	9.2856617775078	7.95904398412599	3.88662629959067	3.69479657908508	4.51397164503571	3.27322740221859
mature-tRNA-Trp-CCA	23.8500729897412	23.6852411309538	16.0201187058756	18.4128821710396	20.2530514015461	8.70910668478555	20.7107944660757	26.2467461754374	18.123957721398	11.8282570866045	26.5580099788034	22.7745592565365	19.4355786488021	15.6272789781843	14.2586993948523	23.6414516879226	31.8113534346157	38.6461866810281	12.4423704187326	21.4536152406483	20.2692439376645	17.2729237098989	23.5619761317182	18.6835064081374	29.4746911158723	41.2601409690225	38.3451813303786	26.2169317101363	26.5727736137401	19.9678392988293	28.2210008283329	19.636249059537	20.5470045170967	21.007643101918	18.6561046076754	19.8345386914726	20.7271165646458	28.6950774674527	21.3622388160335	19.9019161202988	23.3696059578833	19.0030001253344	26.4331494904205	31.7260110731517	35.2034637759419	18.9906313499924	16.5293531169596	25.0525426299482	13.5133241375997
mature-tRNA-Tyr-GTA	6.30323357586018	6.83958834797596	5.76724273411521	3.37137279188049	11.8724784078029	3.83791142041397	32.4875207310992	6.69034706432717	16.4323883340676	2.25300134982943	7.93051686867046	5.73345547717002	6.3772992441382	6.18579792886463	5.78818490286085	7.7091690286704	5.61376825316747	16.8297909739961	3.61230108930946	10.2160072574516	14.7745693762494	7.78974990838577	8.41499147561363	12.2114420968218	11.8506490053507	33.2894319181886	7.96782988683192	15.8758086466936	14.1592151372484	17.4718593864757	10.2339893113735	12.6880378538546	6.70481200031577	8.84314436268331	5.09856274992372	8.25116809565262	6.05511270427854	14.5018133437664	9.56850280301501	12.4839292027329	7.37041418671704	6.40550566022508	6.44710963180987	7.7380514812565	3.67340491575046	6.82187728106522	8.94529698094282	8.57654612556786	8.25814252853313
mature-tRNA-Val-AAC	227.786936395092	381.415977177054	256.273838937892	125.640690498642	460.809297966384	131.014486934716	1807.62392770877	228.014747583498	971.825945242932	122.763227300519	328.142656350601	266.127891731975	257.002122729606	189.316345612902	286.088803462182	360.696600513431	157.449358196588	863.143879753013	95.4476978938947	490.158920208897	737.780942710325	515.803370455443	459.624964399911	548.907985684771	971.485819179151	2407.55735745676	606.20909743577	1072.75897667742	645.72421766942	1009.04355921744	948.901691368312	775.006498843198	293.153846237032	269.040438332907	190.225058671131	248.831428318453	352.195630444361	688.027734872295	397.751535355284	627.460374380372	531.068902406908	198.895221087095	493.459622182183	530.043629713602	191.574188697913	303.798476582616	327.985147695604	244.093016705306	271.037242721323
mature-tRNA-Val-CAC	252.834623764247	420.866469450092	282.804757526692	141.907564219465	512.618698594787	148.894725794514	1946.03294884353	260.465504055894	1046.82046576638	141.426527232168	363.719323884707	305.199798182367	291.597452724473	210.779436584502	317.601940877221	404.397310013954	180.186990878001	930.13891434135	106.851866221774	533.914079292562	814.403568949863	557.17710301233	499.076314435693	588.243482967053	1037.490895511	2558.68200106057	656.680319875171	1167.161778277	727.362760837473	1085.96758013291	1015.534265412	839.6460097858	322.466851733897	306.676320982066	214.922960137467	280.368344837895	387.408439709243	740.06764633101	433.30853681793	678.89235343053	578.147872440062	221.918743598498	537.903846947337	576.007655512266	214.780924253166	334.194549246302	359.863463653994	278.737749080955	300.631422582667
mature-tRNA-Val-TAC	9.19931386747162	6.60526911753605	9.63610140158417	6.2240728465486	10.999502054288	7.38059888541148	17.2589953883964	12.6087310058474	12.082638480932	6.47737888075962	16.4143256118993	9.07797117218586	7.89570382607587	8.62756026920593	6.79758787982316	7.19522442675904	5.61376825316747	14.9598141991076	4.81640145241262	12.6252823023339	7.08202499026832	21.67582583203	12.3419874975667	10.8865006293167	12.6103059928732	17.1135811973787	6.99675061937428	15.1475605436343	17.8444903099569	10.6079146275031	15.5060444111719	10.4223168085235	9.98151851014751	9.96712993886623	6.72083271580855	9.99660750050221	11.2485362929482	8.94792738232396	6.89822295101082	7.26419938390905	8.26924518509717	9.24527983625819	8.19857441511821	7.00293659053714	7.04069275518838	5.53125184951234	4.66711146831799	7.67375179656071	9.50937624497755
mature-mt_tRNA-Ala-TGC	NA	NA	0.160201187058756	0.259336368606192	0.174595270702983	NA	NA	NA	NA	0.281625168728679	NA	NA	NA	NA	NA	NA	NA	0.311662795814743	NA	NA	NA	NA	NA	NA	NA	0.703297857426521	NA	0.291299241223736	0.387923702390366	0.207998326029472	NA	NA	NA	0.153340460597942	0.11587642613463	0.158676309531781	NA	NA	NA	NA	NA	0.213516855340836	NA	NA	NA	NA	0.194462977846583	NA	0.500493486577766
mature-mt_tRNA-Arg-TCG	NA	NA	NA	NA	NA	NA	NA	NA	NA	NA	NA	NA	NA	NA	NA	NA	NA	NA	NA	NA	NA	NA	NA	NA	0.151931397504496	0.234432619142174	NA	NA	0.387923702390366	NA	NA	NA	NA	0.153340460597942	NA	NA	NA	NA	NA	NA	NA	NA	NA	NA	NA	NA	NA	NA	NA
mature-mt_tRNA-Asn-GTT	0.681430656849749	0.759954260886218	0.961207122352535	0.129668184303096	NA	0.590447910832918	2.63961105940181	1.54392624561396	2.17487492656776	3.09787685601547	0.922153124264007	1.27410121714889	2.7331282474878	0.813920780113767	0.705876207665957	3.59761221337952	1.68413047595024	5.60993032466537	0.535155716934735	1.19186751336935	0.610519395712786	0.338684778625468	1.68299829512273	3.78554705001477	2.27897096256745	6.79854595512303	4.97989367926995	6.4085833069222	15.3229862444195	9.15192634529677	4.65181332335158	1.81257683626495	4.75825367764345	2.60678783016501	2.08577567042334	2.38014464297672	1.39733370098736	1.54274610040068	2.67027985200419	3.07575067313708	1.07859719805615	1.06758427670418	2.36394019833028	0.515870098750434	2.75505368681284	1.84375061650411	0.972314889232916	0.451397164503571	3.25320766275548
mature-mt_tRNA-Asp-GTC	NA	NA	NA	NA	NA	NA	NA	NA	NA	NA	NA	NA	NA	NA	NA	NA	NA	NA	0.133788929233684	NA	NA	NA	NA	NA	NA	NA	NA	NA	NA	NA	NA	NA	NA	NA	NA	NA	NA	0.308549220080136	NA	NA	NA	0.213516855340836	NA	NA	NA	NA	NA	NA	NA
mature-mt_tRNA-Cys-GCA	0.340715328424875	0.506636173924145	0.320402374117512	0.259336368606192	0.174595270702983	0.295223955416459	1.01523502284685	0.25732104093566	1.2082638480932	0.844875506186038	1.29101437396961	0.318525304287223	1.51840458193767	0.162784156022753	NA	2.5697230095568	0.561376825316747	1.86997677488846	0.668944646168419	0.340533575248385	0.732623274855344	1.0160543358764	0.934999052845959	1.22114420968218	0.911588385026978	2.10989357227956	1.32797164780532	2.7673427916255	2.90942776792775	0.207998326029472	NA	0.151048069688746	1.51398980652292	0.76670230298971	0.46350570453852	0.317352619063562	0.232888950164559	0.308549220080136	NA	0.361853020369068	0.359532399352051	NA	0.859614617574649	NA	0.306117076312538	1.10625036990247	0.194462977846583	0.225698582251786	1.25123371644441
mature-mt_tRNA-Gln-TTG	0.340715328424875	1.01327234784829	2.08261543176383	0.389004552909287	0.698381082811934	0.590447910832918	1.21828202741622	0.771963122806981	1.44991661771184	0.844875506186038	0.737722499411205	0.318525304287223	1.21472366555013	0.48835246806826	0.564700966132765	5.65339062102496	1.30987925907241	2.49330236651794	0.401366787701051	0.170266787624193	1.09893491228302	2.37079345037828	1.68299829512273	2.56440284033259	0.911588385026978	3.5164892871326	0.99597873585399	3.49559089468484	4.6550844286844	1.87198493426525	0.930362664670315	0.906288418132475	0.648852774224107	0.920042763587652	0.695258556807781	0.634705238127125	0.465777900329119	1.85129532048082	0.667569963001047	0.723706040738137	0.898830998380127	1.28110113204502	0.859614617574649	1.03174019750087	2.44893661050031	0.737500246601645	0.388925955693166	0.677095746755357	2.25222068959995
mature-mt_tRNA-Glu-TTC	6.64394890428506	NA	6.08764510823272	3.1120364232743	4.36488176757459	5.46164317520449	8.52797419191353	5.66106290058453	14.9824717163557	18.3056359673641	8.29937811837606	3.34451569501584	34.9233053845663	4.39517221261434	3.38820579679659	167.031995621192	7.48502433755663	77.2923733620562	3.87987894777683	7.15120508021609	4.02942801170439	6.77369557250936	10.0979897707364	10.9902978871397	10.9390606203237	29.3040773927717	10.2917802704912	22.2843919536158	37.04671357828	20.3838359508883	19.2274950698532	10.724412947901	8.21880180683869	5.82693750272179	3.36041635790427	7.14043392893015	5.35644585378486	9.56502582248423	6.23065298800978	7.59891342775044	5.03345359092871	3.84330339613505	7.09182059499085	5.41663603687955	7.34680983150092	7.00625234271563	6.41727826893724	3.83687589828036	13.2630773943108
mature-mt_tRNA-Gly-TCC	NA	NA	NA	NA	NA	NA	0.40609400913874	NA	NA	NA	NA	NA	NA	NA	0.141175241533191	NA	NA	NA	0.133788929233684	NA	NA	NA	0.186999810569192	0.122114420968218	NA	NA	NA	0.145649620611868	0.387923702390366	0.207998326029472	0.310120888223438	0.151048069688746	NA	NA	NA	NA	NA	0.308549220080136	0.222523321000349	NA	NA	NA	NA	NA	NA	NA	NA	NA	0.250246743288883
mature-mt_tRNA-His-GTG	2.38500729897412	3.67311226095005	2.56321899294009	1.94502276454644	2.44433378984177	0.885671866249377	2.0304700456937	3.85981561403491	3.62479154427961	1.97137618110075	7.56165561896485	1.11483856500528	5.76993741136313	1.95340987227304	1.6941028983983	3.08366761146816	0.935628042194579	10.2848722618865	2.14062286773894	1.53240108861773	3.54101249513416	3.38684778625468	5.04899488536818	10.0133825193939	15.0412083529451	54.8572328792686	3.65192203146463	19.8083484032141	41.8957598581596	7.07194308500205	17.0566488522891	3.77620174221865	4.32568516149405	1.99342598777325	3.70804563630816	3.17352619063562	2.79466740197471	5.86243518152259	1.78018656800279	0.542779530553603	1.79766199676025	0.213516855340836	1.28942192636197	1.03174019750087	2.14281953418777	1.47500049320329	1.36124084492608	1.12849291125893	4.00394789262213
mature-mt_tRNA-Ile-GAT	NA	NA	NA	NA	NA	NA	NA	NA	NA	NA	NA	NA	NA	NA	NA	NA	0.374251216877832	0.311662795814743	NA	NA	0.244207758285115	0.338684778625468	0.186999810569192	0.244228841936437	NA	0.234432619142174	NA	0.145649620611868	0.193961851195183	0.415996652058944	NA	NA	NA	NA	NA	0.158676309531781	NA	NA	0.222523321000349	NA	NA	NA	NA	NA	NA	0.368750123300822	NA	NA	NA
mature-mt_tRNA-Leu-TAA	NA	0.506636173924145	0.160201187058756	0.129668184303096	0.349190541405967	0.590447910832918	0.609141013708109	0.25732104093566	0.24165276961864	NA	0.184430624852801	0.477787956430835	1.51840458193767	0.48835246806826	0.564700966132765	1.02788920382272	0.561376825316747	2.1816395707032	0.535155716934735	0.68106715049677	0.244207758285115	1.35473911450187	0.560999431707576	1.09902978871397	0.455794192513489	1.17216309571087	0.497989367926995	1.16519696489495	3.4913133215133	1.24798995617683	0.930362664670315	1.05733648782122	1.94655832267232	0.460021381793826	0.23175285226926	0.317352619063562	0.232888950164559	0.925647660240409	0.222523321000349	0.180926510184534	0.359532399352051	NA	NA	NA	NA	0.184375061650411	0.194462977846583	NA	0.750740229866649
mature-mt_tRNA-Leu-TAG	NA	NA	0.160201187058756	NA	NA	0.295223955416459	0.40609400913874	0.25732104093566	0.24165276961864	NA	0.184430624852801	0.477787956430835	0.607361832775067	0.162784156022753	0.282350483066383	NA	0.374251216877832	0.623325591629485	0.133788929233684	0.510800362872578	0.366311637427672	0.338684778625468	NA	0.366343262904655	0.151931397504496	1.40659571485304	0.33199291195133	1.01954734428308	2.13358036314702	0.207998326029472	NA	0.302096139377492	0.432568516149405	0.153340460597942	0.11587642613463	0.158676309531781	0.465777900329119	NA	0.445046642000698	0.361853020369068	NA	NA	0.429807308787324	NA	0.306117076312538	0.184375061650411	NA	NA	0.750740229866649
mature-mt_tRNA-Lys-TTT	1.87393430633681	1.77322660873451	2.08261543176383	0.648340921515479	2.61892906054475	1.4761197770823	5.48226912337298	1.80124728654962	4.34974985313553	0.563250337457358	4.42633499646723	1.91115182572334	10.3251511571761	1.46505740420478	3.2470305552634	11.8207258439613	2.80688412658374	9.66154667025702	1.60546715080421	2.55400181436289	4.88415516570229	3.72553256488015	6.9189929910601	9.40281041455282	8.05236406773831	26.2564533439234	4.31590785536729	11.6519696489495	20.5599562266894	13.1038945398567	15.1959235229485	8.76078804194726	3.89311664534464	3.52683059375266	2.08577567042334	5.077641905017	1.63022265115192	4.93678752128218	2.22523321000349	3.98038322405975	1.79766199676025	1.70813484272669	2.79374750711761	2.57935049375217	3.36728783943792	3.3187511097074	1.1667778670795	1.12849291125893	3.50345440604436
mature-mt_tRNA-Met-CAT	3.91822627688606	1.77322660873451	18.2629353246982	2.46369550175882	2.26973851913878	9.59477855103492	4.67008110509551	9.00623643274812	6.52462477970329	2.25300134982943	8.85266999293446	5.57419282502641	7.89570382607587	8.13920780113767	3.2470305552634	17.4741164649862	6.54939629536205	16.5181281781814	9.9003807632926	2.72426860198708	5.86098619884275	9.82185858013858	8.04099185447525	8.54800946777529	5.92532450267536	15.0036876250991	6.1418688710996	32.1885661552229	55.8610131442128	7.69593806309047	5.89229687624533	6.94821120568231	12.7607712264074	5.52025658152591	5.44619202832761	4.76028928595343	8.61689115608869	4.31968908112191	3.11532649400489	2.17111812221441	1.97742819643628	6.19198880488424	3.4384584702986	5.15870098750434	4.59175614468807	5.16250172621151	6.61174124678383	5.64246455629464	14.7645578540441
mature-mt_tRNA-Phe-GAA	1.02214598527462	0.886613304367254	4.0050296764689	0.648340921515479	NA	1.03328384395761	1.01523502284685	1.02928416374264	1.69156938733048	1.4081258436434	2.02873687338081	0.95557591286167	3.94785191303793	1.79062571625029	1.27057717379872	3.59761221337952	2.61975851814482	3.42829075396217	2.27441179697262	1.36213430099354	0.854727153997901	2.70947822900375	2.05699791626111	2.32017399839615	2.27897096256745	7.50184381254955	1.32797164780532	6.11728406569847	12.8014821788821	1.87198493426525	1.24048355289375	1.9636249059537	3.24426387112054	1.99342598777325	1.96989924428871	0.634705238127125	1.86311160131647	2.15984454056096	1.11261660500175	1.26648557129174	1.79766199676025	0.213516855340836	0.859614617574649	2.06348039500173	2.14281953418777	1.10625036990247	0.388925955693166	0.677095746755357	4.25419463591101
mature-mt_tRNA-Pro-TGG	0.340715328424875	0.253318086962073	0.480603561176268	NA	0.174595270702983	NA	0.20304700456937	0.25732104093566	1.93322215694912	0.281625168728679	0.922153124264007	0.318525304287223	1.8220854983252	NA	0.141175241533191	4.11155681529088	0.374251216877832	2.1816395707032	NA	0.510800362872578	0.366311637427672	0.677369557250936	0.934999052845959	1.22114420968218	0.607725590017986	1.87546095313739	0.33199291195133	2.03909468856616	4.07319887509885	1.03999163014736	0.620241776446877	0.755240348443729	1.08142129037351	0.613361842391768	0.23175285226926	0.634705238127125	0.698666850493678	2.15984454056096	0.445046642000698	0.542779530553603	NA	0.427033710681672	NA	0.515870098750434	0.612234152625076	NA	0.388925955693166	NA	0.500493486577766
mature-mt_tRNA-Ser-GCT	4.59965693373581	3.29313513050695	8.65086410117282	1.16701365872786	3.84109595546564	4.28074735353866	2.63961105940181	4.88909977777755	4.83305539237281	1.68975101237208	4.24190437161443	4.1408289557339	4.85889466220053	4.06960390056883	4.09408200446255	6.16733522293632	5.61376825316747	10.2848722618865	7.75975789555366	3.74586932773224	6.95992111112576	7.78974990838577	7.85399204390606	7.44897967906132	5.77339310517086	14.5348223868148	6.6398582390266	17.0410056115886	22.8874984410316	7.07194308500205	5.89229687624533	3.6251536725299	8.6513703229881	7.82036349049504	3.82392206244279	4.76028928595343	2.56177845181015	9.25647660240409	2.67027985200419	3.61853020369068	1.97742819643628	3.41626968545337	2.57884385272395	2.57935049375217	5.81622444993823	1.84375061650411	2.91694466769875	2.93408156927321	6.75666206879984
mature-mt_tRNA-Ser-TGA	0.340715328424875	0.379977130443109	0.801005935293779	NA	0.174595270702983	0.590447910832918	NA	1.02928416374264	1.44991661771184	1.97137618110075	1.10658374911681	0.796313260718058	2.12576641471273	0.97670493613652	0.282350483066383	3.59761221337952	0.187125608438916	2.49330236651794	0.668944646168419	0.170266787624193	0.732623274855344	1.69342389312734	0.747999242276768	0.976915367745747	0.455794192513489	1.17216309571087	0.165996455975665	3.78689013590857	4.6550844286844	1.24798995617683	1.24048355289375	0.453144209066237	0.86513703229881	0.460021381793826	0.57938213067315	0.793381547658906	0.931555800658237	1.54274610040068	NA	0.723706040738137	0.719064798704101	NA	0.429807308787324	0.257935049375217	0.306117076312538	0.737500246601645	0.972314889232916	2.48268440476964	1.5014804597333
mature-mt_tRNA-Thr-TGT	6.13287591164775	0.759954260886218	1.92241424470507	2.46369550175882	0.872976353514917	4.28074735353866	7.91883317820542	6.43302602339151	14.7408189467371	1.97137618110075	7.56165561896485	0.318525304287223	18.5245358996395	3.25568312045507	4.23525724599574	19.0159502707203	0.748502433755663	18.0764421572551	3.07714537237473	7.66200544308867	9.64620645226202	14.2247607022697	4.30099564309141	13.0662430435994	12.9141687878822	48.0586869241456	7.63583697488059	8.88462685732396	30.2580487864486	18.0958543645641	22.9489457285344	13.5943262719871	7.13738051646518	6.74698026630945	NA	6.34705238127125	7.68533535543046	16.9702071044075	4.00541977800628	4.16130973424429	3.05602539449243	3.20275283011254	3.22355481590493	4.38489583937869	3.06117076312538	0.737500246601645	3.11140764554533	2.48268440476964	9.00888275839978
mature-mt_tRNA-Trp-TCA	NA	0.253318086962073	0.160201187058756	0.129668184303096	NA	0.14761197770823	1.21828202741622	0.25732104093566	0.724958308855921	0.281625168728679	0.368861249705603	0.159262652143612	1.21472366555013	0.162784156022753	0.141175241533191	2.5697230095568	0.374251216877832	2.49330236651794	0.668944646168419	0.170266787624193	0.122103879142557	0.338684778625468	1.12199886341515	0.610572104841092	0.911588385026978	2.57875881056391	3.3199291195133	1.16519696489495	6.78866479183141	2.70397823838314	2.17084621756407	1.05733648782122	0.432568516149405	NA	0.34762927840389	0.317352619063562	0.232888950164559	NA	0.890093284001397	0.180926510184534	0.179766199676025	0.213516855340836	NA	0.257935049375217	0.612234152625076	NA	NA	0.225698582251786	0.250246743288883
mature-mt_tRNA-Tyr-GTA	NA	0.253318086962073	0.320402374117512	0.129668184303096	NA	0.14761197770823	NA	0.25732104093566	0.24165276961864	NA	0.184430624852801	0.159262652143612	0.607361832775067	0.48835246806826	0.141175241533191	1.02788920382272	0.561376825316747	1.55831397907371	0.133788929233684	NA	NA	0.677369557250936	0.560999431707576	0.366343262904655	0.303862795008993	0.234432619142174	NA	0.145649620611868	1.55169480956147	0.207998326029472	NA	0.604192278754983	0.86513703229881	0.460021381793826	0.11587642613463	0.317352619063562	NA	0.308549220080136	NA	0.180926510184534	NA	NA	0.214903654393662	0.257935049375217	0.612234152625076	NA	0.194462977846583	0.225698582251786	0.250246743288883
mature-mt_tRNA-Val-TAC	12.6064671517204	14.1858128698761	10.5732783458779	2.85270005466811	7.15840609882232	6.4949270191621	16.446807370119	13.3806941286543	26.8234574276691	22.2483883295657	17.1520481113105	6.68903139003169	101.429426073436	11.883243389661	11.8587202887881	197.354727133962	9.35628042194579	96.6154667025702	16.1884604372757	14.132143372808	14.7745693762494	25.7400431755356	30.1069695016399	46.403479967923	29.0188969233588	132.68886243447	31.5393266353763	60.8815414157609	129.760478449578	108.367127861355	90.2451784730206	36.7046809343652	19.4655832267232	17.1741315869695	11.8193954657323	28.8790883347842	21.8915613154686	38.2601032899369	13.3513992600209	13.3885617536555	7.90971278574512	9.60825849033762	10.7451827196831	8.25392158000694	29.6933564023162	10.325003452423	8.55637102524966	6.99665604980536	19.5192459765329
hsa-let-7a-1	140.7205413694	221.355677339633	148.453634011737	169.612468477664	178.899044125812	269.352004083538	272.647456795658	368.728185608755	194.088254974604	255.152402868183	261.710745278622	374.088858367086	294.950090041392	182.472899693705	153.389723430643	627.552056163866	303.766613947145	491.735325980585	114.860471525702	146.460085378578	121.477486242556	131.399533563323	98.3843403366632	234.636754169383	328.524299451923	179.903591929704	204.984043590669	192.475973638584	621.380065725913	275.462583077131	219.016674890039	148.548224135397	247.119904748413	278.872628666447	262.998930576463	129.365621635071	255.351089407931	136.671877034496	366.551540517825	293.86083784172	280.483808368512	315.343043652881	368.291137717139	343.071671122495	299.367194779847	276.590248734864	278.892968938234	277.717591489177	433.707635728829
hsa-let-7a-2	140.550183705187	221.165688774412	148.293432824679	169.288298016907	178.462555949055	268.466332217288	270.007845736257	367.82756196548	193.363296665748	255.011590283819	260.973022779211	373.37217643244	294.798249583198	182.310115537683	152.754434843744	626.781139260999	303.673051142926	491.112000388955	114.459104738001	145.438484652833	120.25644745113	129.706109670196	97.6363410943865	233.781953222606	327.7646424644	178.848645143564	204.486054222742	191.456426294301	619.149504437168	273.694597305881	218.086312225369	147.113267473354	246.254767716114	278.412607284653	262.071919167386	128.651578242177	255.001755982684	135.900503984296	366.329017196825	293.227595056075	280.304042168836	315.343043652881	368.076234062745	342.813736073119	299.061077703534	276.313686142389	278.504042982541	277.717591489177	432.831772127317
hsa-let-7a-3	140.890899033612	221.482336383114	148.774036385855	169.612468477664	178.899044125812	269.499616061246	272.850503800228	368.98550664969	193.846602204985	255.715653205641	262.079606528328	374.088858367086	294.950090041392	182.635683849728	153.389723430643	627.038111561955	303.953739555584	492.046988776399	115.12804938417	146.630352166202	121.721694000841	131.060848784697	98.5713401472324	235.369440695193	329.43588783695	180.138024548846	205.316036502621	192.475973638584	621.186103874718	275.87857972919	218.706554001815	148.699272205086	247.336189006487	278.719288205849	262.883054150329	129.365621635071	256.049756258425	136.671877034496	366.996587159826	293.86083784172	281.02310696754	315.556560508221	368.93584868032	343.32960617187	299.979428932472	276.405873673214	278.698505960388	278.168988653681	433.45738898554
hsa-let-7b	84.0203999895741	127.849638489758	85.0668303281994	99.2998955393107	61.3527781250284	141.028483502443	73.5436250550257	186.09457680467	207.821381872031	721.805307451605	198.18914946682	114.318731708684	374.134888989441	72.959858729398	64.8841410086548	1125.94983386741	140.905583154504	939.413999144797	74.6007069407021	67.0170076088822	94.5328232321678	124.568261578447	99.5212991849239	442.200741210112	416.808595913835	157.86692573034	131.502392423922	298.290423013106	799.743504847979	336.042095533215	335.054607636603	193.069642676155	179.169879389083	106.019594457417	102.712864125736	105.868833719604	177.973735715756	98.4889110495795	222.745844321349	194.532183750411	229.129998107062	343.4205101302	277.010810513431	283.057923184363	350.259158716806	247.689457821162	212.353571808469	151.534028123849	151.699575781721
hsa-let-7c	3.01533065656014	3.05881590006703	2.88362136705761	3.05368574033791	2.29592780974423	3.89695621149726	4.76145225715172	9.37935194210482	5.67884008603805	5.49169079020924	5.22860821457692	6.85625717478248	5.99769809865378	3.57311222469944	2.73174092366725	19.2986198017716	7.01721031645934	9.17846933674417	1.85297666988652	2.86899537146765	1.85597896296687	2.81108366259139	2.14114783101725	4.32895622332334	6.63180550107127	3.96191126350273	3.85111777863543	5.31621115233319	10.9491464999681	4.54476342374397	4.00055945808236	2.71131285091299	5.16919376798539	4.85322557792486	6.68027596666142	2.76890160132958	4.87902350594752	2.60724090967715	6.28628381825986	4.83073782192706	5.6806119097624	5.74360340866849	5.74867275503046	7.58329045163137	7.63762105399783	5.46672057793469	6.12558380216737	4.99922359687705	7.49488996150204
hsa-let-7d	121.465014583468	126.152407307112	96.441114609371	105.420233838417	101.26525700773	135.360183558447	171.574718861117	213.576463976598	103.427385396778	147.571588413828	128.917006772108	179.48900896585	190.407934574983	96.0426520534244	93.4580098949727	282.155586449337	156.624134263373	321.947668076629	100.60927478373	101.479005424019	74.1170546395323	59.6085210380824	69.9379291528778	144.461360005402	186.723687533026	101.509324088561	254.140574098743	110.256762803184	245.749665464297	151.838778001515	101.099409560841	100.749062482393	138.854493683959	170.974613566705	164.081019406636	98.2206356001725	127.157366789849	91.6391183638005	142.192402119223	112.717215844965	145.430855537905	171.667551694032	174.28686371326	171.784742883894	152.752421079957	146.025048827126	153.236826543107	124.811315985237	171.419019152885
hsa-let-7e	0.170357664212437	0.506636173924145	0.640804748235024	0.648340921515479	0.872976353514917	1.18089582166584	0.609141013708109	2.05856832748528	0.724958308855921	1.4081258436434	0.368861249705603	1.75188917357973	1.51840458193767	1.13948909215927	0.847051449199148	3.59761221337952	1.49700486751133	3.42829075396217	0.802733575402103	0.851333938120963	1.34314267056813	1.35473911450187	0.560999431707576	0.488457683872873	0.455794192513489	0.468865238284347	0.165996455975665	0.582598482447473	1.74565666075665	0.831993304117888	1.86072532934063	0.151048069688746	NA	0.920042763587652	0.927011409077041	0.476028928595343	1.1644447508228	0.925647660240409	0.445046642000698	0.542779530553603	0.179766199676025	0.640550566022508	NA	0.515870098750434	NA	0.553125184951234	0.194462977846583	0.225698582251786	1.00098697315553
hsa-let-7f-1	121.550193415574	153.447431177276	136.251109593472	144.5151914058	165.690911897131	342.902624216217	368.631836795691	483.506235918106	200.209319629044	99.6953097299524	247.137037302754	508.684910946695	235.656391116726	163.598076802867	148.516354092917	493.386817834906	244.292481817005	399.5517042345	169.778151197545	194.019004497767	151.042498499343	126.837449595238	77.4179215756455	260.164773872789	344.352512443941	171.135811973787	240.528864708738	127.297768414773	725.126380693193	174.406596375712	127.614745503945	131.713916768586	188.275446654028	362.036827471741	311.186142384549	117.817159827347	330.818753708757	141.161268186662	321.434937185004	260.715101175914	282.23293349136	258.675670245423	381.45398654875	298.559819651813	217.649241258215	304.679789377305	323.100237692098	232.469539719339	459.828390793322
hsa-let-7f-2	123.424127721911	153.827408307719	136.891914341707	145.422868695922	167.436864604161	345.707251792674	370.662306841385	485.822125286527	201.900889016374	100.540185236138	249.719066050693	514.099841119578	238.389519364214	164.900350051049	150.069281749782	498.012319252108	247.473617160466	402.356669396833	171.78498513605	195.721672374009	153.240368323909	125.14402570211	77.2309217650762	260.164773872789	347.087277599022	168.557053163223	242.520822180446	127.443418035385	732.690892889805	172.950608093506	127.614745503945	131.864964838275	188.275446654028	365.256977144298	312.924288776569	118.134512446411	334.312087961225	139.618522086262	323.882693716008	262.705292787944	283.311530689416	260.810838798831	385.107348673443	301.397105194941	221.016529097653	307.26104024041	323.878089603484	233.598032630598	462.330858226211
hsa-let-7g	85.6047262667498	125.645771133188	92.195783152314	78.578919687676	136.620799325085	212.413635922142	241.118317926127	265.812635286537	121.068037578939	110.819503894735	159.440275185247	309.049176484678	213.032162845855	92.7869689329694	94.3756489649384	573.562175733078	155.782069025397	233.902928258964	98.6024408452249	109.907211411416	110.809270321871	68.5836676716573	48.4329509374207	198.496991283839	227.441302064231	99.985512064137	154.542700513344	98.1678442923992	420.509293391157	164.110679237253	84.0427607085518	95.5379040781317	136.150940458025	211.226484473665	184.822899684735	62.0424370269264	166.282710417495	89.6335484332796	217.294022956841	189.430056163207	212.843180416414	148.821248172563	282.598305527666	191.387806636411	143.721967328737	204.656318431956	220.909942833718	169.273936688839	322.56805209937
hsa-let-7i	497.699915996636	556.03320088175	423.491837989821	481.717304686001	401.307229710807	917.260829478939	508.125128934848	1233.08242816368	399.93533371885	504.531489777429	868.391597119415	1138.17054354432	514.890993735063	384.821744837789	375.032029132923	1675.45940223103	883.70068585278	974.102068318978	718.981705701817	478.024006254921	464.177896560431	216.927600709612	149.225848834215	835.323696633098	1168.65630960459	221.890474018067	960.787487187148	296.979576427599	1817.22858384767	393.94882949982	216.46437997996	316.521230032767	483.936027442147	798.213767642587	766.522558880578	329.570694897509	956.242029375681	288.647795384968	912.011831119931	666.171410499455	1032.75681713877	708.235409165553	1052.16829191137	1071.20426005528	591.877367050293	867.853415188486	922.53236690419	818.608757827227	1136.62070801811
hsa-mir-1-1	NA	NA	NA	NA	NA	NA	NA	NA	NA	NA	NA	NA	NA	NA	NA	NA	NA	NA	NA	NA	NA	NA	NA	NA	NA	NA	NA	NA	NA	NA	NA	NA	NA	NA	NA	NA	NA	NA	NA	NA	NA	NA	NA	NA	NA	NA	NA	NA	NA
hsa-mir-1-2	NA	NA	NA	NA	NA	NA	NA	NA	NA	NA	NA	NA	NA	NA	NA	NA	NA	NA	NA	NA	NA	NA	NA	NA	NA	NA	NA	NA	NA	NA	NA	NA	NA	NA	NA	NA	NA	NA	NA	NA	NA	NA	NA	NA	NA	NA	NA	NA	NA
hsa-mir-100	128.960751808815	30.5248294789298	1.12140830941129	0.648340921515479	0.872976353514917	53.7307598857956	120.000779700498	3.08785249122793	78.0538445868209	21.4035128233796	50.5339912096676	219.941722610328	42.5153282942547	1.79062571625029	71.222909353495	1.02788920382272	1.7776932801697	3.42829075396217	1.27099482772	0.68106715049677	3.66311637427672	169.003704534109	324.07067171641	1.70960189355506	189.610384085612	187.780527932881	92.7920188903967	202.016023788661	288.421272727237	231.502136870802	222.201616412094	1.05733648782122	7.56994903261458	131.412774732436	68.8305971239703	57.5995003600366	104.567138623887	5.24533674136232	41.1668143850646	0.542779530553603	80.7150236545354	39.073584527373	145.919581333297	88.4717219356994	130.099757432829	2.39687580145535	126.400935600279	50.3307838421482	79.3282176225758
hsa-mir-101-1	6.3884124079664	12.2859272176605	6.80855044999712	4.99222509566919	10.5630138775305	45.1692651787182	31.4722857082523	41.9433296725127	5.55801370122873	1.54893842800774	14.3855887385185	14.2540073668532	7.59202290968833	3.4998593544892	6.77641159359318	14.6474211544738	11.040410897896	4.98660473303588	7.29149664323577	9.62007350076688	16.4840236842452	4.57224451144382	7.29299261219848	38.8934430783776	37.1472266898494	4.4542197637013	10.4577767264669	7.86507951304088	83.0156723115384	12.8958962138273	4.49675287923986	22.27959027909	15.2480401942665	26.9112508349388	18.018784263935	10.0759456552681	32.8373419732029	7.09663206184314	14.018969223022	17.5498714878998	23.2797228580453	8.22039893062218	27.2927641079951	7.86701900594411	5.66316591178196	28.2093844325129	27.0303539206751	12.7519698972259	30.4049793095993
hsa-mir-101-2	6.55877007217884	12.5392453046226	6.96875163705588	5.38122964857847	12.1343713138573	47.0882208889252	33.2997087493766	45.8031452865476	5.07470816199145	1.54893842800774	15.8610337373409	15.3688459318585	9.41410840801353	4.31378013460296	7.19993731819276	15.1613657563851	11.9760389400906	4.3632791414064	8.36180807710524	10.1308738636395	17.8271663548134	4.57224451144382	7.10599280162929	42.3126468654877	39.7300604474258	4.68865238284347	11.1217625503695	8.01072913365275	90.1922608057602	14.559882822063	4.18663199101642	22.1285422094013	15.4643244523412	28.2913149803203	18.5981663946081	10.7106508933952	35.1662314748485	9.56502582248423	14.2414925440223	18.273577528638	24.7178524554535	8.22039893062218	30.0865116151127	7.86701900594411	5.66316591178196	30.053135049017	28.5860577434477	13.654764226233	31.6562130260437
hsa-mir-103a-1	161.669423337603	186.167261879732	165.808228605812	116.139902634754	171.918725203107	185.843479934661	606.942014648623	526.393933810853	347.45560174077	118.893697482187	309.627665921628	234.168655326316	265.365495166918	104.642539016107	166.54019717946	569.620220636417	188.96505316987	621.143952058782	68.4102931850595	165.981172579692	260.243660732907	162.626270152591	105.093893539886	245.144700093698	352.202807752998	150.622957798846	143.034166220551	343.271395346669	904.477085637843	307.698163645179	133.094581598853	203.714000147121	261.883468204592	293.876992735956	224.06676892375	175.9196640886	405.499253358026	179.831741939306	410.927141191715	239.848846756331	376.10144997619	212.805844212551	434.141915496445	343.355399676807	263.361704263966	350.926586091077	359.626218821021	266.850204753754	554.21395495959
hsa-mir-103a-2	162.010138666028	186.293920923213	165.808228605812	116.269570819057	172.267915744513	185.991091912369	607.348108657762	526.393933810853	347.697254510389	118.893697482187	309.996527171334	234.32791797846	265.365495166918	104.805323172129	166.54019717946	570.134165238329	188.96505316987	621.767277650412	68.6778710435269	166.151439367316	260.487868491192	162.626270152591	105.280893350455	245.266814514667	352.658601945512	150.622957798846	143.366159132503	343.417044967281	905.834818596209	308.738155275326	133.404702487076	203.714000147121	261.883468204592	294.490354578347	224.182645349885	175.9196640886	405.73214230819	180.448840379466	410.927141191715	240.029773266516	375.921683776514	212.805844212551	434.141915496445	343.871269775558	263.361704263966	351.110961152728	359.820681798868	267.075903336006	554.964695189457
hsa-mir-106a	0.851788321062187	1.07660186958881	2.32291721235196	0.518672737212383	1.0475716242179	2.43559763218579	3.14722857082523	1.67258676608179	1.44991661771184	0.844875506186038	2.30538281066002	1.91115182572334	3.1886496220691	0.406960390056883	1.48234003609851	3.08366761146816	1.21631645485295	5.14243613094325	0.602050181551577	1.53240108861773	1.52629848928197	0.338684778625468	0.654499336992172	4.39611915485586	4.70987332263939	0.35164892871326	0.165996455975665	2.33039392978989	6.9826266430266	3.01597572742735	0.930362664670315	1.35943262719871	3.24426387112054	1.76341529687633	3.18660171870233	0.555367083361234	1.39733370098736	1.07992227028048	0.778831623501222	1.44741208147627	1.07859719805615	1.28110113204502	3.1161029887081	1.41864277156369	1.07140976709388	1.38281296237808	2.62525020092887	1.91843794914018	1.12611034479997
hsa-mir-106b	345.485343022823	379.977130443109	332.417463146918	332.209888184531	312.350939287637	450.806979920933	585.587561178063	570.995389836231	270.892754742496	299.930804696043	422.530561537768	482.565835995143	449.144075337162	228.060602587877	295.197430045903	614.163799284075	377.99372904661	649.816929273738	300.222357200386	275.321395588319	309.655437505525	139.876813572318	158.014839930967	395.772838357996	509.425975832577	109.480033139395	370.172096825733	253.430339864651	660.052179617208	245.854021366836	70.3974416267205	181.106635556806	346.487381435673	482.255748580527	389.460668238492	249.43915858396	387.760102023991	184.512433607922	383.185158762601	345.026854921907	472.066040349243	333.940361753067	523.075494794174	481.822672232905	262.648451476158	470.7095323935	552.469320062143	462.456395033909	505.998914930121
hsa-mir-107	88.0749123978301	102.508963660507	75.6149602917328	54.8068514593895	103.128188546131	89.1576345357707	393.031995334792	337.777610805013	243.424084419945	77.3539850947063	190.577697579145	118.703232522198	165.302633217226	56.2142525993374	91.8584944084016	356.333210843203	104.103589742822	353.113947658103	32.688649079666	88.9354511797445	171.229932837982	107.251308847327	54.603944686204	120.771162337568	177.101872129066	89.5532605123103	76.3035909183339	232.504858871344	477.470070231647	166.467300271167	76.807640386299	119.731273400178	146.712100779813	159.627419482458	128.236964510411	111.021053490101	270.074328837335	109.636794371075	254.048199886469	122.970321177122	239.209488922897	111.812371636336	230.52070295845	201.878025094501	162.649186157141	188.860906900366	207.945096100687	137.073519958977	349.512118949284
hsa-mir-10a	119.080007284494	57.7565238273526	167.730642850517	61.3330511753643	182.102867343212	87.9767387141048	150.457830385903	119.911605076018	105.843913092965	8.44875506186038	99.4081067956599	71.9867187689124	119.953961973076	123.878742733315	112.37549226042	43.6852911624656	56.1376825316748	144.611537258041	67.4296203337766	92.2845988923124	154.827718752763	177.470823999745	83.5889153244288	243.496155410627	187.331413123044	132.923295053612	120.181434126381	110.69371166502	190.47053787367	300.557581112587	156.611048552836	192.586288853151	157.671224136458	93.8443618859405	109.155593418822	84.2571203613758	116.211586132115	202.408288372569	83.0011987331302	111.631656783858	85.9282434451401	29.0382923263537	54.8004318703839	68.8686581831829	47.4481468284434	67.2968975024001	68.4509682019973	44.4626207036018	129.127319537064
hsa-mir-10b	5.62180291901043	3.29313513050695	6.56824866940899	1.55601821163715	6.2854297453074	2.21417966562344	7.51273916906668	5.91838394152019	3.38313877466097	0.281625168728679	4.61076562132003	4.93714221645196	5.76993741136313	5.04630883670535	4.37643248752893	3.59761221337952	6.17514507848422	4.67494193722114	6.82323539091787	9.87547368220317	13.3093228265387	9.14448902288764	10.6589892024439	5.37303452260161	3.79828493761241	7.26741119340738	30.709344355498	6.69988254814594	6.01281738705068	5.82395312882522	5.89229687624533	8.60973997225851	5.83967496801696	10.1204703994642	6.1414505851354	3.64955511923097	6.75377955477222	12.6505180232856	1.78018656800279	4.34223624442882	3.41555779384448	3.41626968545337	1.7192292351493	2.83728554312738	4.28563906837553	1.29062543155288	3.30587062339191	1.5798900757625	7.50740229866649
hsa-mir-1178	NA	NA	NA	NA	NA	0.14761197770823	NA	0.25732104093566	NA	NA	0.184430624852801	NA	NA	NA	NA	NA	0.374251216877832	NA	NA	0.170266787624193	NA	0.338684778625468	0.186999810569192	NA	0.151931397504496	NA	NA	NA	0.193961851195183	NA	NA	NA	0.216284258074702	NA	NA	0.317352619063562	NA	0.308549220080136	NA	0.180926510184534	NA	NA	0.214903654393662	NA	NA	0.184375061650411	0.194462977846583	NA	0.250246743288883
hsa-mir-1179	NA	NA	NA	NA	NA	NA	0.20304700456937	NA	NA	NA	NA	NA	NA	0.162784156022753	NA	NA	NA	NA	NA	0.170266787624193	NA	NA	NA	NA	0.151931397504496	NA	0.165996455975665	NA	NA	0.207998326029472	NA	0.151048069688746	NA	NA	NA	0.158676309531781	NA	NA	NA	NA	NA	NA	NA	NA	NA	NA	NA	NA	0.250246743288883
hsa-mir-1180	15.5025474433318	18.2389022612692	18.5833376988157	17.5052048809179	13.0946453027238	16.2373175479053	12.1828202741622	15.4392624561396	14.2575134074998	26.1911406917672	8.85266999293446	16.7225784750792	14.2730030702141	13.185516637843	12.4234212549208	27.7530085032134	15.9056767173078	32.724593560548	21.138650818922	21.9644156035208	13.3093228265387	17.2729237098989	22.2529774577338	18.5613919871692	22.030052638152	18.5201769122317	14.2756952139072	18.2062025764835	15.3229862444195	27.6637773619198	24.1894292814282	17.219479944517	16.4376036136774	20.5476217201242	12.2829011702708	16.8196888103688	13.0417812092153	19.1300516449685	12.2387826550192	17.1880184675307	18.6956847663066	19.2165169806752	19.1264252410359	19.087193653766	12.8569172051266	23.6000078912526	16.7238160948061	17.6044894156393	20.0197394631106
hsa-mir-1181	NA	NA	NA	NA	0.174595270702983	NA	NA	NA	NA	NA	NA	NA	NA	0.162784156022753	NA	NA	NA	NA	NA	NA	NA	NA	NA	NA	NA	NA	NA	NA	NA	NA	NA	NA	NA	NA	NA	NA	NA	NA	NA	NA	NA	NA	NA	NA	NA	NA	NA	NA	NA
hsa-mir-1182	NA	NA	NA	NA	NA	NA	NA	NA	NA	NA	NA	NA	NA	NA	NA	NA	NA	NA	NA	NA	NA	NA	NA	NA	NA	NA	NA	NA	NA	NA	NA	NA	NA	NA	NA	NA	NA	NA	NA	NA	NA	NA	NA	NA	NA	NA	NA	NA	NA
hsa-mir-1185-1	NA	NA	0.240301780588134	NA	0.52378581210895	0.14761197770823	NA	0.25732104093566	0.24165276961864	NA	NA	NA	NA	NA	NA	NA	NA	0.311662795814743	0.133788929233684	0.0851333938120963	0.244207758285115	NA	NA	0.0610572104841092	0.303862795008993	NA	NA	0.145649620611868	0.387923702390366	NA	NA	NA	NA	NA	NA	NA	NA	NA	NA	NA	NA	NA	NA	NA	NA	NA	NA	NA	NA
hsa-mir-1185-2	NA	NA	0.0801005935293779	NA	0.174595270702983	NA	NA	NA	NA	NA	NA	NA	NA	NA	NA	NA	NA	NA	NA	0.0851333938120963	NA	NA	NA	0.0610572104841092	0.151931397504496	NA	NA	NA	NA	NA	NA	0.151048069688746	NA	NA	NA	NA	NA	NA	NA	NA	NA	NA	NA	NA	NA	NA	NA	NA	NA
hsa-mir-1197	NA	NA	NA	NA	0.174595270702983	NA	0.40609400913874	NA	0.24165276961864	NA	NA	NA	NA	NA	NA	NA	NA	NA	NA	NA	NA	NA	NA	NA	NA	NA	NA	NA	0.193961851195183	NA	NA	0.302096139377492	NA	NA	NA	0.158676309531781	NA	NA	NA	NA	NA	NA	NA	NA	NA	NA	NA	NA	NA
hsa-mir-122	NA	NA	0.160201187058756	NA	NA	NA	NA	NA	NA	NA	NA	NA	NA	NA	NA	NA	NA	0.623325591629485	NA	NA	NA	NA	NA	NA	0.151931397504496	NA	NA	NA	0.193961851195183	0.207998326029472	NA	NA	NA	NA	NA	NA	NA	NA	0.445046642000698	0.180926510184534	NA	NA	0.214903654393662	NA	NA	NA	NA	NA	NA
hsa-mir-1224	0.170357664212437	0.126659043481036	NA	NA	NA	NA	NA	NA	NA	0.563250337457358	NA	NA	0.303680916387533	NA	NA	NA	NA	0.311662795814743	NA	NA	0.122103879142557	NA	NA	NA	NA	NA	0.165996455975665	0.145649620611868	0.193961851195183	0.207998326029472	NA	NA	NA	0.153340460597942	NA	NA	NA	NA	NA	0.180926510184534	NA	0.213516855340836	NA	0.515870098750434	NA	NA	NA	NA	NA
hsa-mir-1225	NA	0.253318086962073	0.160201187058756	0.259336368606192	NA	NA	NA	NA	NA	NA	0.184430624852801	0.159262652143612	NA	NA	NA	NA	NA	NA	0.133788929233684	NA	NA	NA	NA	NA	NA	0.468865238284347	0.165996455975665	NA	NA	0.207998326029472	NA	NA	NA	NA	NA	NA	0.465777900329119	NA	NA	NA	NA	0.213516855340836	NA	NA	NA	0.184375061650411	NA	NA	0.250246743288883
hsa-mir-1226	0.681430656849749	1.13993139132933	1.76221305764631	1.29668184303096	0.698381082811934	0.442835933124689	1.62437603655496	0.514642081871321	0.24165276961864	0.281625168728679	0.737722499411205	0.95557591286167	0.9110427491626	0.651136624091013	0.98822669073234	1.02788920382272	0.748502433755663	1.24665118325897	0.936522504635786	0.851333938120963	0.854727153997901	0.338684778625468	1.30899867398434	1.58748747258684	1.67124537254946	2.10989357227956	0.497989367926995	1.45649620611868	0.58188555358555	0.415996652058944	0.620241776446877	2.11467297564244	0.86513703229881	0.920042763587652	0.695258556807781	0.793381547658906	0.931555800658237	0.308549220080136	0.667569963001047	0.904632550922671	0.359532399352051	2.13516855340836	0.429807308787324	0.77380514812565	0.306117076312538	0.737500246601645	1.55570382277266	0.902794329007143	0.250246743288883
hsa-mir-1227	0.170357664212437	0.126659043481036	NA	NA	NA	0.295223955416459	NA	0.514642081871321	NA	NA	0.184430624852801	NA	NA	NA	NA	NA	NA	0.311662795814743	NA	NA	NA	NA	0.373999621138384	NA	NA	NA	NA	0.291299241223736	NA	NA	NA	0.151048069688746	NA	NA	0.11587642613463	0.158676309531781	0.232888950164559	0.308549220080136	NA	NA	NA	0.427033710681672	NA	NA	NA	0.184375061650411	NA	NA	NA
hsa-mir-1228	NA	NA	NA	NA	NA	NA	NA	NA	NA	NA	NA	NA	NA	NA	NA	NA	0.187125608438916	0.311662795814743	NA	0.170266787624193	NA	NA	NA	NA	NA	NA	NA	NA	NA	NA	NA	NA	NA	NA	0.11587642613463	NA	NA	NA	NA	0.180926510184534	NA	NA	NA	NA	NA	NA	NA	NA	NA
hsa-mir-1229	0.681430656849749	1.01327234784829	0.961207122352535	1.29668184303096	1.22216689492088	1.32850779937407	0.40609400913874	NA	0.724958308855921	1.97137618110075	2.39759812308642	2.54820243429779	0.607361832775067	0.48835246806826	0.564700966132765	3.08366761146816	1.49700486751133	3.42829075396217	1.73925608003789	0.510800362872578	1.09893491228302	0.677369557250936	1.68299829512273	1.58748747258684	1.67124537254946	0.703297857426521	1.32797164780532	1.74779544734242	0.775847404780733	1.03999163014736	2.17084621756407	0.302096139377492	1.08142129037351	1.38006414538148	0.811134982942411	1.90411571438137	1.1644447508228	2.15984454056096	1.11261660500175	0.904632550922671	1.79766199676025	0.854067421363344	0.429807308787324	1.5476102962513	1.83670245787523	2.02812567815452	1.1667778670795	1.35419149351071	2.00197394631106
hsa-mir-1233-1	0.340715328424875	0.316647608702591	0.40050296764689	0.194502276454644	0.0872976353514917	0.0738059888541148	0.40609400913874	0.25732104093566	NA	NA	0.184430624852801	0.398156630359029	0.151840458193767	NA	0.211762862299787	NA	0.0935628042194579	0.311662795814743	0.468261252317893	0.255400181436289	0.0610519395712786	0.169342389312734	0.280499715853788	0.122114420968218	0.303862795008993	0.35164892871326	0.0829982279878325	0.291299241223736	0.0969809255975916	0.207998326029472	0.155060444111719	0.302096139377492	0.432568516149405	0.230010690896913	0.637320343740466	0.396690773829453	0.11644447508228	0.154274610040068	NA	0.180926510184534	0.269649299514038	0.106758427670418	0.107451827196831	NA	0.459175614468807	0.0921875308252056	0.194462977846583	0.112849291125893	NA
hsa-mir-1233-2	0.340715328424875	0.316647608702591	0.40050296764689	0.194502276454644	0.0872976353514917	0.0738059888541148	0.40609400913874	0.25732104093566	NA	NA	0.184430624852801	0.398156630359029	0.151840458193767	NA	0.211762862299787	NA	0.0935628042194579	0.311662795814743	0.468261252317893	0.255400181436289	0.0610519395712786	0.169342389312734	0.280499715853788	0.122114420968218	0.303862795008993	0.35164892871326	0.0829982279878325	0.291299241223736	0.0969809255975916	0.207998326029472	0.155060444111719	0.302096139377492	0.432568516149405	0.230010690896913	0.637320343740466	0.396690773829453	0.11644447508228	0.154274610040068	NA	0.180926510184534	0.269649299514038	0.106758427670418	0.107451827196831	NA	0.459175614468807	0.0921875308252056	0.194462977846583	0.112849291125893	NA
hsa-mir-1234	NA	0.126659043481036	0.480603561176268	0.778009105818575	0.52378581210895	0.14761197770823	NA	1.2866052046783	0.724958308855921	1.12650067491472	1.47544499882241	0.477787956430835	0.303680916387533	0.162784156022753	0.141175241533191	NA	0.561376825316747	0.311662795814743	0.401366787701051	0.170266787624193	0.366311637427672	NA	0.186999810569192	0.366343262904655	1.06351978253147	0.234432619142174	0.165996455975665	0.291299241223736	0.387923702390366	0.207998326029472	NA	0.302096139377492	1.08142129037351	0.76670230298971	0.927011409077041	0.317352619063562	0.698666850493678	NA	NA	0.180926510184534	0.719064798704101	0.854067421363344	0.859614617574649	NA	0.306117076312538	0.368750123300822	0.194462977846583	0.451397164503571	NA
hsa-mir-1236	NA	NA	NA	NA	NA	NA	NA	NA	NA	NA	NA	NA	NA	NA	NA	NA	NA	NA	NA	NA	NA	NA	NA	0.122114420968218	NA	NA	NA	NA	NA	NA	NA	NA	NA	NA	NA	NA	0.232888950164559	NA	0.222523321000349	NA	NA	NA	NA	NA	NA	NA	NA	NA	NA
hsa-mir-1237	NA	NA	NA	NA	NA	NA	NA	NA	NA	0.281625168728679	NA	0.159262652143612	NA	NA	0.141175241533191	NA	NA	NA	NA	NA	NA	NA	NA	NA	NA	NA	NA	NA	NA	NA	NA	NA	NA	NA	NA	NA	NA	NA	NA	NA	NA	NA	NA	0.257935049375217	NA	NA	NA	NA	NA
hsa-mir-1238	NA	NA	NA	0.129668184303096	0.174595270702983	NA	NA	0.25732104093566	NA	0.281625168728679	0.184430624852801	0.318525304287223	NA	NA	NA	0.51394460191136	0.187125608438916	0.623325591629485	0.133788929233684	NA	0.122103879142557	NA	0.373999621138384	0.122114420968218	NA	NA	0.33199291195133	0.291299241223736	0.193961851195183	NA	0.620241776446877	NA	0.216284258074702	NA	0.23175285226926	0.158676309531781	0.232888950164559	0.308549220080136	NA	NA	0.179766199676025	NA	0.214903654393662	NA	NA	0.184375061650411	NA	0.225698582251786	NA
hsa-mir-124-1	NA	NA	NA	NA	NA	NA	NA	NA	NA	NA	NA	NA	NA	NA	NA	NA	NA	NA	NA	NA	NA	NA	NA	NA	NA	NA	NA	NA	NA	NA	NA	NA	NA	NA	NA	NA	NA	NA	NA	NA	NA	NA	NA	NA	NA	NA	NA	NA	NA
hsa-mir-124-2	NA	NA	NA	NA	NA	NA	NA	NA	NA	NA	NA	NA	NA	NA	NA	NA	NA	NA	NA	NA	NA	NA	NA	NA	NA	NA	NA	NA	NA	NA	NA	NA	NA	NA	NA	NA	NA	NA	NA	NA	NA	NA	NA	NA	NA	NA	NA	NA	NA
hsa-mir-124-3	NA	NA	NA	NA	NA	NA	NA	NA	NA	NA	NA	NA	NA	NA	NA	NA	NA	NA	NA	NA	NA	NA	NA	NA	NA	NA	NA	NA	NA	NA	NA	NA	NA	NA	NA	NA	NA	NA	NA	NA	NA	NA	NA	NA	NA	NA	NA	NA	NA
hsa-mir-1244-1	NA	NA	NA	NA	NA	NA	NA	NA	NA	NA	NA	NA	NA	NA	NA	NA	NA	NA	NA	NA	NA	NA	NA	NA	NA	NA	NA	NA	NA	NA	NA	NA	NA	NA	NA	NA	NA	NA	NA	NA	NA	NA	NA	NA	NA	NA	NA	NA	NA
hsa-mir-1244-2	NA	NA	NA	NA	NA	NA	NA	NA	NA	NA	NA	NA	NA	NA	NA	NA	NA	NA	NA	NA	NA	NA	NA	NA	NA	NA	NA	NA	NA	NA	NA	NA	NA	NA	NA	NA	NA	NA	NA	NA	NA	NA	NA	NA	NA	NA	NA	NA	NA
hsa-mir-1244-3	NA	NA	NA	NA	NA	NA	NA	NA	NA	NA	NA	NA	NA	NA	NA	NA	NA	NA	NA	NA	NA	NA	NA	NA	NA	NA	NA	NA	NA	NA	NA	NA	NA	NA	NA	NA	NA	NA	NA	NA	NA	NA	NA	NA	NA	NA	NA	NA	NA
hsa-mir-1244-4	NA	NA	NA	NA	NA	NA	NA	NA	NA	NA	NA	NA	NA	NA	NA	NA	NA	NA	NA	NA	NA	NA	NA	NA	NA	NA	NA	NA	NA	NA	NA	NA	NA	NA	NA	NA	NA	NA	NA	NA	NA	NA	NA	NA	NA	NA	NA	NA	NA
hsa-mir-1245a	NA	NA	NA	NA	NA	NA	NA	NA	NA	NA	NA	NA	NA	NA	NA	NA	NA	NA	NA	NA	NA	NA	NA	NA	NA	NA	NA	NA	NA	NA	NA	NA	NA	NA	NA	NA	NA	NA	NA	NA	NA	NA	NA	NA	NA	NA	NA	NA	NA
hsa-mir-1246	NA	NA	NA	NA	NA	NA	NA	NA	NA	0.281625168728679	NA	NA	0.303680916387533	NA	NA	NA	NA	NA	NA	NA	NA	NA	NA	NA	NA	NA	NA	NA	0.193961851195183	0.207998326029472	NA	NA	NA	NA	NA	NA	NA	NA	NA	NA	NA	NA	NA	NA	NA	NA	NA	NA	NA
hsa-mir-1247	NA	NA	NA	NA	NA	NA	NA	NA	NA	NA	NA	NA	NA	NA	NA	NA	NA	NA	NA	0.170266787624193	NA	0.338684778625468	NA	NA	NA	NA	NA	NA	NA	NA	NA	NA	NA	NA	NA	NA	NA	NA	NA	NA	NA	NA	NA	NA	NA	NA	NA	NA	NA
hsa-mir-1248	0.170357664212437	NA	NA	NA	NA	NA	0.20304700456937	NA	0.24165276961864	NA	NA	NA	NA	0.162784156022753	NA	NA	NA	0.311662795814743	0.133788929233684	NA	NA	NA	NA	NA	0.151931397504496	0.234432619142174	0.165996455975665	0.145649620611868	NA	0.623994978088416	0.310120888223438	NA	NA	NA	NA	0.158676309531781	0.232888950164559	NA	NA	NA	NA	NA	0.214903654393662	NA	NA	0.184375061650411	NA	NA	NA
hsa-mir-1249	1.3628613136995	2.15320373917762	2.24281661882258	1.81535458024334	0.872976353514917	1.77134373249875	0.812188018277479	2.31588936842094	2.65818046580505	3.94275236220151	2.21316749823362	2.7074650864414	3.34049008026287	0.97670493613652	1.97645338146468	6.16733522293632	1.49700486751133	3.73995354977691	1.20410036310315	2.3837350267387	1.09893491228302	1.35473911450187	3.36599659024545	1.83171631452328	1.67124537254946	2.81319142970608	1.49396810378098	3.49559089468484	1.35773295836628	3.7439698685305	3.41132977045782	1.35943262719871	2.16284258074702	1.99342598777325	1.96989924428871	0.952057857190687	1.63022265115192	2.46839376064109	0.667569963001047	1.44741208147627	1.4381295974082	1.92165169806752	1.7192292351493	1.28967524687608	0.918351228937615	2.39687580145535	1.75016680061925	1.35419149351071	0.250246743288883
hsa-mir-1250	NA	NA	NA	NA	NA	NA	NA	NA	NA	NA	NA	NA	NA	NA	NA	NA	NA	NA	NA	NA	NA	NA	NA	NA	NA	NA	NA	NA	NA	NA	NA	NA	NA	NA	NA	NA	NA	NA	NA	NA	NA	NA	NA	NA	NA	NA	NA	NA	NA
hsa-mir-1251	NA	NA	NA	NA	NA	NA	NA	NA	0.24165276961864	NA	NA	0.159262652143612	NA	NA	NA	NA	NA	NA	NA	NA	NA	NA	NA	NA	NA	NA	NA	NA	NA	NA	NA	NA	NA	NA	NA	NA	NA	NA	NA	NA	NA	NA	NA	NA	NA	NA	NA	NA	NA
hsa-mir-1254-1	1.02214598527462	1.89988565221555	1.04130771588191	1.55601821163715	1.65865507167834	1.10708983281172	1.42132903198559	2.83053145029226	2.4165276961864	2.11218876546509	1.56766031124881	1.75188917357973	2.2776068729065	1.79062571625029	1.6941028983983	2.05577840764544	2.05838169282807	2.33747096861057	1.87304500927157	2.72426860198708	2.25892176413731	1.0160543358764	2.05699791626111	1.16008699919807	1.74721107130171	2.22710988185065	1.90895924372015	2.62169317101363	1.74565666075665	2.49597991235367	1.39554399700547	2.56781718470868	0.86513703229881	3.68017105435061	2.08577567042334	1.19007232148836	1.63022265115192	1.85129532048082	1.55766324700244	1.53787533656854	1.4381295974082	1.38785955971543	2.04158471673979	2.32141544437695	1.53058538156269	2.02812567815452	2.23632424523571	2.36983511364375	1.00098697315553
hsa-mir-1254-2	1.02214598527462	1.89988565221555	1.04130771588191	1.55601821163715	1.65865507167834	1.10708983281172	1.42132903198559	2.70187092982444	2.4165276961864	2.11218876546509	1.56766031124881	1.75188917357973	2.2776068729065	1.79062571625029	1.5529276568651	2.05577840764544	2.05838169282807	2.33747096861057	1.87304500927157	2.72426860198708	2.25892176413731	1.0160543358764	2.05699791626111	1.16008699919807	1.74721107130171	2.22710988185065	1.90895924372015	2.54886836070769	1.74565666075665	2.49597991235367	1.39554399700547	2.56781718470868	0.86513703229881	3.52683059375266	1.96989924428871	1.19007232148836	1.63022265115192	1.85129532048082	1.55766324700244	1.53787533656854	1.4381295974082	1.38785955971543	2.04158471673979	2.32141544437695	1.53058538156269	2.02812567815452	2.04186126738912	2.36983511364375	1.00098697315553
hsa-mir-1255a	0.851788321062187	0.253318086962073	0.640804748235024	0.90767729012167	0.349190541405967	0.590447910832918	1.21828202741622	1.54392624561396	0.966611078474562	0.281625168728679	1.29101437396961	0.637050608574446	NA	1.79062571625029	0.282350483066383	1.02788920382272	1.49700486751133	2.1816395707032	0.668944646168419	1.19186751336935	0.366311637427672	1.0160543358764	NA	2.07594515645971	1.97510816755845	3.75092190627478	1.65996455975665	2.62169317101363	3.10338961912293	1.03999163014736	2.79108799401095	0.906288418132475	1.73027406459762	1.38006414538148	1.04288783521167	0.952057857190687	2.32888950164559	2.77694298072123	1.33513992600209	0.542779530553603	0.359532399352051	1.49461798738585	0.644710963180987	1.28967524687608	0.306117076312538	1.47500049320329	1.36124084492608	0.677095746755357	1.25123371644441
hsa-mir-1255b-1	0.0851788321062187	0.633295217405182	0.160201187058756	0.0648340921515479	0.0872976353514917	0.295223955416459	0.20304700456937	0.385981561403491	0.362479154427961	0.563250337457358	0.645507186984805	0.637050608574446	0.607361832775067	0.48835246806826	0.282350483066383	1.02788920382272	0.280688412658374	1.55831397907371	0.468261252317893	0.510800362872578	0.42736357699895	0.338684778625468	0.373999621138384	1.09902978871397	0.531759891265737	1.05494678613978	0.414991139939162	1.31084658550681	2.13358036314702	1.03999163014736	2.01578577345235	0.52866824391061	0.324426387112054	0.460021381793826	0.289691065336575	0.317352619063562	0.698666850493678	0.617098440160273	0.445046642000698	0.723706040738137	0.0898830998380127	0.53379213835209	0.537259135984156	0.515870098750434	0.459175614468807	0.829687777426851	0.0972314889232915	0.112849291125893	0.500493486577766
hsa-mir-1255b-2	0.0851788321062187	0.633295217405182	0.320402374117512	0.0648340921515479	0.0872976353514917	0.295223955416459	0.20304700456937	0.385981561403491	0.362479154427961	0.563250337457358	0.645507186984805	0.637050608574446	0.607361832775067	0.48835246806826	0.423525724599574	1.02788920382272	0.280688412658374	1.55831397907371	0.468261252317893	0.510800362872578	0.42736357699895	0.677369557250936	0.373999621138384	1.09902978871397	0.683691288770234	1.05494678613978	0.414991139939162	1.31084658550681	2.13358036314702	1.03999163014736	2.32590666167579	0.52866824391061	0.324426387112054	0.460021381793826	0.405567491471205	0.476028928595343	0.698666850493678	0.617098440160273	0.445046642000698	0.723706040738137	0.269649299514038	0.53379213835209	0.537259135984156	0.515870098750434	0.459175614468807	1.01406283907726	0.0972314889232915	0.112849291125893	0.500493486577766
hsa-mir-1256	0.340715328424875	0.253318086962073	0.320402374117512	NA	0.698381082811934	0.14761197770823	0.609141013708109	NA	NA	NA	0.184430624852801	0.159262652143612	0.9110427491626	0.325568312045507	NA	NA	0.374251216877832	0.311662795814743	NA	NA	0.122103879142557	NA	0.560999431707576	0.122114420968218	0.303862795008993	0.703297857426521	NA	0.145649620611868	0.58188555358555	0.623994978088416	0.620241776446877	0.604192278754983	NA	0.613361842391768	0.695258556807781	0.158676309531781	0.465777900329119	NA	0.445046642000698	NA	0.539298599028076	0.427033710681672	0.214903654393662	0.257935049375217	NA	0.368750123300822	0.194462977846583	NA	0.250246743288883
hsa-mir-1258	NA	NA	NA	NA	NA	NA	NA	NA	NA	NA	NA	NA	NA	NA	NA	NA	NA	NA	NA	NA	NA	NA	NA	NA	NA	NA	NA	NA	NA	NA	NA	NA	NA	NA	NA	NA	NA	NA	NA	NA	NA	NA	NA	NA	NA	NA	NA	NA	NA
hsa-mir-125a	53.3219488984929	37.9977130443109	59.2744392117397	19.9689003826767	69.1397271983814	69.5252415005761	39.5941658910271	60.7277656608159	55.821789781906	29.5706427165113	84.469226182583	51.6010992945302	59.5214596119565	54.3699081115996	50.1172107442829	48.8247371815792	42.6646387240728	47.3727449638409	29.2997755021767	41.0342958174304	62.6392900001319	56.5603580304532	56.6609426024651	27.8420879807538	56.2146170766637	84.8646081294668	27.3894152359847	70.2031171349205	56.054974995408	89.0232835406141	117.535816636683	49.5437668579086	44.338272905314	49.9889901549291	35.1105571187929	45.2227482165576	29.576896670899	78.6800511204348	54.2956903240852	59.7057483608963	42.9641217225701	37.5789665399871	39.3273687540402	66.0313726400555	44.386976065318	47.0156407208549	35.003336012385	57.5531384742054	55.0542835235542
hsa-mir-125b-1	8.77341970694052	4.49639604357679	2.88362136705761	2.52852959391037	1.48405980097536	7.74962882968205	5.48226912337298	2.44454988888877	10.6327218632202	2.95706427165113	7.46944030653845	16.8818411272228	5.0107351203943	3.17429104244369	7.48228780125914	2.31275070860112	3.5553865603394	3.89578494768428	1.13720589848631	2.3837350267387	1.28209073099685	16.2568693740225	17.4844822882194	1.77065910403917	12.230477499112	10.1978189326845	6.30786532707527	12.8171666138444	18.52335678914	10.3999163014736	22.4837643961993	2.11467297564244	1.94655832267232	7.97370395109298	9.09629945156846	5.55367083361234	9.66489143182921	2.62266837068116	5.00677472250786	4.34223624442882	7.55018038639306	6.51226408789549	14.3985448443754	10.7043045490715	14.5405611248456	2.02812567815452	9.33422293663599	7.22235463205714	4.75468812248877
hsa-mir-125b-2	8.94377737115296	4.49639604357679	2.88362136705761	2.39886140960727	1.48405980097536	7.45440487426559	5.27922211880361	2.44454988888877	10.8743746328388	2.67543910292245	7.46944030653845	16.8818411272228	5.0107351203943	3.17429104244369	7.34111255972595	1.79880610668976	3.36826095190049	3.89578494768428	1.13720589848631	2.3837350267387	1.28209073099685	15.5794998167715	17.1104826670811	1.77065910403917	12.230477499112	10.1978189326845	6.30786532707527	12.6715169932325	17.7475093843593	10.3999163014736	22.4837643961993	1.9636249059537	1.73027406459762	8.12704441169092	9.09629945156846	5.55367083361234	9.19911353150009	2.62266837068116	5.00677472250786	4.34223624442882	7.55018038639306	6.08523037721382	14.3985448443754	9.93049940094585	13.9283269722205	2.02812567815452	9.33422293663599	6.99665604980536	4.75468812248877
hsa-mir-126	10.0511021885338	34.4512598268419	23.8699768717546	20.0985685669798	40.6806980737951	112.037491080546	93.8077161110488	122.999457567246	21.507096496059	11.2650067491472	21.5783831077778	111.483856500528	29.4570488895907	15.1389265101161	27.3879968574391	111.012034012854	45.6586484590955	34.2829075396217	16.1884604372757	19.410413789158	44.4458120078908	3.04816300762921	2.99199696910707	39.3208435517663	28.1073085383318	1.87546095313739	43.4910714656242	6.69988254814594	105.127323347789	10.1919179754441	3.41132977045782	9.66707646007973	27.4681007754872	81.4237845775072	55.1571788400839	8.56852071471618	33.5360088236965	8.63937816224382	80.1083955601257	57.3537037284973	100.489305618898	42.7033710681672	128.297481673016	57.0036459119229	26.9383027155034	87.2094041606445	93.9256182998996	57.1017413097018	162.159889651196
hsa-mir-1260a	0.340715328424875	1.64656756525347	0.640804748235024	0.518672737212383	1.22216689492088	0.14761197770823	0.40609400913874	NA	0.24165276961864	NA	NA	0.159262652143612	NA	0.162784156022753	0.141175241533191	1.02788920382272	NA	0.934988387444228	NA	NA	0.122103879142557	NA	NA	NA	NA	0.234432619142174	0.165996455975665	0.145649620611868	NA	NA	0.620241776446877	0.151048069688746	NA	NA	0.11587642613463	NA	NA	NA	0.222523321000349	NA	0.539298599028076	0.427033710681672	0.214903654393662	0.515870098750434	NA	NA	0.194462977846583	0.225698582251786	NA
hsa-mir-1260b	0.511072992637312	NA	0.480603561176268	NA	0.52378581210895	0.738059888541148	NA	0.514642081871321	0.724958308855921	0.844875506186038	0.184430624852801	0.318525304287223	0.303680916387533	0.162784156022753	0.423525724599574	0.51394460191136	NA	0.623325591629485	0.267577858467368	0.170266787624193	0.244207758285115	NA	0.186999810569192	0.488457683872873	0.455794192513489	0.234432619142174	0.165996455975665	0.873897723671209	0.387923702390366	1.24798995617683	0.620241776446877	0.151048069688746	0.216284258074702	NA	0.11587642613463	0.158676309531781	0.465777900329119	0.308549220080136	NA	NA	0.179766199676025	0.213516855340836	0.214903654393662	0.257935049375217	0.918351228937615	NA	0.194462977846583	0.451397164503571	0.250246743288883
hsa-mir-1262	NA	NA	NA	NA	NA	NA	NA	NA	NA	NA	NA	NA	NA	NA	NA	NA	NA	NA	NA	NA	NA	NA	NA	NA	NA	NA	NA	NA	NA	NA	NA	NA	NA	NA	NA	NA	NA	NA	NA	NA	NA	NA	0.214903654393662	NA	NA	NA	NA	NA	NA
hsa-mir-1264	NA	NA	NA	NA	NA	NA	NA	NA	NA	NA	NA	NA	NA	NA	NA	NA	NA	NA	NA	0.170266787624193	NA	NA	NA	NA	NA	NA	NA	NA	NA	NA	NA	NA	NA	NA	NA	NA	NA	NA	NA	NA	NA	NA	NA	NA	NA	NA	NA	NA	NA
hsa-mir-1266	NA	NA	NA	NA	NA	NA	NA	NA	NA	NA	NA	NA	NA	NA	NA	NA	NA	NA	NA	NA	NA	NA	NA	NA	NA	NA	NA	NA	NA	NA	NA	NA	NA	NA	NA	NA	NA	NA	NA	NA	NA	NA	NA	NA	NA	NA	NA	NA	NA
hsa-mir-127	7.49573722534724	3.29313513050695	10.4130771588191	0.778009105818575	35.0936494112997	3.54268746499751	4.26398709595677	4.37445769590623	21.0237909568217	6.47737888075962	1.84430624852801	4.30009160787751	26.7239206421029	4.39517221261434	1.6941028983983	11.8207258439613	5.61376825316747	20.8814073195878	2.40820072620631	1.70266787624193	22.7113215205157	4.74158690075655	3.92699602195303	13.5547007274722	14.2815513654227	7.9707090508339	4.48190431134295	10.3411230634426	59.3523264657261	3.53597154250103	2.17084621756407	12.3859417144772	7.13738051646518	5.82693750272179	2.20165209655797	6.82308130986659	2.09600055148103	14.8103625638465	1.78018656800279	8.68447248885764	3.41555779384448	0.213516855340836	1.50432558075564	8.51185662938216	0.306117076312538	1.10625036990247	1.94462977846583	13.9933120996107	9.00888275839978
hsa-mir-1270	1.19250364948706	0.506636173924145	0.160201187058756	0.129668184303096	0.52378581210895	0.442835933124689	0.609141013708109	1.2866052046783	0.966611078474562	1.12650067491472	0.553291874558404	0.318525304287223	0.9110427491626	NA	0.141175241533191	1.02788920382272	1.49700486751133	0.934988387444228	0.535155716934735	0.510800362872578	0.366311637427672	1.69342389312734	1.49599848455354	0.73268652580931	1.67124537254946	1.17216309571087	0.66398582390266	1.01954734428308	0.387923702390366	0.207998326029472	1.24048355289375	0.302096139377492	1.73027406459762	1.53340460597942	0.23175285226926	0.158676309531781	0.698666850493678	0.925647660240409	0.890093284001397	0.180926510184534	0.898830998380127	2.34868540874919	0.429807308787324	1.28967524687608	1.53058538156269	0.553125184951234	0.388925955693166	0.677095746755357	1.5014804597333
hsa-mir-1271	0.511072992637312	0.126659043481036	0.640804748235024	0.389004552909287	0.174595270702983	1.18089582166584	0.812188018277479	0.771963122806981	1.69156938733048	0.563250337457358	1.29101437396961	0.796313260718058	0.9110427491626	0.813920780113767	1.41175241533191	0.51394460191136	1.30987925907241	0.623325591629485	1.33788929233684	2.2134682391145	1.09893491228302	1.35473911450187	1.49599848455354	0.976915367745747	0.455794192513489	0.468865238284347	0.66398582390266	0.582598482447473	0.387923702390366	NA	NA	0.151048069688746	NA	0.306680921195884	0.11587642613463	0.158676309531781	NA	NA	0.445046642000698	0.361853020369068	0.539298599028076	NA	0.644710963180987	1.28967524687608	0.612234152625076	0.184375061650411	0.583388933539749	0.677095746755357	0.250246743288883
hsa-mir-1273a	0.340715328424875	0.569965695664664	0.480603561176268	0.389004552909287	NA	0.442835933124689	0.20304700456937	0.12866052046783	0.724958308855921	0.563250337457358	0.461076562132003	0.318525304287223	0.4555213745813	0.162784156022753	0.141175241533191	NA	0.187125608438916	NA	0.133788929233684	0.68106715049677	0.488415516570229	NA	0.654499336992172	0.244228841936437	0.759656987522482	0.468865238284347	0.829982279878325	0.582598482447473	0.484904627987958	NA	NA	0.906288418132475	0.432568516149405	0.153340460597942	0.11587642613463	NA	0.232888950164559	0.617098440160273	NA	0.361853020369068	0.359532399352051	0.213516855340836	NA	0.902772672813259	1.07140976709388	0.184375061650411	0.194462977846583	0.225698582251786	0.250246743288883
hsa-mir-1273c	18.3986277349432	12.0326091306985	13.4568997129355	16.9865321437055	10.999502054288	18.7467211689452	10.964538246746	21.3576463976598	15.465777255593	21.1218876546509	15.8610337373409	17.3596290836537	13.0582794046639	13.9994374179568	9.03521545812425	13.3625596496954	21.5194449704753	7.79156989536857	15.5195157911073	18.559079851037	7.69254438598111	16.9342389312734	22.2529774577338	11.3566411500443	23.2455038181879	13.1282266719617	19.5875818051285	17.3323048528123	12.2195966252965	11.6479062576504	20.1578577345235	9.66707646007973	14.7073295490798	15.0273651385983	17.844969624733	19.6758623819409	17.0008933620128	27.4608805871321	5.34055970400838	7.05613389719683	8.62877758444922	10.6758427670418	8.81104983014015	7.22218138250607	13.4691513577517	11.0625036990247	5.63942635755091	11.2849291125893	8.25814252853313
hsa-mir-1273d	0.255536496318656	0.253318086962073	NA	NA	NA	0.14761197770823	NA	NA	NA	NA	NA	NA	0.303680916387533	0.162784156022753	NA	1.02788920382272	NA	0.311662795814743	0.133788929233684	0.170266787624193	0.488415516570229	NA	0.560999431707576	0.244228841936437	0.455794192513489	NA	NA	0.291299241223736	0.193961851195183	NA	NA	0.302096139377492	NA	0.230010690896913	0.11587642613463	0.158676309531781	NA	NA	NA	0.361853020369068	0.179766199676025	NA	NA	0.257935049375217	0.306117076312538	0.553125184951234	NA	NA	0.250246743288883
hsa-mir-1273e	0.170357664212437	NA	NA	NA	NA	NA	NA	0.25732104093566	NA	NA	0.184430624852801	NA	0.151840458193767	0.162784156022753	0.141175241533191	NA	NA	NA	0.133788929233684	0.170266787624193	0.122103879142557	NA	0.093499905284596	NA	NA	NA	0.165996455975665	NA	NA	0.207998326029472	NA	NA	NA	NA	0.23175285226926	NA	NA	NA	NA	0.180926510184534	NA	NA	NA	NA	0.153058538156269	NA	NA	NA	NA
hsa-mir-1273f	NA	NA	NA	NA	NA	NA	NA	NA	NA	NA	NA	NA	NA	NA	NA	NA	NA	NA	NA	NA	NA	NA	NA	NA	NA	NA	NA	0.0728248103059341	NA	NA	NA	NA	NA	NA	NA	NA	NA	NA	NA	NA	0.0898830998380127	NA	NA	NA	NA	NA	NA	NA	NA
hsa-mir-1273g	NA	0.189988565221555	NA	NA	NA	NA	NA	NA	NA	NA	0.0922153124264006	NA	NA	NA	NA	NA	NA	0.311662795814743	NA	NA	NA	NA	NA	NA	NA	NA	NA	NA	0.0969809255975916	NA	NA	0.151048069688746	NA	0.076670230298971	NA	NA	0.232888950164559	NA	NA	NA	0.0898830998380127	NA	NA	0.128967524687608	NA	NA	NA	NA	0.250246743288883
hsa-mir-1273h	3.06643795582387	1.3932494782914	2.72342017999885	1.29668184303096	3.66650068476265	2.36179164333167	2.23351705026307	2.05856832748528	4.34974985313553	1.12650067491472	2.76645937279202	1.4333638692925	1.8220854983252	1.30227324818203	2.25880386453106	0.51394460191136	1.87125608438916	2.1816395707032	2.00683393850526	0.851333938120963	1.95366206628092	3.72553256488015	3.92699602195303	2.80863168226902	1.82317677005396	2.81319142970608	3.81791848744029	3.49559089468484	5.23696998226995	3.7439698685305	3.41132977045782	2.71886525439742	2.81169535497113	3.22014967255678	3.12866350563501	2.5388209525085	1.86311160131647	2.77694298072123	1.55766324700244	1.26648557129174	1.25836339773218	1.28110113204502	1.7192292351493	1.28967524687608	1.53058538156269	1.29062543155288	1.55570382277266	4.06257448053214	2.00197394631106
hsa-mir-1275	0.681430656849749	0.633295217405182	0.480603561176268	0.129668184303096	0.52378581210895	0.738059888541148	NA	0.771963122806981	1.69156938733048	0.563250337457358	0.737722499411205	0.95557591286167	3.34049008026287	1.95340987227304	NA	10.2788920382272	1.87125608438916	3.73995354977691	0.668944646168419	1.19186751336935	0.122103879142557	NA	1.49599848455354	0.854800946777529	1.06351978253147	0.703297857426521	0.33199291195133	1.74779544734242	0.58188555358555	2.70397823838314	4.0315715469047	1.05733648782122	1.94655832267232	0.460021381793826	0.811134982942411	0.793381547658906	1.86311160131647	1.54274610040068	1.33513992600209	2.35204463239894	1.79766199676025	0.854067421363344	2.14903654393662	0.515870098750434	1.53058538156269	0.737500246601645	1.75016680061925	0.677095746755357	1.25123371644441
hsa-mir-1276	NA	0.379977130443109	NA	NA	0.349190541405967	NA	NA	NA	NA	NA	NA	NA	NA	NA	NA	NA	NA	NA	0.267577858467368	0.170266787624193	0.122103879142557	NA	NA	0.244228841936437	NA	NA	NA	NA	NA	0.207998326029472	NA	0.453144209066237	NA	0.153340460597942	NA	NA	NA	0.308549220080136	NA	NA	NA	0.427033710681672	NA	NA	NA	0.184375061650411	NA	NA	NA
hsa-mir-1277	NA	NA	NA	NA	NA	NA	NA	NA	NA	NA	NA	NA	NA	NA	NA	NA	NA	NA	NA	NA	NA	NA	NA	NA	NA	NA	NA	NA	NA	NA	NA	NA	NA	NA	NA	NA	NA	NA	NA	NA	NA	NA	NA	NA	NA	NA	NA	NA	NA
hsa-mir-1278	NA	NA	NA	NA	NA	NA	NA	NA	NA	NA	NA	NA	NA	NA	NA	NA	NA	NA	0.133788929233684	NA	NA	NA	NA	NA	NA	NA	NA	NA	NA	NA	NA	NA	NA	NA	NA	NA	NA	NA	NA	0.180926510184534	NA	NA	NA	NA	NA	NA	0.194462977846583	NA	NA
hsa-mir-128-1	193.95220070586	123.619226437491	146.183583191115	110.736629394844	133.216191546376	196.692960296216	225.788269081139	237.76464182455	153.087029553409	56.6066589144645	161.100150808922	233.240154064319	193.292903280665	160.016825370366	173.927897568892	57.5617954140723	183.570221878576	159.103857263426	265.102763276544	216.664487251785	106.108270974882	157.149737282217	216.26528092327	208.632488224201	247.420280836072	134.564323387608	260.531437653806	162.472151792539	270.673763342878	178.774561222331	97.8431402344948	133.224397465474	178.110086524517	275.322797003605	219.354074672855	181.525698104358	166.166265942413	242.828236203067	84.781385301133	111.541193528765	92.130177333963	98.0042366014437	105.302790652894	111.427941330094	99.7941668778874	100.668783661125	130.095732179364	101.451512722178	101.850424518575
hsa-mir-128-2	191.056120414249	122.352636002681	145.062174881703	109.569615736116	131.644834110049	195.069228541425	222.945611017168	235.963394538001	151.15380739646	55.4801582395498	158.886983310688	231.96605284717	189.345051367627	157.737847186048	170.257341289029	55.5060170064269	182.447468227943	157.233880488538	262.828351479572	213.769951862174	104.154608908601	154.440259053213	214.769282438717	205.9459709629	244.533584283487	133.392160291897	256.879515622342	160.578706724585	265.824717062999	176.070582983948	97.5330193462714	131.713916768586	175.94724394377	272.409328252244	218.079433985374	179.145553461381	165.00182119159	240.668391662506	83.6687686961313	109.551001916735	91.2313463355829	97.3636860354212	103.798465072139	110.138266083218	98.8758156489498	99.7469083528725	128.734491334438	100.097321228667	100.098697315553
hsa-mir-1281	NA	NA	NA	NA	NA	NA	NA	NA	NA	NA	NA	NA	NA	NA	NA	NA	NA	NA	NA	NA	NA	NA	NA	NA	NA	NA	NA	NA	NA	NA	NA	NA	NA	NA	NA	NA	NA	NA	NA	NA	NA	NA	NA	NA	NA	NA	NA	NA	NA
hsa-mir-1283-1	NA	NA	NA	NA	NA	NA	NA	NA	NA	NA	NA	NA	NA	NA	NA	NA	NA	NA	NA	NA	NA	NA	NA	NA	NA	NA	NA	NA	NA	NA	NA	NA	NA	NA	NA	NA	NA	NA	NA	NA	NA	NA	NA	NA	NA	NA	NA	NA	NA
hsa-mir-1283-2	NA	NA	NA	NA	NA	NA	NA	NA	NA	NA	NA	NA	NA	NA	NA	NA	NA	NA	NA	NA	NA	NA	NA	NA	NA	NA	NA	NA	NA	NA	NA	NA	NA	NA	NA	NA	NA	NA	NA	NA	NA	NA	NA	NA	NA	NA	NA	NA	NA
hsa-mir-1284	0.511072992637312	0.253318086962073	0.480603561176268	0.259336368606192	NA	0.442835933124689	1.21828202741622	1.2866052046783	NA	NA	NA	0.95557591286167	0.303680916387533	0.651136624091013	0.705876207665957	NA	0.374251216877832	NA	0.668944646168419	0.68106715049677	1.95366206628092	0.677369557250936	0.373999621138384	0.610572104841092	0.303862795008993	0.468865238284347	0.165996455975665	0.728248103059341	1.1637711071711	0.623994978088416	0.310120888223438	0.604192278754983	0.216284258074702	0.460021381793826	1.39051711361556	0.634705238127125	0.931555800658237	1.23419688032055	0.890093284001397	0.723706040738137	0.359532399352051	0.213516855340836	0.214903654393662	0.257935049375217	NA	0.184375061650411	0.194462977846583	0.451397164503571	0.500493486577766
hsa-mir-1285-1	25.724007296078	25.9651039136125	20.2654501629326	18.1535458024334	17.8087176117043	18.9681391355075	24.2641170460397	29.7205802280688	20.6613118023938	12.9547577615192	25.4514262296866	29.0654340162091	30.9754534715284	19.2899224886963	25.1291929929081	30.0657592118146	25.6362083561315	31.6337737751964	27.8949917452231	34.2236243124627	26.74074953222	16.5955541526479	34.0339655235929	33.2151225033554	34.7163243297774	27.7802653683476	30.9583390394615	39.1069231342866	39.9561413462077	41.0796693908207	23.1040061726462	28.0949409621067	39.6881613567079	48.8389367004445	29.9540561558019	29.4344554181454	25.8506734682661	26.8437821469719	28.2604617670443	28.0436090786028	25.6166834538336	31.6004945904437	21.8127209209567	40.1089001778462	30.6117076312538	28.1171969016877	31.9891598557629	24.7139947565705	29.9044858230215
hsa-mir-1285-2	24.0204306539537	24.8251725222831	19.5445448211682	17.5052048809179	16.9357412581894	18.0824672692581	24.0610700414703	27.6620119005835	19.9363534935378	12.6731325927906	24.5292731054226	28.5876460597783	29.7607298059783	17.9062571625029	23.576265336043	28.0099808041691	24.9812687265953	31.0104481835669	26.8246803113536	33.2020235867176	25.7639184990796	15.2408150381461	32.5379670390394	31.6276350307686	32.5892847647145	26.3736696534945	28.5513904278144	37.9417261693917	38.5984083878415	39.2076844565555	20.9331599550821	27.0376044742855	38.174171550185	45.9254679490836	28.9111683205902	26.8956344656369	24.4533397672787	25.9181344867315	27.3703684830429	26.9580500174956	24.1785538564254	30.5329103137395	21.1680099577757	38.5612898815949	29.6933564023162	26.8265714701348	30.6279190108368	23.8112004275634	28.903498849866
hsa-mir-1286	NA	NA	NA	NA	NA	NA	NA	NA	NA	NA	NA	NA	NA	NA	NA	NA	NA	NA	NA	NA	NA	NA	NA	NA	NA	NA	NA	NA	NA	NA	NA	NA	NA	NA	NA	NA	NA	NA	NA	NA	NA	NA	NA	NA	NA	NA	NA	NA	NA
hsa-mir-1287	0.340715328424875	0.253318086962073	0.480603561176268	0.129668184303096	0.174595270702983	0.295223955416459	0.20304700456937	1.02928416374264	0.24165276961864	0.844875506186038	0.553291874558404	0.796313260718058	NA	0.48835246806826	NA	2.5697230095568	0.748502433755663	1.86997677488846	0.401366787701051	NA	0.122103879142557	NA	0.186999810569192	0.73268652580931	0.911588385026978	0.234432619142174	0.165996455975665	1.45649620611868	0.58188555358555	0.623994978088416	NA	0.151048069688746	NA	0.306680921195884	0.57938213067315	0.476028928595343	1.86311160131647	NA	0.222523321000349	NA	1.07859719805615	NA	0.859614617574649	0.77380514812565	0.306117076312538	0.553125184951234	0.777851911386332	0.677095746755357	0.500493486577766
hsa-mir-1288	NA	0.126659043481036	NA	NA	NA	NA	NA	NA	NA	NA	NA	NA	NA	NA	NA	NA	NA	NA	0.133788929233684	NA	NA	NA	NA	0.122114420968218	NA	NA	NA	NA	NA	NA	NA	NA	NA	NA	NA	NA	0.232888950164559	NA	NA	0.180926510184534	NA	NA	NA	NA	NA	NA	NA	NA	NA
hsa-mir-1289-1	NA	NA	NA	NA	NA	NA	NA	NA	NA	NA	0.184430624852801	0.159262652143612	NA	NA	NA	NA	NA	NA	NA	0.170266787624193	NA	NA	NA	NA	NA	NA	0.165996455975665	NA	NA	NA	NA	0.151048069688746	NA	0.153340460597942	0.11587642613463	NA	NA	NA	NA	NA	0.179766199676025	NA	NA	NA	NA	NA	NA	NA	0.250246743288883
hsa-mir-1289-2	NA	NA	NA	NA	NA	NA	NA	NA	NA	NA	NA	NA	NA	NA	NA	NA	NA	NA	NA	NA	NA	NA	NA	NA	NA	NA	NA	NA	NA	NA	NA	NA	NA	NA	NA	NA	NA	NA	NA	NA	NA	NA	NA	NA	NA	NA	NA	NA	NA
hsa-mir-129-1	0.170357664212437	NA	0.801005935293779	NA	NA	NA	NA	0.25732104093566	0.24165276961864	NA	NA	0.159262652143612	0.303680916387533	NA	0.282350483066383	0.77091690286704	0.187125608438916	0.623325591629485	NA	0.510800362872578	0.488415516570229	NA	0.747999242276768	0.244228841936437	NA	0.234432619142174	NA	0.509773672141539	0.193961851195183	NA	NA	0.151048069688746	0.216284258074702	0.153340460597942	0.11587642613463	NA	NA	0.308549220080136	NA	NA	NA	0.106758427670418	NA	NA	0.306117076312538	0.368750123300822	0.388925955693166	NA	NA
hsa-mir-129-2	NA	0.253318086962073	NA	0.129668184303096	NA	NA	NA	NA	0.24165276961864	NA	NA	NA	0.303680916387533	NA	NA	0.25697230095568	NA	NA	NA	NA	0.122103879142557	NA	0.373999621138384	NA	NA	NA	NA	0.0728248103059341	0.193961851195183	NA	0.310120888223438	NA	NA	NA	NA	NA	NA	NA	NA	NA	NA	0.106758427670418	NA	NA	NA	0.184375061650411	NA	0.225698582251786	NA
hsa-mir-1291	NA	0.253318086962073	NA	NA	NA	NA	NA	NA	NA	NA	0.184430624852801	NA	NA	NA	NA	0.51394460191136	NA	NA	0.267577858467368	NA	0.122103879142557	0.338684778625468	NA	NA	NA	0.234432619142174	NA	NA	0.387923702390366	NA	NA	NA	0.216284258074702	NA	NA	NA	NA	NA	NA	NA	NA	NA	0.214903654393662	0.257935049375217	NA	NA	NA	0.225698582251786	NA
hsa-mir-1292	NA	0.379977130443109	0.160201187058756	0.259336368606192	0.349190541405967	NA	NA	NA	0.483305539237281	0.563250337457358	NA	NA	NA	0.325568312045507	NA	0.51394460191136	0.187125608438916	0.934988387444228	0.133788929233684	NA	0.366311637427672	NA	0.186999810569192	0.488457683872873	0.151931397504496	NA	0.165996455975665	0.582598482447473	NA	0.415996652058944	NA	0.755240348443729	0.216284258074702	NA	0.11587642613463	NA	NA	0.308549220080136	0.222523321000349	NA	NA	NA	NA	NA	0.306117076312538	NA	0.388925955693166	NA	0.500493486577766
hsa-mir-1293	NA	NA	NA	NA	NA	NA	NA	NA	NA	NA	NA	NA	NA	NA	NA	NA	NA	NA	NA	NA	NA	NA	NA	NA	NA	NA	NA	NA	NA	NA	NA	NA	NA	NA	NA	NA	NA	NA	NA	NA	NA	NA	NA	NA	NA	NA	NA	NA	NA
hsa-mir-1294	0.681430656849749	1.01327234784829	0.961207122352535	0.90767729012167	0.698381082811934	1.32850779937407	0.20304700456937	0.771963122806981	1.44991661771184	1.97137618110075	1.65987562367521	1.75188917357973	2.42944733110027	1.13948909215927	0.98822669073234	4.11155681529088	1.87125608438916	4.67494193722114	0.936522504635786	0.510800362872578	0.854727153997901	3.72553256488015	0.934999052845959	2.07594515645971	1.67124537254946	1.64102833399521	0.33199291195133	2.33039392978989	2.3275422143422	1.87198493426525	1.55060444111719	1.20838455750997	1.29770554844821	1.53340460597942	1.1587642613463	0.793381547658906	2.09600055148103	0.925647660240409	1.55766324700244	3.07575067313708	0.898830998380127	0.640550566022508	1.07451827196831	2.32141544437695	1.83670245787523	2.02812567815452	1.1667778670795	1.80558865801429	0.250246743288883
hsa-mir-1295a	NA	NA	NA	NA	NA	NA	NA	NA	NA	NA	NA	NA	NA	NA	NA	NA	NA	NA	NA	NA	NA	NA	NA	NA	NA	NA	NA	NA	NA	NA	NA	NA	NA	NA	NA	NA	NA	NA	NA	NA	NA	NA	NA	NA	NA	NA	NA	NA	NA
hsa-mir-1296	1.87393430633681	0.633295217405182	0.801005935293779	0.129668184303096	1.22216689492088	0.738059888541148	0.609141013708109	NA	0.483305539237281	NA	1.10658374911681	NA	1.21472366555013	0.813920780113767	0.423525724599574	NA	0.748502433755663	1.24665118325897	0.401366787701051	0.340533575248385	0.366311637427672	1.0160543358764	1.49599848455354	1.3432586306504	1.82317677005396	1.87546095313739	0.66398582390266	1.60214582673055	0.387923702390366	1.24798995617683	NA	0.302096139377492	1.94655832267232	1.53340460597942	0.695258556807781	0.634705238127125	0.931555800658237	1.54274610040068	0.222523321000349	0.542779530553603	0.179766199676025	NA	0.214903654393662	0.77380514812565	0.612234152625076	0.737500246601645	0.583388933539749	0.225698582251786	1.00098697315553
hsa-mir-1297	NA	NA	NA	NA	NA	NA	NA	NA	NA	NA	NA	NA	NA	NA	NA	NA	NA	NA	NA	NA	NA	NA	NA	NA	NA	NA	NA	NA	NA	NA	NA	NA	NA	NA	NA	NA	NA	NA	NA	NA	NA	NA	NA	NA	NA	NA	NA	NA	NA
hsa-mir-1298	NA	NA	NA	NA	NA	NA	NA	NA	NA	NA	NA	0.159262652143612	NA	NA	NA	NA	NA	0.311662795814743	NA	0.340533575248385	0.122103879142557	NA	NA	0.122114420968218	NA	NA	NA	NA	NA	NA	NA	0.151048069688746	NA	NA	NA	NA	NA	NA	NA	NA	NA	NA	NA	NA	NA	NA	NA	NA	NA
hsa-mir-1299	NA	NA	NA	0.648340921515479	1.39676216562387	NA	NA	NA	NA	NA	NA	0.477787956430835	NA	0.162784156022753	NA	0.51394460191136	0.561376825316747	NA	2.27441179697262	0.340533575248385	0.122103879142557	1.0160543358764	NA	0.366343262904655	NA	NA	0.165996455975665	0.582598482447473	3.29735147031812	NA	NA	NA	0.216284258074702	0.613361842391768	NA	0.317352619063562	0.232888950164559	4.01113986104177	NA	NA	0.179766199676025	NA	NA	NA	NA	NA	0.194462977846583	NA	NA
hsa-mir-1301	0.681430656849749	1.26659043481036	1.12140830941129	0.90767729012167	1.39676216562387	0.885671866249377	1.62437603655496	1.02928416374264	1.69156938733048	1.97137618110075	0.737722499411205	1.91115182572334	1.21472366555013	1.13948909215927	0.705876207665957	0.51394460191136	1.68413047595024	3.42829075396217	1.07031143386947	1.19186751336935	0.976831033140458	NA	0.747999242276768	1.22114420968218	1.82317677005396	0.703297857426521	0.829982279878325	1.16519696489495	1.35773295836628	2.07998326029472	1.86072532934063	0.906288418132475	0.648852774224107	1.07338322418559	1.50639353975019	0.952057857190687	1.86311160131647	2.46839376064109	2.00270988900314	0.904632550922671	0.179766199676025	1.06758427670418	1.28942192636197	1.5476102962513	2.75505368681284	3.3187511097074	1.1667778670795	0.902794329007143	1.00098697315553
hsa-mir-1302-1	NA	NA	NA	NA	NA	NA	NA	NA	NA	NA	NA	NA	NA	NA	NA	NA	NA	NA	NA	NA	NA	NA	NA	NA	NA	NA	NA	NA	NA	NA	NA	NA	NA	NA	0.0104288783521167	NA	NA	NA	NA	NA	0.0161789579708423	NA	NA	NA	NA	NA	NA	NA	NA
hsa-mir-1302-10	NA	NA	NA	NA	NA	NA	NA	NA	NA	NA	NA	NA	NA	NA	NA	NA	NA	NA	NA	NA	0.0305259697856393	NA	NA	NA	NA	NA	NA	NA	NA	NA	NA	NA	NA	NA	0.0104288783521167	NA	NA	NA	NA	NA	0.0161789579708423	NA	NA	NA	NA	NA	NA	NA	NA
hsa-mir-1302-11	NA	NA	NA	NA	NA	NA	NA	NA	NA	NA	NA	NA	NA	NA	NA	NA	NA	NA	NA	NA	0.0305259697856393	NA	NA	NA	NA	NA	NA	NA	NA	NA	NA	NA	NA	NA	0.0104288783521167	NA	NA	NA	NA	NA	0.0161789579708423	NA	NA	NA	NA	NA	NA	NA	NA
hsa-mir-1302-2	NA	NA	NA	NA	NA	NA	NA	NA	NA	NA	NA	NA	NA	NA	NA	NA	NA	NA	NA	NA	0.0305259697856393	NA	NA	NA	NA	NA	NA	NA	NA	NA	NA	NA	NA	NA	0.0104288783521167	NA	NA	NA	NA	NA	0.0161789579708423	NA	NA	NA	NA	NA	NA	NA	NA
hsa-mir-1302-3	NA	NA	NA	NA	NA	NA	NA	NA	NA	NA	NA	NA	NA	NA	NA	NA	NA	NA	NA	NA	NA	NA	NA	NA	NA	NA	NA	NA	NA	NA	NA	NA	NA	NA	0.0104288783521167	NA	NA	NA	NA	NA	0.0161789579708423	NA	NA	NA	NA	NA	NA	NA	NA
hsa-mir-1302-4	NA	NA	NA	NA	NA	NA	NA	NA	NA	NA	NA	NA	NA	NA	NA	NA	NA	NA	NA	NA	NA	NA	NA	NA	NA	NA	NA	NA	NA	NA	NA	NA	NA	NA	0.0104288783521167	NA	NA	NA	NA	NA	0.0161789579708423	NA	NA	NA	NA	NA	NA	NA	NA
hsa-mir-1302-5	NA	NA	NA	NA	NA	NA	NA	NA	NA	NA	NA	NA	NA	NA	NA	NA	NA	NA	NA	NA	NA	NA	NA	NA	NA	NA	NA	NA	NA	NA	NA	NA	NA	NA	0.0104288783521167	NA	NA	NA	NA	NA	0.0161789579708423	NA	NA	NA	NA	NA	NA	NA	NA
hsa-mir-1302-6	NA	NA	NA	NA	NA	NA	NA	NA	NA	NA	NA	NA	NA	NA	NA	NA	NA	NA	NA	NA	NA	NA	NA	NA	NA	NA	NA	NA	NA	NA	NA	NA	NA	NA	0.0104288783521167	NA	NA	NA	NA	NA	0.0161789579708423	NA	NA	NA	NA	NA	NA	NA	NA
hsa-mir-1302-7	NA	NA	NA	NA	NA	NA	NA	NA	NA	NA	NA	NA	NA	NA	NA	NA	NA	NA	NA	NA	NA	NA	NA	NA	NA	NA	NA	NA	NA	NA	NA	NA	NA	NA	0.0104288783521167	NA	NA	NA	NA	NA	0.0161789579708423	NA	NA	NA	NA	NA	NA	NA	NA
hsa-mir-1302-8	NA	NA	NA	NA	NA	NA	NA	NA	NA	NA	NA	NA	NA	NA	NA	NA	NA	NA	NA	NA	NA	NA	NA	NA	NA	NA	NA	NA	NA	NA	NA	NA	NA	NA	0.0104288783521167	NA	NA	NA	NA	NA	0.0161789579708423	NA	NA	NA	NA	NA	NA	NA	NA
hsa-mir-1302-9	NA	NA	NA	NA	NA	NA	NA	NA	NA	NA	NA	NA	NA	NA	NA	NA	NA	NA	NA	NA	0.0305259697856393	NA	NA	NA	NA	NA	NA	NA	NA	NA	NA	NA	NA	NA	0.0104288783521167	NA	NA	NA	NA	NA	0.0161789579708423	NA	NA	NA	NA	NA	NA	NA	NA
hsa-mir-1303	NA	1.3932494782914	1.12140830941129	0.778009105818575	0.698381082811934	0.295223955416459	1.62437603655496	0.25732104093566	0.24165276961864	1.4081258436434	1.10658374911681	2.54820243429779	0.303680916387533	1.30227324818203	1.12940193226553	2.5697230095568	0.748502433755663	0.311662795814743	0.535155716934735	1.36213430099354	0.488415516570229	1.35473911450187	2.05699791626111	2.32017399839615	3.49442214260342	3.5164892871326	0.66398582390266	1.74779544734242	1.35773295836628	2.49597991235367	0.620241776446877	0.755240348443729	0.648852774224107	0.460021381793826	0.46350570453852	1.90411571438137	2.09600055148103	1.23419688032055	0.445046642000698	1.26648557129174	1.25836339773218	0.854067421363344	0.644710963180987	0.515870098750434	NA	1.29062543155288	1.55570382277266	0.902794329007143	0.500493486577766
hsa-mir-1304	0.511072992637312	0.633295217405182	0.320402374117512	0.259336368606192	0.52378581210895	0.442835933124689	0.20304700456937	0.25732104093566	0.966611078474562	NA	0.553291874558404	0.796313260718058	1.51840458193767	0.162784156022753	0.847051449199148	NA	1.30987925907241	1.24665118325897	44.016557717882	0.851333938120963	14.896673255392	0.338684778625468	NA	0.488457683872873	0.911588385026978	0.937730476568694	0.66398582390266	0.582598482447473	0.969809255975916	0.415996652058944	0.310120888223438	0.453144209066237	0.432568516149405	0.306680921195884	1.04288783521167	0.317352619063562	0.931555800658237	NA	0.445046642000698	0.723706040738137	0.719064798704101	0.427033710681672	0.429807308787324	1.28967524687608	NA	0.921875308252056	1.1667778670795	0.451397164503571	NA
hsa-mir-1306	8.17716788219699	6.07963408708974	6.08764510823272	8.29876379539813	6.98381082811934	8.70910668478555	3.24875207310992	11.0648047602334	11.3576801720761	10.7017564116898	8.11494749352326	8.2816579114678	6.07361832775067	6.83693455295564	8.1881640089251	7.7091690286704	14.9700486751133	15.2714769949224	13.9140486403031	10.0457404698274	6.83781723198321	8.4671194656367	8.97599090732121	11.722984412949	13.8257571729092	7.26741119340738	9.9597873585399	14.1280131993512	6.40074108944105	7.69593806309047	9.30362664670315	6.04192278754983	9.3002230972122	15.0273651385983	13.5575418577517	12.5354284530107	10.0142248570761	11.1077719228849	8.23336287701292	7.77983993793497	6.83111558768896	18.7894832699936	7.9514352125655	9.2856617775078	12.2446830525015	11.8000039456263	9.72314889232915	9.25364187232321	5.00493486577766
hsa-mir-1307	40.2044087541352	23.5585820874728	17.7823317635219	19.5798958297675	22.1735993792789	42.0694136468454	32.8936147402379	56.095986923974	61.138150713516	41.1172746343872	48.3208237114339	30.5784292115734	52.5367985350433	19.3713145667076	17.5057299501157	74.0080226752358	31.9984790430546	113.756920472381	27.4267304929052	30.6480217723547	68.9886917155448	46.0611298930637	38.1479613561151	74.8561400535179	61.0764217968076	75.2528707446377	28.71738688379	62.9206361043271	135.191410283043	44.3036434442776	28.5311217165563	38.2151616312527	34.8217655500271	56.2759490394447	30.9390057779462	30.9418803586973	47.7422347837347	65.4124346569889	30.9307416190485	39.0801261998594	33.7960455390928	22.4192698107878	42.1211162611578	31.7260110731517	19.5914928840024	55.3125184951234	37.1424287686974	25.5039397944518	42.2916996158212
hsa-mir-130a	154.003328448043	110.320026871983	113.582641624658	103.345542889567	126.581571259663	128.570032583868	271.473845109247	263.754066959052	137.258773143388	43.6519011529453	162.483380495318	133.939890452777	81.993847424634	138.692100931386	145.410498779187	102.788920382272	138.847201461676	75.110733791353	68.2323539091787	66.4040471734351	139.808941618228	30.8203148549176	65.0759340780788	213.456007852446	194.927982998269	45.2454954944395	117.857483742722	182.207675385447	337.299659228424	203.630361182853	71.3278042913908	135.490118510805	132.365965941718	122.825708938951	100.464861458724	177.558790366063	214.02494520123	100.278496526044	202.718745431318	136.961368209692	173.474382687364	189.816484398003	148.283521531627	176.169638723273	128.263054974954	127.771917723735	245.412278042388	136.096245097827	257.003405357683
hsa-mir-130b	133.730766406763	107.660186958881	85.8678362634931	114.626674923937	60.9337494753412	155.140188571349	101.726549289254	207.915401076014	114.543412799236	61.9575371203094	145.331332384007	130.436112105618	97.1778932440106	95.0659471172879	89.7874536151097	93.0239729459561	173.465439022875	109.705304126789	173.658030145322	126.337956417151	57.5109270761445	131.071009328056	177.275820419594	165.098697149031	167.884194242469	117.685174809371	170.312363831032	160.651531534891	248.271169529835	128.126968834155	124.668597065822	141.380993228666	190.330147105738	172.201337251489	162.342873014617	222.781538582621	186.776938031977	164.456734302713	121.497733266191	110.54609772275	135.184182156371	136.010236852112	113.469129519854	149.344393588251	143.875025866893	120.95004044267	121.344898176268	127.068301807755	166.914577773685
hsa-mir-132	2.21464963476169	3.03981704354487	2.56321899294009	1.94502276454644	1.92054797773282	2.36179164333167	3.45179907767929	1.80124728654962	0.966611078474562	1.97137618110075	2.21316749823362	1.27410121714889	3.94785191303793	0.813920780113767	2.54115434759744	3.59761221337952	2.24550730126699	4.05161634559165	2.40820072620631	1.70266787624193	3.66311637427672	1.35473911450187	0.934999052845959	2.6865172613008	2.43090236007194	0.703297857426521	2.48994683963497	1.89344506795429	3.4913133215133	2.49597991235367	0.930362664670315	0.906288418132475	1.51398980652292	3.22014967255678	3.01278707950038	2.38014464297672	1.63022265115192	0.308549220080136	0.890093284001397	2.89482416295255	2.1571943961123	3.20275283011254	3.00865116151127	1.5476102962513	3.06117076312538	2.02812567815452	4.27818551262483	2.70838298702143	2.50246743288883
hsa-mir-1323	NA	NA	NA	NA	NA	NA	NA	NA	NA	NA	NA	NA	NA	NA	NA	NA	NA	NA	NA	NA	NA	NA	NA	NA	NA	NA	NA	NA	NA	NA	NA	NA	NA	NA	NA	NA	NA	NA	NA	NA	NA	NA	NA	NA	NA	NA	NA	NA	NA
hsa-mir-133a-1	2.47018613108034	1.07660186958881	1.84231365117569	0.324170460757739	8.29327535839171	2.14037367676933	1.82742304112433	5.27508133918104	4.59140262275417	0.422437753093019	1.38322968639601	2.86672773858501	5.61809695316937	1.54644948221616	4.30584486676234	0.25697230095568	2.9004469308032	3.58412215186954	0.200683393850526	1.10673411955725	0.976831033140458	3.55619017556742	1.77649820040732	0.671629315325201	3.34249074509892	1.17216309571087	2.32395038365931	4.07818937713231	2.71546591673256	2.80797740139787	3.41132977045782	2.19019701048681	3.56869025823259	7.05366118750533	1.39051711361556	0.476028928595343	1.04800027574052	0.925647660240409	0.890093284001397	2.53297114258348	0.359532399352051	0.960825849033761	1.18197009916514	2.45038296906456	0.306117076312538	0.798344016946281	0.875083400309624	1.12849291125893	1.25123371644441
hsa-mir-133a-2	2.47018613108034	1.07660186958881	1.84231365117569	0.324170460757739	8.29327535839171	2.14037367676933	1.82742304112433	5.27508133918104	4.59140262275417	0.422437753093019	1.38322968639601	2.86672773858501	5.61809695316937	1.54644948221616	4.30584486676234	0.25697230095568	2.9004469308032	3.58412215186954	0.200683393850526	1.10673411955725	0.976831033140458	3.55619017556742	1.77649820040732	0.671629315325201	3.34249074509892	1.17216309571087	2.32395038365931	4.07818937713231	2.71546591673256	2.80797740139787	3.41132977045782	2.19019701048681	3.56869025823259	7.05366118750533	1.39051711361556	0.476028928595343	1.04800027574052	0.925647660240409	0.890093284001397	2.53297114258348	0.359532399352051	0.960825849033761	1.18197009916514	2.45038296906456	0.306117076312538	0.798344016946281	0.875083400309624	1.12849291125893	1.25123371644441
hsa-mir-133b	NA	NA	NA	NA	NA	NA	NA	NA	NA	NA	NA	NA	NA	NA	NA	NA	NA	NA	NA	NA	NA	NA	NA	NA	NA	NA	NA	NA	NA	NA	NA	NA	NA	NA	NA	NA	NA	NA	NA	NA	NA	NA	NA	NA	NA	0.0608437703446357	NA	NA	NA
hsa-mir-134	0.851788321062187	0.126659043481036	0.480603561176268	0.259336368606192	0.698381082811934	0.14761197770823	NA	0.25732104093566	1.2082638480932	0.281625168728679	0.368861249705603	NA	1.8220854983252	NA	0.141175241533191	0.51394460191136	0.187125608438916	0.934988387444228	NA	0.170266787624193	1.7094543079958	0.338684778625468	0.186999810569192	0.610572104841092	2.12703956506295	0.234432619142174	NA	0.582598482447473	2.52150406553738	0.207998326029472	0.310120888223438	NA	0.216284258074702	0.306680921195884	NA	0.793381547658906	0.232888950164559	1.23419688032055	NA	NA	0.539298599028076	NA	NA	0.77380514812565	0.306117076312538	1.84375061650411	NA	0.902794329007143	0.500493486577766
hsa-mir-1343	0.511072992637312	0.379977130443109	0.320402374117512	0.389004552909287	0.174595270702983	0.738059888541148	0.20304700456937	NA	NA	0.563250337457358	1.10658374911681	0.318525304287223	NA	NA	0.141175241533191	0.51394460191136	0.561376825316747	1.24665118325897	0.668944646168419	0.68106715049677	0.122103879142557	0.677369557250936	0.560999431707576	0.366343262904655	0.607725590017986	NA	0.497989367926995	1.16519696489495	0.775847404780733	1.03999163014736	NA	0.151048069688746	0.432568516149405	NA	0.46350570453852	0.158676309531781	0.232888950164559	0.925647660240409	NA	1.26648557129174	0.539298599028076	NA	NA	0.515870098750434	0.306117076312538	0.553125184951234	NA	0.677095746755357	0.750740229866649
hsa-mir-135a-1	NA	0.0633295217405182	NA	NA	0.174595270702983	0.0738059888541148	NA	NA	NA	NA	NA	0.0796313260718058	NA	NA	0.0705876207665957	NA	NA	0.155831397907371	NA	NA	0.0610519395712786	NA	NA	0.0610572104841092	NA	NA	NA	NA	NA	NA	NA	NA	NA	NA	NA	NA	NA	NA	NA	0.0904632550922671	0.179766199676025	NA	NA	NA	NA	NA	NA	NA	NA
hsa-mir-135a-2	NA	0.0633295217405182	NA	NA	NA	0.0738059888541148	NA	NA	NA	NA	NA	0.0796313260718058	NA	NA	0.0705876207665957	NA	NA	0.155831397907371	NA	NA	0.0610519395712786	NA	NA	0.0610572104841092	NA	NA	NA	NA	NA	NA	NA	NA	NA	NA	NA	NA	NA	NA	NA	0.0904632550922671	0.179766199676025	NA	NA	NA	NA	NA	NA	NA	NA
hsa-mir-135b	NA	NA	NA	NA	NA	NA	NA	NA	NA	NA	NA	NA	NA	NA	NA	NA	NA	NA	NA	NA	NA	NA	NA	NA	NA	NA	NA	NA	NA	NA	NA	NA	NA	NA	NA	NA	NA	NA	NA	NA	NA	NA	NA	NA	NA	NA	NA	NA	NA
hsa-mir-136	0.170357664212437	NA	NA	NA	1.57135743632685	0.295223955416459	0.609141013708109	0.25732104093566	0.966611078474562	NA	NA	NA	NA	0.162784156022753	NA	NA	0.187125608438916	NA	0.267577858467368	NA	1.7094543079958	NA	0.186999810569192	0.488457683872873	0.759656987522482	0.468865238284347	0.165996455975665	0.436948861835605	1.55169480956147	0.207998326029472	NA	0.755240348443729	NA	0.460021381793826	0.11587642613463	NA	0.232888950164559	0.308549220080136	NA	NA	NA	NA	NA	0.257935049375217	NA	0.184375061650411	NA	NA	0.250246743288883
hsa-mir-138-1	0.170357664212437	NA	NA	NA	NA	0.0738059888541148	NA	NA	NA	NA	0.184430624852801	NA	NA	NA	0.0705876207665957	NA	NA	NA	NA	NA	NA	NA	NA	NA	NA	NA	NA	0.0728248103059341	0.0969809255975916	NA	NA	0.0755240348443729	NA	0.076670230298971	NA	NA	NA	0.154274610040068	NA	NA	NA	NA	NA	0.128967524687608	NA	NA	NA	NA	NA
hsa-mir-138-2	0.170357664212437	NA	NA	NA	NA	0.0738059888541148	NA	NA	NA	NA	0.184430624852801	NA	NA	NA	0.0705876207665957	NA	NA	NA	NA	NA	NA	NA	NA	NA	NA	NA	NA	0.0728248103059341	0.0969809255975916	NA	NA	0.0755240348443729	NA	0.076670230298971	NA	NA	NA	0.154274610040068	NA	NA	NA	NA	NA	0.128967524687608	NA	NA	NA	NA	NA
hsa-mir-139	0.511072992637312	0.633295217405182	0.480603561176268	0.648340921515479	2.0951432484358	0.295223955416459	1.01523502284685	0.514642081871321	0.24165276961864	NA	NA	NA	1.21472366555013	0.651136624091013	1.41175241533191	2.05577840764544	0.935628042194579	0.934988387444228	0.401366787701051	0.68106715049677	1.34314267056813	NA	0.373999621138384	1.3432586306504	0.911588385026978	1.17216309571087	0.497989367926995	1.01954734428308	1.74565666075665	1.24798995617683	0.620241776446877	1.20838455750997	0.432568516149405	0.613361842391768	0.695258556807781	0.793381547658906	NA	0.308549220080136	NA	0.542779530553603	0.719064798704101	0.213516855340836	0.429807308787324	NA	0.306117076312538	NA	0.583388933539749	0.451397164503571	1.25123371644441
hsa-mir-140	616.694744449023	539.440866185734	670.121565466776	327.801169918226	644.954929976821	533.61729941525	1068.83943205316	714.837851719265	669.619824613253	151.514340776029	557.533778930018	610.135220362176	655.039736647909	530.025212010085	815.428195095713	486.191593408147	413.173343433126	1042.82371479613	539.70454052868	967.626154068286	1328.36810119188	540.540906686247	837.385151728841	1116.98060859629	1125.81165550832	1269.21820003573	827.326336582714	989.980471298868	1005.11031289344	987.784050313963	621.172139111547	867.318016152778	838.966637071771	871.7405184993	683.902667046587	626.612746341004	533.78147377717	1011.42434342269	475.754860298746	566.480903387776	607.250222505614	330.951125778296	603.019654228616	433.846753049115	375.605652635484	458.356403262922	670.508347615019	387.97586289082	694.684959369939
hsa-mir-141	NA	NA	NA	NA	0.174595270702983	NA	NA	0.25732104093566	NA	NA	0.184430624852801	NA	NA	NA	NA	NA	NA	NA	0.133788929233684	0.170266787624193	0.122103879142557	NA	NA	0.122114420968218	NA	NA	0.165996455975665	0.145649620611868	0.193961851195183	NA	NA	0.302096139377492	NA	0.153340460597942	NA	NA	0.232888950164559	NA	NA	0.542779530553603	NA	NA	NA	NA	NA	0.184375061650411	0.388925955693166	NA	NA
hsa-mir-142	1308.85793414416	1874.93382064978	3175.82833225278	1405.99212239847	2530.75844883974	4692.2895473892	5635.77265882743	4707.17380183604	7197.14443755197	242.197645106664	3061.91723380621	3665.42993908522	2447.97186699991	3186.01150167733	4027.87081618348	1092.13227906164	2350.8590188181	2229.94730405448	1685.20535262748	5198.07475937898	5957.57036724451	5863.3108875641	6070.76185031825	4562.31688179361	2790.67590936259	12736.4897653751	1758.23446169424	8337.27558306456	4065.05247734865	10680.0900466353	8017.24520235233	6546.27229224056	6399.20234365622	6294.77924800611	4978.97827815279	5102.07805668489	7494.13352734536	11706.9745082805	3862.33728260306	5684.53002348788	3752.25988583768	2381.35348761634	3983.02433053214	1929.87003942537	2659.23904192702	2908.51659753524	4676.25122827678	2326.50098585141	5701.8720458372
hsa-mir-143	18.5689853991557	8.10617878278633	10.2528759717604	4.14938189769906	23.3957662741998	21.6989607231097	42.6398709595677	48.1190346549685	20.7821381872031	0.563250337457358	18.4430624852801	7.64460730289336	16.7024504013143	9.11591273727419	8.89404021659105	5.65339062102496	7.29789872911772	25.8680120526236	2.40820072620631	12.2592087089419	37.1195792593374	23.7079345037828	5.98399393821414	33.9478090291647	30.5382108984038	17.1135811973787	7.96782988683192	10.6324223046664	93.101688573688	12.0639029097094	5.58217598802189	12.5369897841659	11.6793499360339	20.8543026413201	11.3558897611937	9.04454964331152	14.6720038603672	8.02227972208355	12.0162593340189	9.40817852959578	14.7408283734341	3.84330339613505	16.1177740795247	16.2499081106387	4.59175614468807	12.9062543155288	6.80620422463041	16.9273936688839	31.5310896543992
hsa-mir-144	13.7989708012074	98.2874177412842	27.2342017999885	43.0498371886278	38.9347453667653	246.512002772743	197.361688441427	208.430043157885	38.9060959086011	17.1791352924494	27.6645937279202	214.208267133158	55.8772886153061	22.6269976871627	33.0350065187668	88.9124161306653	57.6346873991861	50.4893729219883	50.9735820380335	56.1880399159836	54.5804339767231	9.48317380151311	8.60199128618283	111.368351923015	124.887608748696	21.8022335802221	93.9539940822263	17.9149033352598	237.99119141649	39.7276802716292	7.13278042913908	58.0024587604784	44.338272905314	176.801551069427	126.652933765151	22.3733596439811	110.85514027833	43.5054400312992	133.513992600209	116.878525579209	199.90001403974	55.7278992439582	229.946910201219	80.4757354050676	50.2032005152563	243.743831501844	375.119084266059	104.272745000325	403.14750343839
hsa-mir-145	2.55536496318656	0.886613304367254	1.92241424470507	0.90767729012167	3.84109595546564	2.65701559874813	2.63961105940181	3.08785249122793	3.62479154427961	0.563250337457358	4.24190437161443	1.11483856500528	6.3772992441382	2.27897818431855	2.54115434759744	3.59761221337952	3.5553865603394	16.5181281781814	0.267577858467368	3.23506896485966	5.49467456141508	6.77369557250936	3.36599659024545	6.47206431131557	7.90043267023381	13.3626592911039	1.99195747170798	8.01072913365275	10.0860162621495	5.61595480279575	7.44290131736252	5.89087471786109	3.24426387112054	2.76012829076295	2.08577567042334	4.28426035735809	2.79466740197471	2.77694298072123	1.78018656800279	0.542779530553603	2.69649299514038	1.28110113204502	1.93413288954296	0.515870098750434	0.612234152625076	1.84375061650411	0.583388933539749	3.83687589828036	4.50444137919989
hsa-mir-1468	11.9250364948706	5.19302078272249	7.36925460470277	4.92739100351764	11.6978831370999	4.42835933124689	5.88836313251172	9.26355747368378	5.31636093161009	3.09787685601547	6.08621062014244	4.30009160787751	9.110427491626	6.99971870897839	3.81173152139617	4.11155681529088	7.67214994599555	3.73995354977691	10.9706921971621	8.00253901833705	3.78522025341927	10.160543358764	7.85399204390606	6.22783546937914	10.0274722352968	8.90843952740259	8.63181571073457	2.33039392978989	7.95243589900251	9.56792299735572	13.0250773053844	9.66707646007973	7.56994903261458	7.82036349049504	8.57485553396263	9.52057857190687	4.89066795345575	16.3531086642472	4.45046642000698	4.52316275461336	1.4381295974082	4.27033710681672	3.4384584702986	3.35315564187782	5.81622444993823	2.95000098640658	2.91694466769875	4.06257448053214	2.75271417617771
hsa-mir-146a	10.5621751811711	10.386041565445	9.29166884940784	7.90975924248884	14.1422169269417	16.6801534810299	25.1778285666019	22.1296095204668	21.2654437264404	6.47737888075962	17.2442634237369	10.1928097371911	20.3466213979647	10.2554018294335	14.9645756025183	18.502005668809	11.6017877232128	25.2446864609942	9.36522504635786	10.5565408326999	19.3534648440953	18.6276628244007	8.69549119146742	20.148879459756	18.5356304955486	12.7765777432485	10.9557660943939	20.973545368109	51.9817761203091	14.1438861700041	13.0250773053844	16.8418597702952	11.4630656779592	9.12375740557755	8.22722625555874	10.7899890481611	12.1102254085571	30.5463727879335	14.4640158650227	11.7602231619947	11.3252705795896	8.3271573582926	10.9600863740768	10.5753370243839	8.26516106043853	8.66562789756933	6.61174124678383	11.7363262770929	19.7694927198217
hsa-mir-146b	7.49573722534724	9.24611017411565	14.7385092094055	4.53838645060835	22.5227899206849	18.7467211689452	38.7819778727496	13.63801516959	12.5659440201693	5.63250337457358	6.73171780712725	10.1928097371911	37.0490717992791	15.3017106661388	13.27047270412	17.4741164649862	11.6017877232128	18.3881049530698	12.9775261356673	10.8970744079483	11.0504010624014	12.8700215877678	7.94749194919066	10.1354969403621	11.5467862103417	4.33700345413021	13.9437023019559	7.13683140998154	27.1546591673257	10.1919179754441	8.0631430938094	13.367754167454	8.21880180683869	8.05037418139195	8.57485553396263	8.09249178612084	8.84978010625325	13.8847149036061	6.45317630901013	15.5596798758699	6.29181698866089	4.27033710681672	8.81104983014015	6.1904411850052	4.59175614468807	8.29687777426851	10.8899267594087	9.479340454575	15.7655448271996
hsa-mir-147b	NA	NA	NA	NA	NA	NA	NA	NA	0.24165276961864	NA	NA	NA	NA	NA	NA	NA	NA	NA	NA	NA	NA	NA	NA	NA	NA	NA	NA	NA	NA	NA	NA	0.151048069688746	NA	NA	NA	NA	NA	NA	NA	0.180926510184534	NA	NA	NA	0.257935049375217	NA	NA	NA	NA	0.250246743288883
hsa-mir-148a	46.8483576584203	77.7686526973563	76.7363686011441	45.2541963217804	92.7100887432842	167.687206676549	272.895174141233	269.672450900572	144.991661771184	16.8975101237208	123.199657401671	104.95408776264	115.398748227263	71.299460337966	81.881640089251	109.984144809031	59.6930690920142	165.181281781814	55.3886167027451	94.4980671314269	170.823326920438	107.701759602899	82.0929168398752	153.619941578019	196.751159768323	98.6961326588551	72.0424618934386	106.906821529111	509.343821238551	112.943091034003	44.6574079041751	80.9617653531678	141.66618903893	167.754463894148	112.284256924457	76.9580101229138	98.5120259196086	101.512693406365	104.363437549164	127.915042700466	126.375638372246	63.6280228915691	182.023395271432	88.4717219356994	26.3260685628783	171.284432273232	142.735825739392	95.0191031280018	152.40026666293
hsa-mir-148b	24.0204306539537	20.2654469569658	26.272994677636	12.4481456930972	24.6179331691207	24.0607523664414	61.1171483753803	27.27603033918	19.0905687998726	3.37950202474415	15.4921724876353	26.4376002558395	22.1687068962899	16.9295522263663	25.5527187175076	29.8087869108589	14.0344206329187	23.063046890291	30.3700869360462	26.3913520817499	49.4520710527357	13.5473911450187	20.9439787837495	45.7929078630819	39.8060261461781	15.9414181016678	32.5353053712303	23.8865377803464	39.3742557926222	29.1197656441261	7.75302220558596	28.0949409621067	25.3052581947402	31.2814539619801	24.7975551928108	15.8676309531781	21.1928944649749	25.9181344867315	16.6892490750262	16.1024594064235	19.0552171656587	9.18122477965594	21.9201727481535	9.54359682688302	7.34680983150092	16.7781306101874	19.8352237403515	13.0905177706036	27.777388505066
hsa-mir-149	NA	0.253318086962073	NA	NA	NA	NA	0.609141013708109	0.25732104093566	NA	NA	NA	NA	NA	0.162784156022753	0.282350483066383	NA	NA	NA	0.401366787701051	0.170266787624193	NA	0.338684778625468	0.186999810569192	NA	0.151931397504496	0.234432619142174	0.33199291195133	NA	0.193961851195183	NA	0.620241776446877	NA	NA	0.306680921195884	0.11587642613463	0.158676309531781	0.232888950164559	0.308549220080136	NA	0.180926510184534	NA	0.213516855340836	NA	NA	0.612234152625076	NA	NA	0.225698582251786	NA
hsa-mir-150	252.640416027045	228.746232526752	235.65594616343	84.024983428406	263.115072949396	385.414873796187	274.519550177788	388.297450771912	433.283415926222	213.19025272761	282.363286649639	424.594230614868	414.82813178537	524.816119017357	243.244941161689	440.964468439947	715.568326670414	389.890157564243	441.63725540039	563.923600611326	93.4094675440563	225.564062564562	500.598492893727	188.666780395897	158.768310392199	278.27151892176	377.641937344638	582.452832826861	340.790972549937	882.120900690991	969.437896586468	738.474012708278	637.389708546148	860.54666487565	476.831493544003	484.438773000528	355.621426901282	594.265797874343	253.454062619398	382.116789509736	193.967729450431	248.320102761392	419.491933376429	225.693168203315	439.278004508492	190.459438684875	327.475654693646	215.767844632707	363.858764742036
hsa-mir-151a	1269.07941955055	703.021020841492	778.577769105553	620.138091429555	1089.82367972802	1059.92780593394	1703.56436833701	1327.13326862567	948.124641598736	306.830621329896	1168.64465437978	1014.90125078516	1520.98586972696	944.310889087992	887.004042553041	487.219482611969	768.337748250188	1052.64109286429	545.524358950346	1260.57016217571	1594.00509026651	1385.7287717461	1480.75799999215	1894.48312690094	1931.50385647466	1098.90290222894	1903.97935004088	1395.61466470292	2097.60043975031	1473.35614242977	884.309712769135	1181.80009724475	1131.92366463396	1218.05994875975	1081.59056154064	1162.93867255842	1163.51319502214	1787.73418114431	723.979624874636	770.9278598963	885.887832003453	596.139060111614	892.279973042486	579.451088421425	452.287980251775	686.981479709432	775.226661185404	477.465350753653	1008.4943754542
hsa-mir-151b	63.6285875833454	32.4880446528858	40.3706991388065	28.3324982702264	48.5374852554294	51.2951622536098	101.929596293824	91.734951093563	64.883768642605	16.7566975393564	68.3315465079629	61.2364897492187	71.8205367256516	60.5557060404642	48.9878088120174	19.0159502707203	49.9625374531905	47.2169135659335	25.4867910190168	62.2325108766424	90.1737147467785	49.2786352900056	58.4374408028725	87.800268676149	84.0180628199865	43.252818231731	100.095862953326	70.9313652379798	105.806189826972	66.4554651664163	33.9582372604665	58.7576991089221	61.3165871641781	74.7534745414967	64.0796636524504	60.9317028602039	63.5786833949247	90.40492148348	45.7285424655717	39.4419792202285	58.0644824953562	36.5113822632829	54.5855282159902	37.7874847334693	30.152532016785	39.2718881315376	55.3247171973529	27.6480763258437	65.3143999983984
hsa-mir-152	0.340715328424875	0.253318086962073	NA	0.129668184303096	NA	NA	0.20304700456937	0.771963122806981	0.24165276961864	0.281625168728679	NA	0.159262652143612	0.303680916387533	NA	0.282350483066383	NA	0.374251216877832	0.623325591629485	0.401366787701051	NA	0.122103879142557	0.338684778625468	0.373999621138384	0.122114420968218	0.151931397504496	0.468865238284347	NA	0.145649620611868	0.387923702390366	0.415996652058944	0.310120888223438	0.151048069688746	0.432568516149405	0.460021381793826	0.11587642613463	0.158676309531781	NA	0.308549220080136	NA	0.180926510184534	NA	0.427033710681672	0.214903654393662	NA	NA	0.921875308252056	0.194462977846583	NA	0.250246743288883
hsa-mir-153-1	0.170357664212437	0.126659043481036	NA	NA	0.174595270702983	NA	0.20304700456937	0.514642081871321	NA	NA	0.184430624852801	0.318525304287223	NA	0.162784156022753	0.564700966132765	NA	NA	NA	NA	NA	NA	NA	NA	0.610572104841092	NA	NA	0.33199291195133	NA	0.387923702390366	0.207998326029472	NA	NA	0.216284258074702	0.306680921195884	0.11587642613463	0.158676309531781	0.698666850493678	NA	NA	0.0904632550922671	NA	NA	0.214903654393662	0.257935049375217	NA	NA	0.194462977846583	NA	0.125123371644441
hsa-mir-153-2	NA	NA	NA	NA	NA	NA	NA	NA	NA	NA	NA	NA	NA	NA	NA	NA	NA	NA	NA	NA	NA	NA	NA	NA	NA	NA	NA	NA	NA	NA	NA	NA	NA	NA	NA	NA	NA	NA	NA	0.0904632550922671	NA	NA	NA	NA	NA	NA	NA	NA	0.125123371644441
hsa-mir-1537	0.170357664212437	NA	NA	NA	0.349190541405967	0.14761197770823	0.20304700456937	0.25732104093566	0.24165276961864	NA	NA	NA	NA	0.162784156022753	0.141175241533191	NA	NA	NA	0.133788929233684	NA	0.366311637427672	NA	NA	0.122114420968218	0.151931397504496	0.234432619142174	NA	0.145649620611868	0.387923702390366	0.207998326029472	NA	0.151048069688746	0.216284258074702	NA	0.11587642613463	0.158676309531781	0.232888950164559	NA	NA	0.180926510184534	0.179766199676025	NA	0.214903654393662	NA	NA	0.368750123300822	NA	NA	NA
hsa-mir-1538	0.511072992637312	0.253318086962073	0.320402374117512	1.16701365872786	0.52378581210895	0.885671866249377	0.812188018277479	1.02928416374264	0.483305539237281	2.53462651855811	0.737722499411205	1.27410121714889	0.303680916387533	0.651136624091013	1.27057717379872	0.51394460191136	0.561376825316747	0.623325591629485	1.07031143386947	1.02160072574516	0.366311637427672	0.338684778625468	0.560999431707576	0.854800946777529	0.759656987522482	0.937730476568694	1.32797164780532	0.728248103059341	0.58188555358555	0.831993304117888	0.310120888223438	0.755240348443729	0.86513703229881	0.613361842391768	1.50639353975019	0.952057857190687	1.1644447508228	0.617098440160273	0.890093284001397	1.26648557129174	0.179766199676025	1.28110113204502	1.50432558075564	1.03174019750087	2.14281953418777	1.29062543155288	1.1667778670795	0.451397164503571	1.5014804597333
hsa-mir-1539	NA	NA	NA	NA	NA	NA	NA	NA	NA	NA	NA	NA	NA	NA	NA	NA	NA	NA	NA	NA	NA	NA	NA	NA	NA	NA	NA	NA	NA	NA	NA	NA	NA	NA	NA	NA	NA	NA	NA	NA	NA	NA	NA	NA	NA	NA	NA	NA	NA
hsa-mir-154	NA	NA	NA	NA	0.698381082811934	NA	NA	NA	NA	NA	NA	NA	0.303680916387533	NA	0.141175241533191	NA	NA	0.311662795814743	0.133788929233684	NA	0.122103879142557	NA	NA	NA	0.151931397504496	NA	NA	0.145649620611868	0.387923702390366	0.207998326029472	NA	NA	NA	NA	NA	NA	NA	NA	NA	NA	NA	NA	NA	NA	NA	0.184375061650411	0.194462977846583	NA	NA
hsa-mir-155	0.851788321062187	1.64656756525347	1.28160949647005	1.94502276454644	1.74595270702983	2.21417966562344	2.84265806397118	4.63177873684189	2.4165276961864	1.12650067491472	2.02873687338081	3.98156630359029	3.34049008026287	0.651136624091013	3.52938103832978	5.1394460191136	2.99400973502265	3.73995354977691	1.60546715080421	2.55400181436289	1.22103879142557	0.677369557250936	1.12199886341515	2.56440284033259	2.58283375757644	0.703297857426521	1.82596101573231	2.91299241223736	5.23696998226995	4.99195982470733	1.86072532934063	2.11467297564244	3.02797961304583	1.8400855271753	1.62226996588482	1.42808678578603	3.26044530230383	2.15984454056096	4.45046642000698	1.62833859166081	1.61789579708423	2.13516855340836	2.36394019833028	1.5476102962513	2.14281953418777	1.6593755548537	2.333555734159	1.80558865801429	4.75468812248877
hsa-mir-15a	100.170306556913	187.202066264972	99.3247359764286	105.420233838417	186.11855856938	445.050112790312	549.039100355576	638.413502561374	126.867704049786	57.1699092519219	154.552863626647	377.93027353679	162.165609350943	87.9034442522868	186.633669306879	450.215471274351	215.007324096314	179.517770389292	98.8700187036923	145.748370206309	195.488310507234	35.5619017556742	20.0089797309035	149.223822423163	244.001824392221	30.0073752501982	150.890778481879	84.6224295754954	400.919146420444	106.703141253119	30.0817261576735	71.898881171843	161.131772265653	363.110210695926	358.63753888668	91.5562305998377	222.17605845699	45.9738337919403	274.816301435431	158.853475942021	369.06000793488	138.145405405521	349.648245698488	223.113817709563	108.059327938326	228.256326323209	353.533693725088	195.454972230046	572.314301901675
hsa-mir-15b	57.5808905038038	101.45389382831	83.304617270553	63.2780739399107	101.614447549136	125.765405007412	211.371931756714	125.058025894731	71.7708725767362	61.6759119515807	76.1698480642069	141.10670979924	133.619603210515	59.0906486362595	110.540214120489	263.139636178616	82.8966445384397	234.993748044316	57.3954506412503	75.9389872803899	65.4476792204107	26.756097511412	27.301972343102	79.6186024712784	99.9708595579586	36.3370559670369	77.1883520286842	43.112287701113	104.351475943009	92.3512567570856	18.2971324051829	39.4235461887627	90.1905356171509	127.272582296292	97.5679508053585	46.4921586928119	65.9075728965703	40.728497050578	80.1083955601257	73.4561631349209	82.3329194516196	62.9874723255466	94.1278006244241	73.769424121312	38.8768686916924	75.5937752766686	87.5083400309624	70.4179576625572	101.600177775286
hsa-mir-16-1	582.282496278111	1056.2730931101	695.593554209118	564.056601718467	1200.51708135371	2033.79782886399	3667.94261404338	2154.54907575429	738.370037569756	250.364774999796	1170.95003719044	1902.31274852937	1126.65619979775	720.971027024774	1178.60150393985	3102.42658943792	967.626521237634	1559.40479885906	497.226555496986	970.265289276462	1062.6090082381	465.352885831393	366.80012843147	1225.05187115317	1398.90834252265	518.330520923346	777.029410422087	721.621045321501	2630.51062590907	744.84200551154	361.445895224417	656.9835791112	975.117577529796	1415.4857917796	1292.9491628102	537.198645919845	1222.78343283902	518.208415124589	1143.88113160229	1030.01462248055	1304.83296034843	740.369695894349	1439.63958078314	956.036260509241	568.459410712383	870.434666051592	1309.02753537427	787.349504185354	2007.22912792013
hsa-mir-16-2	906.984204267017	1200.66440267848	876.781096772571	748.833764350378	1263.19678353609	2341.27357843023	3745.30352278431	2672.53633115777	2204.23573807643	660.97427100621	2204.49925886553	2143.4364038748	1348.95063059342	1016.09870189403	1313.42385960405	3581.93690302122	1302.20710912642	2591.63197859749	728.413825212791	1210.00092625132	1223.17560931057	1296.14664779967	1393.6160882669	1849.05656230076	1969.41074015203	1793.40953643763	1044.11770808693	2460.82316504782	3608.0783559328	1428.94849982247	1645.03625158123	1646.95262785124	1912.27726776748	1755.13491200404	1630.96069784492	1184.28063619045	2575.63534434494	1546.2944164316	1567.78805810796	1353.5112226905	1657.53424411279	1276.08348594451	1789.07292282724	1497.95779924657	1378.75131171167	1275.50667649754	1599.16629832138	1117.32083143747	2233.70243059657
hsa-mir-17	32.708671528788	29.574886652822	26.5132964582241	21.2655822257077	27.2368622296654	60.5947168492282	56.7516377771389	77.5822938421016	44.4641096098299	24.7830148481238	49.70405339783	46.9824823823654	49.6518298293617	18.150433396537	29.9997388258032	58.589684617895	27.2267760278623	72.1499372311129	18.1283999111642	34.9046914629595	48.0478764425963	17.6116084885243	24.7774749004179	87.9223830971172	96.9322316078687	18.871825840945	24.5674754843984	53.4534107645556	163.703802408735	32.7597363496419	16.1262861876188	39.2724981190739	54.9362015509744	60.799492627084	42.9322158828804	27.3716633942322	47.7422347837347	24.5296629963708	35.047423057555	39.8038322405975	49.975003509935	23.7003709428328	47.8160631025899	40.8827053259719	23.4179563379092	53.0078302244932	47.351735105643	35.3218281224045	60.935081990843
hsa-mir-181a-1	1094.03691957227	788.895852321635	629.67076573444	815.677713358624	804.447709763996	948.554568753083	837.670417350935	1769.59679851454	2163.75889916531	1193.80909024087	1862.93374163815	919.184396846854	1050.43228978448	832.966526368429	596.183044994667	749.074257285807	795.564524278051	1174.34541462995	357.350229983169	573.713940899717	665.344037447794	960.340689792515	1124.99086038426	1736.52812337855	1600.36937561361	1462.03902928017	407.770294104221	1260.08769272358	3552.70224741657	989.03204027014	1785.67607439056	2491.23581337648	1486.19727936032	1061.42266825895	845.434405078261	914.848262605484	1202.40564969962	1605.69014129703	1112.50534334125	954.387341223418	1219.26424930264	598.380987092693	1302.96085658877	1110.15245251093	1010.18635183138	1064.95035609278	797.395440659914	960.911713936978	1358.21419920041
hsa-mir-181a-2	1140.37420423806	823.473771191958	665.876234009719	846.798077591367	842.334883506543	991.214430310762	872.391455132297	1848.33703704085	2223.68878603073	1213.52285205188	1910.88570409987	960.592686404193	1094.76970357706	875.941543558436	637.265040280826	786.078268623425	846.649815381875	1234.80799701801	409.260334525839	638.755853772159	706.493044718836	1003.35365667795	1170.244814542	1790.38058302553	1661.59772880793	1515.25523382544	452.921330129602	1327.23216782565	3616.32173460859	1040.40762679942	1856.3836369055	2545.76416653412	1549.35228271813	1126.28568309188	907.428293060288	974.827907608497	1276.23144690179	1680.6676017765	1156.11991425731	990.934496280694	1261.50930622651	627.205762563705	1348.73533497462	1158.64424179347	1048.45098637044	1096.66286669665	832.204313694452	995.669295603753	1396.25170418032
hsa-mir-181b-1	14.6507591222696	8.48615591322944	5.60704154705646	11.475634310824	14.7533003744021	9.07813662905612	13.6041493061478	26.8900487777765	19.2113951846819	14.2220710207983	23.6071199811586	14.4132700189968	13.3619603210515	9.36008897130832	7.62346304279233	14.3904488535181	21.3323193620364	12.6223432304971	10.5024309448442	18.3036796696007	14.9577251949633	9.31383141220037	19.2609804886268	18.5003347766851	18.1558020017873	8.79122321783151	10.3747784984791	15.8029838363877	43.2534928165259	14.7678811480925	14.885802634725	17.1439559096727	15.4643244523412	14.5673437568045	19.119610312214	11.1866798219906	13.1582256842976	16.3531086642472	15.5766324700244	10.493737590703	12.9431663766738	9.82177534567845	15.902870425131	17.1526807834519	13.9283269722205	13.8281296237808	9.72314889232915	11.5106276948411	13.2630773943108
hsa-mir-181b-2	15.1618321149069	8.48615591322944	5.60704154705646	11.6053024951271	14.7533003744021	9.07813662905612	14.0102433152865	27.1473698187122	19.6947007239192	14.7853213582557	23.9759812308642	14.7317953232841	14.2730030702141	9.36008897130832	7.62346304279233	14.3904488535181	21.5194449704753	13.5573316179413	10.6362198740779	18.9847468200975	15.2019329532484	9.65251619082584	20.0089797309035	18.6224491976533	18.4596647967963	9.26008845611585	10.3747784984791	16.2399326982233	44.417263923697	15.8078727782399	15.5060444111719	17.8991962581164	15.6806087104159	14.8740246780004	19.119610312214	11.3453561315224	13.6240035846267	16.6616578843274	15.7991557910248	10.8555906110721	13.1229325763499	10.0352922010193	16.1177740795247	17.6685508822024	13.9283269722205	14.0125046854313	9.91761187017574	11.7363262770929	14.0138176241774
hsa-mir-181c	17.2061240854562	8.23283782626736	13.2966985258767	7.13175013667027	20.2530514015461	16.8277654587382	18.680324420382	33.9663774035072	41.0809708351689	2.25300134982943	19.7340768592497	10.9891229979092	15.4877267357642	11.883243389661	9.88226690732339	8.22311363058176	8.98202920506796	12.154849036775	4.68261252317893	8.85387295645802	28.2059960819307	14.2247607022697	9.1629907178904	34.0699234501329	22.941641023179	25.5531554864969	13.1137200220775	27.673427916255	62.0677923824586	28.2877723400082	24.1894292814282	40.0277384675176	17.3027406459762	12.4205773084333	9.27011409077041	11.9007232148836	19.562671813823	29.9292743477732	19.3595289270304	10.6746641008875	13.841997375054	7.47308993692926	11.3898936828641	16.5078431600139	8.87739521306361	14.1968797470817	7.97298209170991	7.22235463205714	21.7714666661328
hsa-mir-181d	1.02214598527462	0.379977130443109	NA	0.129668184303096	0.698381082811934	0.590447910832918	0.609141013708109	1.54392624561396	0.966611078474562	NA	0.922153124264007	0.796313260718058	0.9110427491626	0.48835246806826	0.282350483066383	NA	0.561376825316747	0.934988387444228	0.401366787701051	0.170266787624193	0.366311637427672	0.677369557250936	0.560999431707576	0.488457683872873	0.455794192513489	0.703297857426521	0.33199291195133	1.16519696489495	3.4913133215133	1.24798995617683	1.24048355289375	0.302096139377492	0.432568516149405	0.76670230298971	0.46350570453852	0.952057857190687	0.698666850493678	0.308549220080136	0.667569963001047	1.08555906110721	1.07859719805615	0.427033710681672	0.429807308787324	1.5476102962513	0.306117076312538	0.553125184951234	0.388925955693166	1.12849291125893	2.00197394631106
hsa-mir-182	4094.71681701014	3825.35643121426	4511.74603113574	3209.15789331732	3143.58784900722	4004.27011929114	21201.3560291153	8454.02547890019	6235.36641446978	802.350105708007	5145.0611415186	8937.5015129952	8775.46744085055	5077.07504219365	6472.03777284762	4917.9358956898	4163.170536549	9456.47255061092	338.753568819687	2651.73495045918	6644.03837578397	5181.53842819104	1852.23312368785	5940.25600799898	7824.46697148157	4360.21228342529	4654.54062555764	6585.2562967244	17915.8682711967	4326.36518141302	1928.02156208512	6159.43818576768	4597.55447389395	10814.1826432093	5538.54553995691	6554.44231782928	5221.13737373926	10725.1708899855	5160.5383373191	4066.50424290759	5227.24155417947	3117.3460879762	6421.75100059141	3901.52555684953	3260.14686272853	4683.86406616705	4960.55610188849	4307.45744227533	13519.8305529252
hsa-mir-1827	NA	NA	NA	NA	NA	NA	NA	NA	NA	NA	NA	NA	NA	NA	NA	NA	NA	NA	NA	NA	NA	NA	NA	NA	NA	NA	NA	NA	NA	NA	NA	NA	NA	NA	NA	NA	NA	NA	NA	NA	NA	NA	NA	NA	NA	NA	NA	NA	NA
hsa-mir-183	18.7393430633681	22.6719687831055	26.7535982388122	19.1908912768582	14.6660027390506	30.7032913633118	111.066711499445	49.1483188187111	30.2065962023301	16.3342597862634	33.5663737232098	59.0864439452799	66.8098016052573	16.1156314462526	30.4938521711693	89.4263607325766	24.8877059223758	79.1623501369446	1.33788929233684	10.2160072574516	25.1533991033668	15.918184595397	13.0899867398434	34.1920378711011	42.3888599037545	7.03297857426521	22.4095215567148	23.7408881597345	76.8088930732926	9.56792299735572	7.44290131736252	18.7299606414045	10.8142129037351	42.321967125032	25.1451844712147	22.6907122630447	18.6311160131647	20.9813469654493	26.4802751990415	24.2441523647276	32.5376821413606	18.7894832699936	37.6081395188909	31.2101409744012	16.2242050445645	35.400011836879	30.9196134776067	33.8547873377679	85.3341394615091
hsa-mir-184	NA	NA	NA	0.129668184303096	NA	NA	0.20304700456937	NA	NA	0.281625168728679	NA	0.159262652143612	NA	0.162784156022753	0.141175241533191	NA	0.187125608438916	NA	NA	0.170266787624193	NA	NA	NA	NA	0.151931397504496	0.234432619142174	NA	NA	0.193961851195183	0.207998326029472	NA	NA	NA	NA	NA	NA	NA	NA	NA	NA	NA	NA	NA	NA	NA	NA	NA	NA	NA
hsa-mir-185	98.9778029074261	75.2354718277356	88.0305522887864	71.2526672745511	59.7988802157718	101.557040663262	110.356046983452	91.2203090116916	209.271298489743	95.0484944459292	203.058117962934	86.5592514400529	260.40638580231	71.950596962057	69.4582188343301	372.609836385736	78.5927555443447	620.67645786506	83.0829250541176	133.318894709743	169.480184249869	208.12179646535	156.986340972837	256.257112401806	190.977766663152	460.894529233513	68.8055310019131	237.991480079793	296.082765849447	282.461726748023	156.145867220501	211.316249494555	209.903872461499	123.975762393436	72.5965809733458	153.995358400594	134.027590819704	202.408288372569	122.276564889692	144.469818382351	133.925818758639	111.349040060246	146.456840469281	133.223453002299	72.7028056242278	187.878187821769	139.13826064923	88.5866935338259	148.646565513596
hsa-mir-186	1824.87129904363	959.695572455812	1533.44576252641	809.64814278853	1421.9038846051	1465.4917146873	2954.33391648433	1730.48400029232	1859.51806221544	217.133005089812	1510.85567879415	1177.90657525415	1790.5026830209	1169.92972933553	1328.7413733104	478.996368981387	1259.3553447939	726.79763983998	2184.23805866912	1638.47729730761	2546.84271115546	3133.17288706421	2708.50525628418	2732.55439800582	2804.04587234299	2928.76671094317	2484.63495304375	2226.54575029363	3475.60241156649	3149.51065273827	2140.14424962995	3047.69690210982	1599.20580420435	1900.0416472691	1461.08585713155	2356.18452023742	1964.88407253839	3779.41939676159	803.754235453261	1000.70452783066	860.001499250105	640.764082877849	828.883394996355	619.559988599271	495.603546549999	862.875288523925	923.310218815576	707.7907539416	1153.38723981846
hsa-mir-187	NA	NA	NA	NA	NA	NA	NA	0.25732104093566	NA	NA	NA	NA	NA	NA	NA	0.51394460191136	NA	NA	NA	NA	NA	NA	NA	NA	NA	NA	NA	NA	NA	NA	NA	NA	NA	NA	NA	NA	NA	NA	NA	NA	NA	NA	NA	NA	NA	NA	NA	NA	0.250246743288883
hsa-mir-188	0.681430656849749	0.633295217405182	0.160201187058756	0.259336368606192	0.52378581210895	0.14761197770823	NA	0.514642081871321	0.966611078474562	0.281625168728679	0.368861249705603	0.159262652143612	NA	NA	NA	0.51394460191136	0.935628042194579	NA	0.267577858467368	0.170266787624193	0.488415516570229	0.338684778625468	0.560999431707576	1.83171631452328	1.51931397504496	0.234432619142174	0.66398582390266	0.728248103059341	1.74565666075665	0.415996652058944	NA	0.755240348443729	0.648852774224107	0.76670230298971	1.04288783521167	0.317352619063562	0.465777900329119	0.617098440160273	0.222523321000349	0.361853020369068	0.359532399352051	0.427033710681672	0.214903654393662	0.515870098750434	0.612234152625076	NA	0.583388933539749	NA	0.250246743288883
hsa-mir-18a	39.8636934257103	32.8046922615884	37.8875807393958	40.586141686869	24.6179331691207	53.8783718635038	35.9393198087785	47.3470715321615	32.6231238985165	26.4727658604958	57.9112162037796	74.0571332467794	34.6196244681788	39.8821182255746	35.434985624831	38.545845143352	48.4655325856792	36.1528843145101	60.4725960136251	49.54763519864	19.1703090253815	42.3355973281835	60.2139390032798	40.9083310243532	58.6455194367356	64.4689702640977	45.1510360253809	52.7251626614963	45.1931113284777	52.2075798333975	69.4670789620502	28.3970371014842	58.6130339382444	72.1466867113317	61.4145058513539	67.9134604796023	49.8382353352157	53.0704658537835	35.6037313600559	40.7084647915202	37.9306681316414	48.2548093070289	49.8576478193296	53.9084253194203	41.9380394548177	52.7312676320176	51.1437631736514	51.2335781711554	31.2808429111104
hsa-mir-18b	3.57751094846118	4.05308939139316	3.76472789588076	2.59336368606191	3.31731014335668	4.42835933124689	5.88836313251172	5.40374185964887	6.04131924046601	2.81625168728679	6.63950249470085	4.1408289557339	3.03680916387533	2.60454649636405	4.37643248752893	8.22311363058176	3.74251216877832	8.10323269118331	4.01366787701051	4.76747005347739	1.58735042885324	3.04816300762921	3.55299640081465	5.00669125969695	6.38111869518885	8.20514166997607	3.3199291195133	8.01072913365275	4.84904627987958	4.15996652058944	7.75302220558596	4.83353823003987	7.78623329068929	5.59692681182488	7.06846199421244	6.02969976220768	4.65777900329119	3.08549220080136	4.22794309900663	4.16130973424429	4.67392119157666	4.69737081749839	3.86826577908592	5.41663603687955	6.73457567887584	4.79375160291069	3.88925955693166	4.7396702272875	4.25419463591101
hsa-mir-1908	0.170357664212437	NA	NA	0.259336368606192	NA	0.14761197770823	0.812188018277479	0.25732104093566	0.483305539237281	1.4081258436434	0.368861249705603	0.159262652143612	1.21472366555013	0.162784156022753	0.141175241533191	1.54183380573408	0.374251216877832	0.623325591629485	NA	0.170266787624193	0.122103879142557	0.338684778625468	0.186999810569192	0.488457683872873	NA	0.468865238284347	0.165996455975665	0.291299241223736	NA	0.207998326029472	NA	0.302096139377492	0.216284258074702	NA	0.23175285226926	0.317352619063562	NA	NA	0.222523321000349	0.723706040738137	NA	NA	NA	0.257935049375217	0.306117076312538	0.553125184951234	0.194462977846583	0.225698582251786	NA
hsa-mir-1909	NA	NA	NA	NA	0.174595270702983	NA	NA	0.25732104093566	NA	NA	0.184430624852801	NA	NA	NA	NA	NA	NA	NA	0.133788929233684	NA	NA	NA	NA	NA	NA	0.234432619142174	NA	NA	NA	NA	NA	NA	NA	NA	NA	NA	NA	NA	NA	NA	NA	0.213516855340836	NA	0.257935049375217	NA	NA	NA	NA	NA
hsa-mir-190a	NA	0.253318086962073	1.12140830941129	0.129668184303096	0.174595270702983	0.295223955416459	0.20304700456937	0.514642081871321	0.24165276961864	NA	0.368861249705603	1.27410121714889	NA	NA	0.141175241533191	1.02788920382272	0.374251216877832	0.623325591629485	0.668944646168419	0.340533575248385	0.732623274855344	0.338684778625468	0.186999810569192	2.56440284033259	1.36738257754047	0.234432619142174	0.497989367926995	0.145649620611868	3.87923702390367	0.831993304117888	NA	1.51048069688746	NA	0.613361842391768	0.11587642613463	0.476028928595343	1.1644447508228	NA	0.222523321000349	0.542779530553603	0.359532399352051	0.213516855340836	0.429807308787324	NA	NA	1.10625036990247	0.777851911386332	0.225698582251786	1.25123371644441
hsa-mir-190b	0.340715328424875	0.126659043481036	0.160201187058756	NA	NA	0.14761197770823	0.20304700456937	NA	NA	NA	0.553291874558404	0.477787956430835	NA	NA	NA	NA	NA	0.623325591629485	NA	0.170266787624193	NA	NA	NA	0.122114420968218	0.151931397504496	NA	0.497989367926995	0.145649620611868	NA	NA	NA	0.151048069688746	NA	NA	NA	NA	NA	NA	0.222523321000349	0.361853020369068	0.359532399352051	NA	NA	NA	NA	0.184375061650411	NA	0.225698582251786	NA
hsa-mir-191	4892.50175851699	6204.64656300553	6843.47430877593	5501.69139179605	4889.19136549564	6147.30081165922	9567.57485530871	5780.20254253774	7642.99379749836	2895.66998486828	6530.87285666255	6494.89021706862	8162.63935158051	5703.46847456921	7895.64890846833	8447.70742161702	5066.98722530896	10812.2057124051	8489.44271559417	8526.10939028144	7017.67624596019	15084.6813551997	11062.3477938417	11833.2537350833	9711.1510656924	15831.4692032901	7849.80640663322	9431.39553310092	12600.3437391927	13054.5989365878	13230.3773333883	9573.12456073333	8002.73383302206	7707.19823057376	6544.12116595323	8709.4252775804	7889.11318682445	15377.4760303538	3967.14576679422	5788.56276684399	3213.14105300928	3928.92365512672	3521.19637724016	3364.24684900095	5074.50277403295	3546.45431084566	3982.79624927587	3485.91460287883	4457.89548494816
hsa-mir-1910	NA	NA	0.320402374117512	NA	NA	NA	NA	NA	0.24165276961864	NA	0.368861249705603	NA	NA	NA	0.141175241533191	NA	NA	NA	0.133788929233684	0.170266787624193	NA	NA	NA	NA	NA	0.234432619142174	0.165996455975665	NA	NA	0.207998326029472	NA	NA	NA	0.153340460597942	0.23175285226926	0.317352619063562	NA	NA	NA	NA	0.179766199676025	NA	0.214903654393662	NA	NA	0.184375061650411	NA	NA	NA
hsa-mir-1911	NA	NA	NA	NA	NA	NA	NA	NA	NA	NA	NA	NA	NA	NA	0.141175241533191	NA	NA	NA	NA	NA	NA	NA	NA	NA	NA	NA	NA	NA	NA	NA	NA	NA	NA	NA	NA	NA	NA	NA	NA	NA	NA	NA	NA	NA	NA	NA	NA	NA	NA
hsa-mir-1912	NA	NA	NA	NA	NA	NA	NA	NA	NA	NA	NA	NA	NA	NA	NA	NA	NA	NA	NA	NA	NA	NA	NA	NA	NA	NA	NA	NA	NA	NA	NA	NA	NA	NA	NA	NA	NA	NA	NA	NA	NA	NA	NA	NA	NA	NA	NA	NA	NA
hsa-mir-1913	NA	NA	NA	NA	NA	NA	NA	NA	NA	NA	NA	NA	NA	NA	NA	NA	NA	NA	NA	NA	NA	NA	NA	NA	NA	NA	NA	NA	NA	NA	NA	NA	NA	NA	NA	NA	NA	NA	NA	0.180926510184534	NA	NA	NA	NA	NA	NA	NA	NA	NA
hsa-mir-1914	NA	NA	NA	NA	NA	0.14761197770823	NA	NA	NA	NA	NA	NA	NA	NA	NA	NA	NA	NA	NA	NA	NA	NA	0.373999621138384	NA	0.151931397504496	NA	NA	NA	NA	NA	NA	NA	NA	NA	NA	NA	NA	NA	NA	NA	NA	NA	NA	NA	NA	NA	NA	NA	NA
hsa-mir-192	1662.69080271339	1659.29679912332	2174.09030957438	1173.69157021947	2500.90265754953	1852.45651424943	4762.36596867228	2954.04554994138	2119.5364423251	139.686083689425	1595.87819685129	1513.95077127717	1939.76185342537	1605.13317046236	2144.31074364764	463.578030924047	1165.41828935757	1054.9785638329	2421.84719698814	3528.18323975471	4528.89392933702	4508.23308828361	2698.87476603986	3702.8145298088	3644.07456914535	4647.39224187445	1331.20857869684	2731.44016014467	3440.30135464897	4117.63886124244	2440.03114854201	4089.09781857888	2632.61198928528	3094.18048417557	2598.81854713442	2519.06575197179	2849.39630526338	4210.61693182358	1557.66324700244	2602.53738574943	1548.95545950847	979.508573876085	1737.71094942715	701.970236874653	752.129656499906	1642.41304918186	2079.10092764674	1034.71515033331	2863.44836008304
hsa-mir-193a	0.851788321062187	0.633295217405182	1.4418106835288	0.518672737212383	1.39676216562387	0.442835933124689	1.21828202741622	0.514642081871321	1.69156938733048	0.281625168728679	2.02873687338081	0.637050608574446	1.21472366555013	0.325568312045507	0.423525724599574	1.02788920382272	1.12275365063349	0.934988387444228	0.535155716934735	1.02160072574516	1.09893491228302	1.35473911450187	1.12199886341515	1.58748747258684	1.97510816755845	0.937730476568694	0.33199291195133	1.60214582673055	1.35773295836628	2.07998326029472	2.79108799401095	1.20838455750997	0.86513703229881	0.76670230298971	0.811134982942411	2.38014464297672	0.232888950164559	0.617098440160273	0.890093284001397	0.904632550922671	1.97742819643628	0.427033710681672	0.859614617574649	0.257935049375217	0.612234152625076	0.921875308252056	1.1667778670795	0.451397164503571	1.75172720302218
hsa-mir-193b	NA	0.253318086962073	NA	NA	0.349190541405967	0.14761197770823	0.20304700456937	0.25732104093566	0.483305539237281	NA	0.184430624852801	0.159262652143612	NA	0.813920780113767	0.564700966132765	0.51394460191136	0.187125608438916	NA	0.401366787701051	0.851333938120963	0.122103879142557	0.677369557250936	0.934999052845959	NA	0.303862795008993	0.234432619142174	0.165996455975665	0.291299241223736	NA	0.207998326029472	NA	0.302096139377492	0.432568516149405	0.306680921195884	0.11587642613463	0.158676309531781	0.232888950164559	0.308549220080136	0.222523321000349	0.180926510184534	0.179766199676025	0.213516855340836	NA	0.257935049375217	NA	0.184375061650411	NA	NA	0.250246743288883
hsa-mir-194-1	31.8568832077258	26.4717400875366	25.7923911164597	17.1810344201602	55.6958913542517	27.8248577980013	79.898996298047	55.7100053625705	17.5198257973514	2.67543910292245	24.9903496675546	26.5172315819113	26.4202397257154	21.9758610630717	26.6821206497732	12.848615047784	29.9400973502265	11.3756920472381	34.1830714192062	58.0609745798497	78.0243787720941	20.6597714961536	28.6109710170864	66.1860161647744	61.6841473868255	26.1392370343523	47.557984637028	32.6983398273644	102.023933728666	42.0156618579534	16.7465279640657	43.2752719658257	35.3624761952138	53.1324695971869	53.9404763656703	26.6576200013392	39.3582325778105	28.0779790272924	23.587472026037	25.9629542114807	26.7851637517278	15.1596967291993	25.6809867000426	14.7022978143874	11.1732732854076	23.784382952903	20.9047701185077	16.9273936688839	34.9094206887992
hsa-mir-194-2	34.2418905066999	28.6249438267142	28.0352077352823	18.6073844474942	60.0607731218263	29.7438135082083	85.1782184168506	58.5405368128628	19.2113951846819	2.67543910292245	27.5723784154938	29.7024846247836	27.9386443076531	23.766486779322	29.2232749973706	14.9043934554294	33.1212326936881	12.3106804346823	37.5277946500483	62.8284446333271	85.1064037623624	23.0305649465318	30.1069695016399	70.8263641615667	66.5459521069694	28.7179958449163	51.2099066684926	35.320032998378	110.170331478864	45.5516334004544	17.676890628736	46.2962333596006	39.2555928405585	57.7326834151251	59.7342976724018	29.3551172633795	41.6871220794561	29.9292743477732	25.5901819150402	27.0485132725879	28.403059548812	16.6543147165852	28.2598305527666	15.476102962513	13.6222098959079	24.8906333228055	22.2660109634338	18.2815851623946	36.9113946351102
hsa-mir-195	0.170357664212437	NA	0.160201187058756	NA	NA	NA	0.20304700456937	0.514642081871321	NA	NA	NA	0.159262652143612	NA	NA	NA	NA	NA	NA	NA	NA	NA	NA	NA	NA	NA	NA	0.165996455975665	0.291299241223736	0.387923702390366	NA	NA	NA	NA	NA	0.23175285226926	NA	NA	NA	NA	NA	NA	NA	NA	NA	NA	NA	NA	NA	NA
hsa-mir-196a-1	NA	NA	NA	NA	NA	NA	NA	NA	0.483305539237281	NA	0.368861249705603	NA	NA	NA	NA	0.25697230095568	0.0935628042194579	NA	NA	NA	NA	NA	0.093499905284596	0.122114420968218	NA	NA	NA	NA	NA	NA	0.620241776446877	NA	NA	NA	NA	NA	NA	NA	NA	NA	0.0898830998380127	NA	NA	NA	NA	0.368750123300822	NA	NA	NA
hsa-mir-196a-2	NA	NA	NA	NA	NA	NA	NA	NA	NA	NA	NA	NA	NA	NA	NA	0.77091690286704	0.0935628042194579	NA	NA	NA	NA	NA	0.093499905284596	NA	NA	NA	NA	NA	NA	0.207998326029472	NA	NA	NA	NA	NA	0.158676309531781	NA	NA	0.222523321000349	NA	0.269649299514038	NA	NA	0.257935049375217	NA	0.184375061650411	NA	0.225698582251786	NA
hsa-mir-196b	0.681430656849749	1.01327234784829	0.480603561176268	0.648340921515479	0.349190541405967	1.77134373249875	0.40609400913874	1.02928416374264	0.483305539237281	0.563250337457358	0.737722499411205	0.95557591286167	0.9110427491626	0.813920780113767	0.423525724599574	2.5697230095568	0.748502433755663	2.1816395707032	NA	0.340533575248385	0.244207758285115	NA	0.560999431707576	0.854800946777529	0.911588385026978	0.937730476568694	0.497989367926995	0.873897723671209	1.1637711071711	1.24798995617683	0.310120888223438	0.604192278754983	0.216284258074702	0.613361842391768	0.811134982942411	0.158676309531781	0.232888950164559	NA	1.33513992600209	0.904632550922671	1.07859719805615	0.427033710681672	0.644710963180987	1.28967524687608	NA	0.737500246601645	0.972314889232916	0.677095746755357	1.00098697315553
hsa-mir-197	56.0476715258919	56.8699105229853	60.5560487082097	43.8278462944464	57.2672487905786	77.3486763191123	45.4825290235388	48.8909977777755	64.521289488177	60.549411276666	74.8788336902373	61.1568584231469	52.5367985350433	52.5792823953493	70.1640950419961	97.135529761247	33.308358302127	148.974816399447	18.7304500927157	51.250303074882	53.1151874270124	64.3501079388389	43.5709558626217	61.9120114308867	73.9905905846898	80.6448209849077	30.3773514435467	84.6224295754954	65.1711820015816	70.7194308500205	77.5302220558596	55.4346415757697	75.6994903261458	53.6691612092797	57.1270780843726	61.5664080983311	40.5226773286333	50.9106213132225	32.7109281870513	40.5275382813357	29.6614229465442	32.2410451564662	44.9148637682754	46.6862439369142	34.8973466996294	40.5625135630905	42.3929291705551	42.2056348810839	37.7872582366213
hsa-mir-1972-1	NA	NA	NA	NA	NA	NA	NA	NA	NA	NA	NA	NA	NA	NA	NA	NA	NA	NA	NA	NA	NA	NA	0.093499905284596	NA	NA	NA	NA	NA	NA	NA	NA	NA	NA	NA	NA	NA	NA	NA	NA	NA	NA	NA	NA	NA	NA	NA	NA	NA	NA
hsa-mir-1972-2	NA	NA	NA	NA	NA	NA	NA	NA	NA	NA	NA	NA	NA	NA	NA	NA	NA	NA	NA	NA	NA	NA	0.093499905284596	NA	NA	NA	NA	NA	NA	NA	NA	NA	NA	NA	NA	NA	NA	NA	NA	NA	NA	NA	NA	NA	NA	NA	NA	NA	NA
hsa-mir-1976	2.38500729897412	1.26659043481036	0.801005935293779	1.55601821163715	0.349190541405967	1.91895571020698	1.01523502284685	5.14642081871321	3.38313877466097	4.50600269965887	2.21316749823362	3.18525304287223	1.21472366555013	1.30227324818203	0.847051449199148	1.02788920382272	4.30388899409506	1.24665118325897	2.54198965543999	2.2134682391145	0.610519395712786	2.70947822900375	2.43099753739949	1.09902978871397	3.49442214260342	2.57875881056391	3.81791848744029	4.36948861835605	1.74565666075665	2.49597991235367	6.51253865269221	1.6615287665762	2.59541109689643	3.83351151494855	3.36041635790427	3.80823142876275	4.65777900329119	2.46839376064109	3.33784981500524	2.89482416295255	1.79766199676025	3.62978654079421	1.93413288954296	3.35315564187782	1.83670245787523	0.737500246601645	2.52801871200558	2.48268440476964	2.00197394631106
hsa-mir-199a-1	3.52129291927108	1.20326091306985	3.07105675591635	1.10217956657631	5.3548369524605	2.38688567954207	3.45179907767929	4.28954175239746	3.46288418863512	0.188688863048215	2.08959897958224	2.12297115307434	2.88496870568157	1.73690694476278	2.21221603482511	0.683546320542109	1.59056767173078	1.03783711006309	1.38203963898395	4.28561504450093	7.34699040800767	4.23355973281835	4.48799545366061	4.51823357582408	4.22825079255013	5.35209669501582	1.99195747170798	4.32142424355413	6.36776757473787	5.44331619219129	2.58330699890124	5.94072058085837	3.74820619243459	3.34742225485307	3.34071736546139	3.09418803586973	2.25203614809129	5.50143259402883	1.18604930093186	1.89972835693761	1.22780314378725	0.463331576089614	1.54085920200256	1.28967524687608	0.459175614468807	0.706156486121075	1.65293531169596	1.95680670812298	3.33578908804081
hsa-mir-199a-2	3.52129291927108	1.20326091306985	3.07105675591635	1.10217956657631	5.3548369524605	2.38688567954207	3.45179907767929	4.28954175239746	3.46288418863512	0.188688863048215	2.08959897958224	2.12297115307434	2.88496870568157	1.73690694476278	2.21221603482511	0.683546320542109	1.59056767173078	1.03783711006309	1.38203963898395	4.28561504450093	7.34699040800767	4.23355973281835	4.6749952642298	4.51823357582408	4.22825079255013	5.35209669501582	1.99195747170798	4.32142424355413	6.36776757473787	5.44331619219129	2.58330699890124	5.94072058085837	3.53192193435989	3.34742225485307	3.34071736546139	3.09418803586973	2.25203614809129	5.50143259402883	1.18604930093186	1.89972835693761	1.22780314378725	0.463331576089614	1.54085920200256	1.28967524687608	0.459175614468807	0.706156486121075	1.65293531169596	1.95680670812298	3.33578908804081
hsa-mir-199b	2.66950459820889	1.3932494782914	1.38894429179941	0.129668184303096	3.43428897472768	2.31307969068796	6.7005511507892	3.00293654771916	1.52966203168599	0.188688863048215	1.72073772987664	1.32665789235628	3.6441709966504	1.41133863271727	1.78869031022553	0.683546320542109	2.05838169282807	0.414511518433608	1.24825070975027	2.49781377444691	2.76809494016177	1.0160543358764	1.49599848455354	4.6403479967923	3.3926281062754	2.890554194023	2.15795392768364	2.13667993437611	4.33116813718844	2.21934213873447	0.412460781337173	2.46661497801722	2.01793212783697	2.65739018216233	2.35576774331703	1.74543940484959	2.48492509825585	2.57021500326754	0.518479337930813	0.361853020369068	1.49745244330129	0.14305629307836	1.86321468359305	1.80554534562652	NA	0.613968955295869	1.1667778670795	1.05401237911584	4.58702280448522
hsa-mir-19a	0.851788321062187	3.29313513050695	1.28160949647005	1.03734547442477	4.71407230898055	6.93776295228679	11.9797732695928	4.88909977777755	2.65818046580505	NA	1.29101437396961	1.75188917357973	1.51840458193767	0.651136624091013	1.83527813993149	0.51394460191136	1.49700486751133	0.311662795814743	1.20410036310315	2.72426860198708	7.08202499026832	1.35473911450187	6.17099374878333	8.42589504680707	5.77339310517086	3.5164892871326	1.82596101573231	3.78689013590857	16.2927955003954	5.82395312882522	0.620241776446877	8.30764383288102	4.32568516149405	5.21357566033003	2.66515780109649	3.49087880969918	5.35644585378486	4.93678752128218	1.11261660500175	3.07575067313708	2.33696059578833	1.28110113204502	3.00865116151127	0.515870098750434	NA	3.87187629465864	4.27818551262483	1.80558865801429	5.00493486577766
hsa-mir-19b-1	24.6166824786972	23.6219116092133	34.0427522499856	10.8272933893085	40.8552933444981	46.4977729780923	129.036371403835	47.8617136140329	60.4131924046601	0.985688090550377	29.0478234143162	22.4560339522492	43.4263710434173	23.1967422332424	31.3409036203685	4.62550141720224	17.1219931721608	8.41489548699805	22.9448013635768	65.1270462662537	119.051282163993	62.4873416563989	89.3859094520737	119.122617654497	72.547242308397	158.476450540109	39.0921653822691	78.6507951304089	152.066091337024	123.031009846433	44.3472870159517	124.765705562904	67.5888306483445	76.2868791474761	42.0052044738034	49.9830375025111	67.5377955477222	135.29883300514	19.9158372295312	46.2267233521485	20.942762262257	13.3448034588022	34.384584702986	14.4443627650121	9.64268790384495	22.401569990525	44.8237163936374	16.3631472132545	52.0513226040876
hsa-mir-19b-2	24.6166824786972	23.6219116092133	34.2029534370444	10.9569615736116	40.8552933444981	46.4977729780923	129.036371403835	47.8617136140329	60.8964979438974	0.985688090550377	29.0478234143162	22.4560339522492	43.4263710434173	23.1967422332424	31.3409036203685	4.62550141720224	17.3091187805997	8.72655828281279	22.9448013635768	65.2973130538779	119.417593801421	62.4873416563989	89.7599090732121	119.122617654497	72.6991737059015	158.945315778394	39.2581618382448	79.52469285408	152.841938741804	123.239008172462	44.6574079041751	125.067801702282	67.5888306483445	76.593560068672	42.0052044738034	49.9830375025111	67.3049065975576	135.60738222522	19.9158372295312	46.2267233521485	21.302294661609	13.5583203141431	34.8143920117733	14.7022978143874	9.64268790384495	22.7703201138258	45.4071053271772	16.5888457955063	52.0513226040876
hsa-mir-200a	NA	NA	NA	NA	NA	NA	NA	NA	NA	NA	NA	NA	NA	NA	NA	NA	NA	NA	NA	NA	NA	0.338684778625468	NA	NA	NA	NA	NA	NA	NA	NA	NA	NA	NA	NA	NA	NA	NA	NA	NA	NA	NA	NA	NA	NA	NA	NA	NA	NA	NA
hsa-mir-200b	NA	NA	NA	NA	NA	NA	0.20304700456937	NA	NA	NA	NA	NA	NA	NA	NA	NA	NA	NA	NA	NA	NA	NA	NA	NA	NA	NA	NA	NA	NA	NA	NA	NA	NA	NA	NA	NA	NA	NA	NA	NA	NA	NA	NA	NA	NA	NA	NA	NA	NA
hsa-mir-200c	NA	NA	NA	NA	0.52378581210895	NA	0.20304700456937	NA	0.24165276961864	NA	0.368861249705603	0.477787956430835	0.303680916387533	0.162784156022753	0.141175241533191	NA	NA	0.311662795814743	NA	0.170266787624193	0.122103879142557	NA	NA	0.366343262904655	0.455794192513489	NA	0.165996455975665	NA	0.969809255975916	0.831993304117888	NA	NA	NA	0.153340460597942	NA	NA	0.465777900329119	NA	NA	0.180926510184534	0.179766199676025	0.213516855340836	0.429807308787324	0.515870098750434	NA	0.368750123300822	0.388925955693166	NA	NA
hsa-mir-202	NA	0.126659043481036	0.160201187058756	NA	0.174595270702983	NA	0.40609400913874	NA	NA	NA	NA	0.159262652143612	NA	0.162784156022753	0.423525724599574	NA	0.374251216877832	NA	NA	NA	NA	NA	0.186999810569192	NA	0.455794192513489	0.234432619142174	NA	NA	0.193961851195183	0.831993304117888	NA	NA	0.216284258074702	0.153340460597942	NA	0.317352619063562	0.232888950164559	NA	0.222523321000349	NA	NA	NA	0.214903654393662	NA	NA	0.184375061650411	NA	NA	NA
hsa-mir-203a	NA	NA	NA	NA	0.174595270702983	NA	NA	0.25732104093566	NA	NA	NA	NA	NA	NA	NA	NA	NA	NA	NA	NA	NA	NA	NA	NA	NA	NA	NA	NA	NA	NA	NA	0.151048069688746	NA	NA	NA	NA	NA	NA	NA	NA	NA	NA	NA	NA	NA	NA	NA	NA	NA
hsa-mir-203b	NA	NA	NA	NA	NA	NA	NA	NA	NA	NA	NA	NA	NA	NA	NA	NA	NA	NA	NA	NA	NA	NA	NA	NA	NA	NA	NA	NA	NA	NA	NA	NA	NA	NA	NA	NA	NA	NA	NA	NA	NA	NA	NA	NA	NA	NA	NA	NA	NA
hsa-mir-204	0.681430656849749	0.886613304367254	4.96623679882143	NA	0.349190541405967	0.590447910832918	2.23351705026307	0.771963122806981	3.62479154427961	NA	NA	2.07041447786695	1.8220854983252	0.48835246806826	0.423525724599574	NA	0.187125608438916	0.623325591629485	0.401366787701051	0.340533575248385	2.68628534113626	NA	1.68299829512273	0.854800946777529	1.21545118003597	NA	0.829982279878325	1.16519696489495	1.1637711071711	2.28798158632419	0.620241776446877	0.755240348443729	0.648852774224107	2.14676644837119	0.811134982942411	0.158676309531781	0.232888950164559	1.54274610040068	0.222523321000349	0.904632550922671	0.359532399352051	1.49461798738585	0.214903654393662	1.28967524687608	NA	NA	2.52801871200558	NA	1.5014804597333
hsa-mir-205	NA	NA	NA	NA	NA	NA	NA	NA	NA	NA	NA	NA	NA	NA	NA	NA	NA	NA	NA	NA	0.244207758285115	NA	NA	0.122114420968218	NA	NA	NA	NA	NA	NA	NA	NA	NA	NA	NA	NA	NA	NA	NA	NA	NA	NA	NA	0.257935049375217	NA	NA	0.194462977846583	NA	NA
hsa-mir-208a	NA	NA	NA	NA	NA	NA	NA	NA	NA	NA	NA	NA	NA	NA	NA	NA	NA	NA	NA	NA	NA	NA	NA	NA	NA	NA	NA	NA	NA	NA	NA	NA	NA	NA	NA	NA	NA	NA	NA	NA	NA	NA	NA	NA	NA	NA	NA	NA	NA
hsa-mir-208b	NA	NA	NA	NA	NA	NA	NA	NA	NA	NA	0.184430624852801	NA	NA	NA	NA	NA	NA	NA	NA	NA	NA	NA	NA	NA	NA	NA	NA	NA	NA	NA	NA	NA	NA	NA	NA	NA	NA	NA	NA	NA	NA	NA	NA	NA	NA	NA	NA	NA	NA
hsa-mir-20a	1.87393430633681	3.67311226095005	2.24281661882258	1.16701365872786	4.36488176757459	12.9898540383242	6.90359815535857	9.00623643274812	2.65818046580505	0.281625168728679	3.87304312190883	7.64460730289336	3.34049008026287	1.62784156022753	2.68232958913064	15.9322826592522	3.18113534346157	4.05161634559165	0.802733575402103	3.57560254010804	4.76205128655973	1.69342389312734	0.560999431707576	10.9902978871397	8.81202105526079	1.17216309571087	4.14991139939162	2.18474430917802	16.4867573515906	3.32797321647155	0.930362664670315	5.2866824391061	2.59541109689643	6.44029934511356	5.90969773286614	2.69749726204028	6.2880016544431	1.85129532048082	4.67298974100733	3.79945671387522	6.29181698866089	2.77571911943087	8.38124252135283	3.0952205925026	1.83670245787523	4.9781266645611	4.27818551262483	2.48268440476964	5.75567509564431
hsa-mir-20b	1.19250364948706	1.77322660873451	1.92241424470507	1.16701365872786	1.92054797773282	3.83791142041397	6.29445714165046	6.43302602339151	2.17487492656776	0.844875506186038	2.76645937279202	3.82230365144668	1.8220854983252	0.97670493613652	2.39997910606425	8.73705823249312	2.80688412658374	5.60993032466537	0.535155716934735	1.53240108861773	2.68628534113626	2.03210867175281	0.747999242276768	3.66343262904655	4.86180472014389	1.17216309571087	1.82596101573231	2.91299241223736	8.92224515497843	2.49597991235367	0.310120888223438	1.05733648782122	3.46054812919524	3.22014967255678	3.12866350563501	1.42808678578603	3.49333425246839	1.23419688032055	3.33784981500524	2.53297114258348	2.51672679546435	1.06758427670418	3.4384584702986	2.83728554312738	0.918351228937615	2.02812567815452	3.11140764554533	2.48268440476964	4.75468812248877
hsa-mir-21	35.434394156187	46.9905051314645	39.8900955776302	21.9139231472232	66.8699886792426	119.713313921374	173.199094897672	140.239967309935	41.0809708351689	7.60387955567434	52.7471587079012	58.7679186409927	79.8680810099213	21.3247244389807	42.3525724599574	85.8287485191971	34.9924887780773	52.9826752885063	33.4472323084209	45.6314990832836	97.8052071931884	23.0305649465318	26.3669732902561	136.890265905373	135.978600766524	20.6300704845113	65.5686001103876	40.7818937713231	269.8009350125	38.0636936633934	14.5756817465016	61.1744682239421	47.1499682602851	68.696526347878	76.2466883965866	27.9270304775935	68.2364623982159	29.9292743477732	57.4110168180901	49.5738637905624	69.0302206755937	24.767955219537	82.3080996327726	37.9164522581569	17.4486733498147	57.3406441732779	71.7568388253892	39.9486490585661	130.128306510219
hsa-mir-210	50.7665839353063	30.1448523484867	28.3556101093998	32.2873778914708	30.9033629144281	40.4456818920549	38.7819778727496	86.2025487134463	81.6786361311005	37.4561474409143	91.4775899269895	42.2046028180571	64.0766733577695	22.7897818431855	25.2703682344413	71.9522442675904	44.1616435915841	109.393641330975	17.7939275880799	43.0774972689207	49.6962788110208	53.8508798014494	53.6689456333581	100.988626140717	124.279883158678	48.9964174007143	18.0936137013475	92.6331587091482	144.113655438021	51.1675882032501	28.2210008283329	59.9660836664321	53.6384960025262	55.0492253546611	39.2821084596396	45.3814245260894	40.5226773286333	66.6466315373095	57.4110168180901	59.8866748710808	99.7702408201941	45.479090187598	59.9581195758318	77.3805148125651	39.1829857680049	85.18127848249	56.1998005976625	53.0391668291696	72.3213088104871
hsa-mir-211	NA	0.253318086962073	0.160201187058756	0.129668184303096	NA	0.295223955416459	0.20304700456937	NA	NA	NA	NA	0.159262652143612	NA	NA	0.141175241533191	1.54183380573408	NA	0.311662795814743	NA	0.170266787624193	NA	NA	NA	NA	NA	NA	NA	NA	0.193961851195183	NA	NA	NA	NA	0.153340460597942	NA	0.158676309531781	NA	NA	NA	NA	NA	0.213516855340836	0.214903654393662	NA	NA	0.184375061650411	0.194462977846583	NA	NA
hsa-mir-2110	12.9471824801452	6.966247391457	9.13146766234908	7.78009105818574	7.68219191093127	10.923286350409	8.7310211964829	14.409978292397	11.3576801720761	11.2650067491472	15.3077418627825	10.670597693622	13.3619603210515	10.580970141479	11.5763698057217	15.9322826592522	15.3442998919911	12.7781746284044	12.0410036310315	9.70520689457898	8.79147929826412	15.5794998167715	17.2039825723657	13.9210439903769	17.1682479180081	13.3626592911039	11.1217625503695	17.4779544734242	12.0256347741014	19.1358459947114	20.4679786227469	12.2348936447884	16.005035097528	18.0941743505571	13.0940361532132	12.0593995244154	17.466671262342	17.8958547646479	11.3486893710178	12.3030026925483	7.55018038639306	12.3839776097685	13.5389302268007	17.5395833575147	18.3670245787523	12.7218792538784	7.77851911386332	13.5419149351071	8.00789578524425
hsa-mir-2114	NA	NA	NA	NA	NA	NA	NA	NA	NA	NA	NA	NA	NA	NA	0.141175241533191	NA	NA	NA	NA	NA	0.122103879142557	0.338684778625468	0.186999810569192	NA	NA	0.234432619142174	NA	NA	NA	NA	NA	NA	NA	NA	NA	NA	NA	NA	NA	NA	0.179766199676025	NA	NA	NA	NA	0.184375061650411	NA	NA	NA
hsa-mir-2115	0.170357664212437	NA	0.160201187058756	NA	NA	0.14761197770823	0.40609400913874	0.514642081871321	NA	NA	NA	NA	NA	0.162784156022753	NA	NA	0.187125608438916	1.24665118325897	NA	NA	NA	NA	0.373999621138384	0.122114420968218	0.455794192513489	0.703297857426521	NA	0.145649620611868	0.58188555358555	0.207998326029472	NA	0.151048069688746	NA	NA	0.11587642613463	NA	NA	0.308549220080136	NA	0.180926510184534	NA	NA	0.214903654393662	NA	NA	0.368750123300822	NA	NA	0.250246743288883
hsa-mir-2116	NA	NA	NA	NA	NA	NA	NA	NA	NA	NA	NA	NA	NA	NA	0.141175241533191	NA	0.187125608438916	NA	NA	NA	0.122103879142557	0.338684778625468	NA	NA	NA	NA	NA	NA	NA	NA	NA	NA	NA	NA	NA	NA	NA	NA	NA	NA	NA	NA	NA	NA	NA	NA	NA	NA	NA
hsa-mir-212	0.340715328424875	0.506636173924145	0.160201187058756	0.648340921515479	0.174595270702983	0.590447910832918	NA	NA	NA	NA	0.184430624852801	0.477787956430835	0.607361832775067	0.162784156022753	NA	0.51394460191136	NA	NA	NA	0.340533575248385	NA	NA	NA	0.488457683872873	0.151931397504496	0.234432619142174	0.165996455975665	0.291299241223736	NA	0.207998326029472	0.310120888223438	0.302096139377492	NA	0.306680921195884	0.34762927840389	0.158676309531781	NA	NA	NA	NA	NA	NA	NA	NA	NA	NA	0.777851911386332	0.677095746755357	NA
hsa-mir-214	NA	NA	NA	NA	NA	NA	NA	NA	NA	NA	NA	NA	NA	NA	NA	NA	NA	NA	NA	NA	NA	NA	0.186999810569192	NA	NA	NA	NA	NA	NA	NA	NA	NA	NA	NA	NA	NA	NA	NA	NA	NA	NA	NA	NA	NA	NA	NA	NA	NA	NA
hsa-mir-215	0.681430656849749	0.6966247391457	0.320402374117512	0.194502276454644	1.22216689492088	4.79738927551746	14.9239548358487	5.91838394152019	6.04131924046601	0.844875506186038	5.53291874558404	4.45935426002112	5.9217778695569	7.73224741108078	5.78818490286085	1.02788920382272	3.18113534346157	1.86997677488846	7.09081324938524	12.0038085275056	14.3472057992505	11.8539672518914	27.9564716800942	40.7251593929008	29.9304853083858	46.4176585901504	7.88483165884408	28.9114496914558	19.7841088219087	25.4797949386103	21.3983412874172	40.103262502362	23.7912683882173	37.4917426161968	29.9540561558019	24.8328424417237	29.576896670899	47.0537560622208	0.445046642000698	0.271389765276801	0.988714098218139	0.320275283011254	0.644710963180987	0.128967524687608	0.612234152625076	0.553125184951234	1.26400935600279	0.112849291125893	1.37635708808886
hsa-mir-216b	NA	NA	NA	NA	NA	NA	NA	NA	NA	NA	NA	NA	NA	NA	NA	NA	NA	NA	NA	NA	NA	NA	NA	NA	NA	NA	NA	NA	NA	NA	NA	NA	NA	NA	NA	NA	NA	NA	NA	NA	NA	NA	NA	NA	NA	NA	NA	NA	NA
hsa-mir-217	NA	NA	NA	NA	NA	NA	NA	NA	NA	NA	NA	NA	NA	NA	NA	NA	NA	NA	NA	NA	NA	NA	NA	NA	NA	NA	NA	NA	NA	NA	NA	NA	NA	NA	NA	NA	NA	NA	NA	NA	NA	NA	NA	NA	NA	NA	NA	NA	NA
hsa-mir-218-1	NA	NA	NA	NA	NA	NA	0.101523502284685	NA	NA	NA	NA	NA	1.06288320735637	NA	0.635288586899361	NA	NA	NA	NA	NA	NA	NA	NA	NA	NA	NA	0.0829982279878325	NA	NA	NA	NA	NA	NA	NA	NA	NA	NA	NA	NA	0.271389765276801	NA	NA	0.429807308787324	NA	NA	NA	NA	NA	NA
hsa-mir-218-2	NA	NA	NA	NA	NA	NA	0.101523502284685	NA	NA	NA	NA	NA	1.06288320735637	NA	0.635288586899361	NA	NA	NA	NA	NA	NA	NA	NA	NA	NA	NA	0.0829982279878325	NA	NA	NA	NA	NA	NA	NA	NA	NA	NA	NA	NA	0.271389765276801	NA	NA	0.429807308787324	NA	NA	NA	NA	NA	NA
hsa-mir-219a-1	0.511072992637312	0.253318086962073	0.801005935293779	0.129668184303096	1.22216689492088	1.03328384395761	1.21828202741622	0.25732104093566	0.724958308855921	0.844875506186038	0.553291874558404	0.637050608574446	0.303680916387533	0.325568312045507	0.282350483066383	0.51394460191136	1.49700486751133	0.623325591629485	0.401366787701051	0.510800362872578	0.976831033140458	0.84671194656367	0.934999052845959	0.549514894356983	1.29141687878822	0.35164892871326	0.66398582390266	0.728248103059341	0.775847404780733	1.4559882822063	1.86072532934063	0.604192278754983	0.432568516149405	0.306680921195884	0.46350570453852	0.317352619063562	0.232888950164559	1.23419688032055	0.445046642000698	1.26648557129174	0.539298599028076	NA	0.429807308787324	NA	0.306117076312538	0.368750123300822	0.583388933539749	1.5798900757625	0.750740229866649
hsa-mir-219a-2	NA	NA	NA	NA	NA	NA	NA	NA	NA	NA	NA	NA	NA	NA	NA	NA	NA	NA	NA	NA	NA	0.169342389312734	NA	0.0610572104841092	0.0759656987522482	0.117216309571087	NA	NA	NA	NA	NA	NA	NA	NA	NA	NA	NA	NA	NA	NA	NA	NA	NA	NA	NA	NA	NA	NA	NA
hsa-mir-219b	0.170357664212437	0.126659043481036	NA	NA	NA	NA	0.812188018277479	0.514642081871321	0.483305539237281	NA	0.553291874558404	NA	NA	NA	0.423525724599574	NA	0.187125608438916	0.623325591629485	0.267577858467368	0.170266787624193	0.244207758285115	0.677369557250936	0.373999621138384	0.244228841936437	0.303862795008993	1.17216309571087	0.33199291195133	NA	NA	0.415996652058944	0.310120888223438	0.302096139377492	NA	NA	0.11587642613463	0.158676309531781	NA	0.308549220080136	NA	0.180926510184534	NA	0.213516855340836	NA	0.257935049375217	NA	NA	0.194462977846583	NA	0.250246743288883
hsa-mir-22	10033.0442761273	5555.6456242087	6415.576938142	4703.5837174105	7728.80884820897	6226.71605566625	15165.7838182908	13923.6415250286	18949.4435824153	5438.74525848825	10154.9346350201	8182.75580448662	14744.6195333639	8171.27627987415	8382.27996603324	13630.3247872912	8882.85263259534	26255.7205706172	8034.42656727041	11475.9814858706	18033.277702806	11985.0382612194	7526.92937522054	13934.2323478415	13784.1279699929	16775.0604953374	7789.2177002021	14744.5480434013	27390.1288546766	11849.0406389209	9472.3324098967	9257.88723929292	9173.26423772235	12781.5407526809	9597.11736532233	8682.76765757906	9325.57223143945	15812.5304306668	9634.36970603112	8683.38692979653	9980.61940601293	6669.41249342635	12852.9577619762	7359.14489372431	6255.19633737041	8706.37478619407	9430.87103662574	5774.49822691194	12618.9422770852
hsa-mir-221	32.3679562003631	18.9988565221555	22.2679650011671	22.0435913315263	16.7611459874864	32.6222470735187	16.2437603655496	70.7632862573066	72.0125253463549	35.4847712598136	59.5710918274548	34.7192581673073	63.1656306086069	19.6968828787532	17.3645547085825	45.741069570111	40.044880205928	76.9807105662414	5.35155716934735	18.7293466386612	22.1008021248029	22.6918801679064	24.8709748057025	60.2024095373317	90.7030443101844	17.582446435663	8.96380862268591	41.0731930125468	119.674462187428	22.8798158632419	31.3222097105673	37.7620174221865	31.3612174208319	27.7546233682275	29.2008593859268	19.5171860724091	46.3449010827473	23.7582899461705	30.7082182980482	30.9384332415553	61.8395726885527	32.2410451564662	39.1124650996465	57.2615809612981	26.3260685628783	37.9812626999847	28.5860577434477	35.2089788312786	55.554777010132
hsa-mir-222	17.8875547423059	8.3594968697484	12.495692590583	4.53838645060835	17.4595270702983	15.9420935924888	19.2894654340901	27.27603033918	12.3242912505507	6.19575371203094	16.9676174864577	13.3780627800634	26.1165588093279	12.3715958577293	17.5057299501157	17.4741164649862	18.7125608438916	22.4397212986615	8.83006932942313	17.8780127005402	17.2166469591006	8.12843468701124	12.5289873081359	23.3238544049297	28.2592399358363	7.9707090508339	21.0815499089094	11.9432688901732	40.9259506021837	12.8958962138273	9.61374753492659	12.9901339932321	15.7887508394533	14.7206842174024	15.1798118236365	16.3436598817735	17.6995602125065	12.0334195831253	7.34326959301152	9.40817852959578	13.841997375054	10.2488090563601	11.1749900284704	16.2499081106387	6.12234152625076	7.55937752766686	8.94529698094282	16.0245993398768	12.762583907733
hsa-mir-223	203.236693405438	99.1740310456515	136.010807812884	56.5353283561497	182.801248426024	190.1242272882	256.854460780253	285.626355438583	227.878561750378	13.7996332677053	142.19601176151	135.37325432207	98.0889359931733	120.948627924906	123.951862066142	32.892454522327	118.450510141834	115.00357165564	48.1640145241262	207.044413751018	269.605365146766	197.453225938648	141.745856411447	325.923389564175	306.293697369065	338.520702041299	95.2819657300317	225.902561569008	491.305369077399	241.694054846247	216.46437997996	262.370497049352	252.403729173178	234.764245175449	139.862846344499	164.071304055862	169.776044669964	180.50129374688	86.5615718691358	116.335746048655	110.016914201728	68.3253937090675	114.758551446216	132.320680329486	52.346020049444	94.4000315650106	94.1200812777462	102.918553506814	276.772898077504
hsa-mir-224	NA	NA	NA	NA	NA	NA	0.20304700456937	NA	0.483305539237281	0.281625168728679	0.184430624852801	NA	0.303680916387533	0.162784156022753	NA	NA	NA	NA	NA	0.340533575248385	0.244207758285115	NA	0.186999810569192	NA	0.151931397504496	NA	0.165996455975665	NA	0.58188555358555	0.207998326029472	NA	NA	NA	NA	0.11587642613463	NA	0.232888950164559	NA	0.222523321000349	NA	0.179766199676025	0.213516855340836	NA	0.515870098750434	NA	0.184375061650411	NA	NA	0.250246743288883
hsa-mir-2276	0.170357664212437	NA	NA	0.129668184303096	NA	NA	NA	NA	NA	0.563250337457358	NA	0.159262652143612	NA	NA	0.141175241533191	NA	0.187125608438916	0.623325591629485	NA	0.170266787624193	0.122103879142557	0.338684778625468	NA	NA	0.151931397504496	NA	0.33199291195133	0.291299241223736	NA	NA	NA	0.151048069688746	NA	0.306680921195884	0.23175285226926	0.158676309531781	0.232888950164559	NA	0.222523321000349	NA	NA	NA	NA	NA	0.306117076312538	NA	0.194462977846583	NA	NA
hsa-mir-2277	0.511072992637312	0.506636173924145	0.160201187058756	0.518672737212383	NA	0.295223955416459	0.20304700456937	0.25732104093566	NA	NA	0.368861249705603	0.318525304287223	0.9110427491626	0.325568312045507	0.141175241533191	1.54183380573408	0.935628042194579	0.311662795814743	0.267577858467368	0.340533575248385	0.366311637427672	NA	0.373999621138384	0.854800946777529	1.06351978253147	1.17216309571087	0.33199291195133	0.582598482447473	0.969809255975916	0.207998326029472	0.930362664670315	0.302096139377492	0.648852774224107	0.460021381793826	0.695258556807781	0.634705238127125	0.232888950164559	0.925647660240409	0.667569963001047	0.180926510184534	0.359532399352051	0.640550566022508	0.644710963180987	NA	NA	0.368750123300822	0.777851911386332	0.902794329007143	0.250246743288883
hsa-mir-2278	NA	NA	NA	0.129668184303096	NA	NA	NA	NA	NA	NA	NA	NA	NA	NA	NA	NA	NA	NA	NA	NA	NA	NA	NA	0.122114420968218	NA	NA	NA	NA	0.193961851195183	NA	NA	0.151048069688746	NA	0.153340460597942	NA	NA	NA	NA	NA	NA	NA	NA	NA	NA	NA	NA	NA	NA	NA
hsa-mir-2355	0.170357664212437	0.253318086962073	NA	NA	0.52378581210895	0.295223955416459	0.40609400913874	0.514642081871321	0.24165276961864	NA	NA	NA	NA	NA	0.423525724599574	NA	NA	NA	0.133788929233684	0.170266787624193	0.610519395712786	0.338684778625468	0.373999621138384	0.366343262904655	0.455794192513489	0.234432619142174	0.497989367926995	NA	0.775847404780733	0.623994978088416	0.310120888223438	0.453144209066237	0.432568516149405	NA	NA	NA	0.465777900329119	0.617098440160273	NA	0.180926510184534	NA	NA	NA	0.257935049375217	NA	0.184375061650411	0.194462977846583	NA	0.250246743288883
hsa-mir-23a	40.7154817467725	26.8517172179797	35.4845629335144	19.1908912768582	49.3231639735928	28.4891116976883	59.1882018319713	47.8617136140329	42.8933666073087	10.9833815804185	31.7220674746818	32.8877376676558	38.415635923023	24.9873679494926	34.8702846586983	43.4283188615099	28.9109065038125	63.1117161524854	23.4130626158947	35.4154918258321	49.2078632944506	21.8451682213427	25.2449744268409	54.8293750147301	65.3305009269335	30.4762404884826	39.0921653822691	40.927543391935	94.265459680859	75.9193890007573	17.8319510728477	43.0486998612926	43.9057043891646	42.0919564341351	36.7328270846777	31.893938215888	24.4533397672787	32.5519427184544	29.0392933905456	28.2245355887873	25.4369172541576	19.5367922636865	24.176661119287	25.2776348387712	10.4079805946263	24.2453206070291	21.9743164966639	21.5542146050455	36.9113946351102
hsa-mir-23b	15.8432627717567	9.62608730455876	14.1778050546999	8.55810016400432	15.451681457214	10.1852264618678	16.751377876973	20.3283622339172	14.3783397923091	3.37950202474415	10.3281149917569	15.2095832797149	14.7285244447954	9.84844143937658	12.564596496454	16.1892549602078	9.26271761772633	20.4139131258656	9.36522504635786	10.3862740450757	15.995608167675	4.57224451144382	6.17099374878333	17.5844766194234	22.1819840356565	6.56411333598086	14.1926969859193	17.1866552322005	24.8271169529835	22.047822559124	5.11699465568673	9.51602839039099	13.1933397425568	14.9506949082993	15.2956882497712	7.77513916705727	9.08266905641781	10.9534973128448	10.7923810685169	12.8457822231019	9.97702408201941	7.57984836459967	8.48869434854966	10.0594669256335	6.12234152625076	12.0765665381019	8.36190804740307	5.98101242967232	12.6374605360886
hsa-mir-23c	NA	NA	0.160201187058756	NA	NA	NA	NA	NA	NA	NA	NA	NA	NA	0.162784156022753	NA	NA	NA	NA	NA	NA	NA	NA	NA	NA	NA	NA	0.33199291195133	NA	NA	NA	NA	NA	0.216284258074702	NA	NA	NA	NA	NA	NA	NA	NA	NA	NA	NA	NA	NA	NA	NA	NA
hsa-mir-24-1	1.02214598527462	1.3932494782914	1.52191127705818	0.453838645060835	2.26973851913878	1.25470181051995	3.3502755753946	2.83053145029226	3.02065962023301	0.985688090550377	1.47544499882241	1.91115182572334	2.7331282474878	1.3836653261934	2.25880386453106	3.34063991242384	1.68413047595024	2.96079656024005	0.668944646168419	2.12833484530241	4.2736357699895	1.35473911450187	1.68299829512273	2.6865172613008	2.35493666131969	2.34432619142174	1.57696633176882	2.62169317101363	5.43093183346513	4.15996652058944	1.55060444111719	2.03914894079807	1.40584767748557	2.07009621807222	1.04288783521167	1.6661012500837	1.39733370098736	2.15984454056096	1.66892490750262	1.53787533656854	1.25836339773218	0.427033710681672	1.18197009916514	1.16070772218848	0.765292690781346	0.921875308252056	1.65293531169596	1.35419149351071	1.5014804597333
hsa-mir-24-2	1.3628613136995	1.64656756525347	1.68211246411694	0.453838645060835	2.44433378984177	1.40231378822818	4.56855760281082	3.08785249122793	3.02065962023301	0.985688090550377	1.47544499882241	2.22967713001056	3.34049008026287	1.87201779426166	2.68232958913064	3.34063991242384	2.05838169282807	3.2724593560548	0.668944646168419	2.80940199579918	5.37257068227252	1.69342389312734	2.2439977268303	2.93074610323724	2.96266225133768	2.81319142970608	1.90895924372015	2.91299241223736	6.40074108944105	4.78396149867786	1.55060444111719	2.34124508017556	1.40584767748557	2.53011759986604	1.1587642613463	1.6661012500837	1.63022265115192	2.77694298072123	1.66892490750262	1.89972835693761	1.25836339773218	0.854067421363344	1.18197009916514	1.16070772218848	0.765292690781346	1.29062543155288	1.84739828954254	1.5798900757625	2.00197394631106
hsa-mir-2467	NA	NA	NA	NA	NA	NA	NA	NA	NA	NA	NA	NA	NA	NA	NA	NA	NA	NA	NA	NA	NA	NA	NA	NA	NA	NA	NA	0.145649620611868	NA	NA	NA	0.151048069688746	NA	NA	NA	NA	NA	NA	NA	NA	0.179766199676025	NA	NA	NA	NA	NA	NA	NA	NA
hsa-mir-25	7293.86339325551	5302.32753724663	4971.52343799437	3963.04871685552	5630.69748017121	5330.41612702188	10189.3047833001	7595.34516529789	4635.38342682476	1938.98928669696	4553.77655824052	6004.20198581416	6689.48322618458	4250.29431375409	5549.03404370362	3446.51250041758	5397.45104981209	4695.2000189491	8068.00758850807	6783.25855216021	6722.1848584352	2965.5239216446	4957.73897781042	6963.08639802878	7445.55006610535	2273.5275404408	12648.9299453457	4773.37501631276	7485.56972317571	4923.73637376966	1923.36974876176	4091.43906365906	4768.41903777296	6312.72008189607	5786.17346260662	4761.24134381062	4272.58067971901	4980.60151053356	4739.52421398644	4123.49609361572	5117.22463997774	3867.6443176439	5028.5306091573	4487.03811893127	2839.5419998751	4386.46709172493	5503.49673603615	4605.60526942994	5895.81327188608
hsa-mir-2681	NA	NA	NA	NA	NA	NA	NA	NA	NA	NA	NA	NA	NA	NA	NA	NA	NA	NA	NA	NA	NA	NA	NA	NA	NA	NA	NA	NA	NA	NA	NA	NA	NA	NA	NA	NA	NA	NA	NA	NA	NA	NA	NA	NA	NA	NA	NA	NA	NA
hsa-mir-26a-1	471.209299211602	446.283139705432	511.842792652725	277.814084869383	697.59540409377	548.821333119198	1359.6027425965	681.386116397629	330.822641607919	73.3633564538209	422.807207475047	567.612092239832	858.202269711169	399.228142645803	577.265562629219	293.976312293298	403.255686185864	338.309964856903	455.016148323759	442.949048004337	642.815871745993	329.370947213268	236.741760180597	689.274849155109	780.243691884341	231.85386033161	848.90587585955	274.258235612148	1203.33932481492	412.460680516443	165.91467519954	301.265374994204	367.683238726994	629.155909833356	649.545306697669	220.877422868239	373.437431588871	399.416965393737	294.954661985963	362.757652919991	348.297011872299	210.741136221405	438.403454963071	247.101777301458	225.302168166028	320.996982333366	405.066382854433	317.445055937137	446.940683513945
hsa-mir-26a-2	471.209299211602	446.536457792394	511.362189091549	277.814084869383	697.769999364473	549.116557074614	1360.21188361021	681.9007584795	331.305947147156	73.3633564538209	422.9916380999	567.930617544119	857.594907878394	399.553710957848	577.265562629219	293.976312293298	403.255686185864	338.933290448533	455.149937252992	442.26798085384	642.937975625135	329.709631991893	236.928759991166	690.007535680918	780.091760486837	232.791590808178	849.403865227477	274.549534853372	1205.47290517806	412.876677168502	166.224796087763	302.171663412336	368.115807243143	629.155909833356	649.892935976073	221.036099177771	374.136098439365	400.034063833897	295.177185306963	362.938579430176	348.476778071975	210.741136221405	438.833262271858	247.617647400208	225.302168166028	321.365732456667	405.260845832279	317.670754519388	447.691423743811
hsa-mir-26b	61.158401452265	59.4030913926061	56.3908178446821	32.0280415228646	59.0132014976084	113.808834813045	167.107684760591	97.2673534736797	38.4227903693638	21.966763160837	48.3208237114339	129.799061497043	82.9048901737966	34.1846727647782	66.4935387621331	194.785004124405	56.8861849654304	73.2407570164645	68.2323539091787	74.7471197670205	63.1277055167021	36.5779560915506	35.5299640081465	94.2723329874646	128.837825083813	60.0147505003964	139.603019475534	40.1992952888756	148.768739866706	66.5594643294311	48.0687376746329	64.4975257570945	57.3153283897961	100.59134215225	89.2248481236652	51.4111242882971	70.3324629496969	56.1559580545848	55.8533535710876	52.1068349331458	65.7944290814253	42.916887923508	79.2994484712614	53.1346201712947	24.7954831813156	53.6531429402697	58.7278193096681	35.6603759957821	93.0917885034644
hsa-mir-27a	13.2878978085701	7.59954260886218	10.813580126466	2.9823682389712	11.3486925956939	17.4182133695711	19.7970829455136	23.4162147251451	9.18280524550834	0.422437753093019	13.8322968639601	13.537325432207	5.16257557858807	4.96491675869398	7.41170018049255	13.1055873487397	9.07559200928742	9.03822107862754	3.21093430160841	11.6632749522572	13.1872189473962	1.69342389312734	10.3784894865902	21.0036804065336	25.8283375757644	3.86813821584586	7.46984051890492	11.9432688901732	34.0403048847547	11.439907931621	0.620241776446877	6.64611506630482	10.3816443875857	17.8641636596602	12.8043450878766	6.98175761939837	9.31555800658237	5.55388596144245	9.01219450051414	5.97057483608963	17.1676720690604	3.95006182380546	10.7451827196831	13.0257199934485	3.06117076312538	8.2046902434433	11.3760842040251	8.12514896106429	15.3901747122663
hsa-mir-27b	32.0272408719382	40.9108710443747	36.9263736170432	31.6390369699554	72.2824420710351	72.7727050101572	81.3203253300326	67.9327548070144	20.0571798783472	10.8425689960541	29.1400387267426	58.1308680324182	78.9570382607587	22.7083897651741	46.7995925682529	70.1534381609006	25.542645551912	35.5295587228807	28.4970419267746	36.0114255825167	49.6962788110208	11.5152824732659	15.8014839930967	39.0766147098299	56.0626856791592	6.44689702640977	40.1711423461109	13.5454147169037	69.5353236534732	19.5518426467704	2.48096710578751	13.7453743416759	27.9006692916366	50.5256817670219	54.7516113486127	16.0263072627099	27.480896119418	11.1077719228849	27.9266767855438	14.2931943045782	34.2454610382828	14.6259045908473	34.384584702986	30.5653033509632	15.918087968252	39.1797006007124	48.5185129727225	43.1084292100911	43.1675632173323
hsa-mir-28	112.606416044421	43.5707109574765	60.8764510823272	49.6629145880857	100.566875924918	69.2300175451597	135.635399052339	123.771420690053	98.111024465168	36.0480215972709	81.702766809791	89.6648731568533	159.128800187067	148.459150292751	68.3288169020646	102.788920382272	86.4520310987791	134.326664996154	86.9628040018945	172.480255863307	110.259802865729	116.846248625787	95.5569032008571	127.975913174693	118.962284246021	88.3810974165994	179.442168909694	126.27822107049	168.358886837419	151.006784697397	108.23218998998	113.588148405937	117.009783618414	122.979049399549	99.1902207712434	137.572360364054	94.087135866482	151.806216279427	97.0201679561522	66.5809557479086	53.0310289044275	57.222517231344	73.2821461482388	91.566942528202	65.2029372545706	37.9812626999847	49.3935963730321	73.3520392318304	90.0888275839978
hsa-mir-2861	NA	NA	NA	NA	NA	NA	NA	NA	NA	NA	NA	NA	NA	NA	NA	NA	NA	NA	NA	NA	NA	NA	NA	NA	NA	NA	NA	NA	NA	NA	NA	NA	NA	NA	NA	NA	NA	NA	NA	NA	NA	NA	NA	NA	NA	NA	NA	NA	NA
hsa-mir-296	7.32537956113481	6.45961121753285	4.80603561176268	6.48340921515479	3.1427148726537	4.13313537583043	3.04570506854055	3.08785249122793	7.97454139741514	4.78762786838755	11.0658374911681	2.22967713001056	7.2883419933008	3.09289896443231	2.11762862299787	6.16733522293632	4.49101460253398	5.29826752885062	4.54882359394525	4.5972032658532	4.02942801170439	5.08027167938202	9.1629907178904	8.54800946777529	9.72360944028777	9.61173738482912	4.97989367926995	13.8367139581275	12.9954440300773	7.487939737061	6.82265954091564	4.98458629972861	6.48852774224107	6.5936398057115	5.21443917605835	6.50572869080303	6.52089060460766	4.31968908112191	4.67298974100733	5.24686879535149	6.11205078898486	5.12440452818006	8.81104983014015	3.86902574062825	7.95904398412599	6.63750221941481	4.66711146831799	7.22235463205714	2.50246743288883
hsa-mir-298	NA	NA	NA	NA	NA	NA	NA	NA	NA	NA	NA	NA	NA	NA	NA	NA	NA	NA	NA	NA	NA	NA	NA	NA	NA	NA	NA	NA	NA	NA	NA	NA	NA	NA	NA	NA	NA	NA	NA	NA	NA	NA	NA	NA	NA	NA	NA	NA	NA
hsa-mir-299	NA	NA	NA	NA	NA	NA	NA	NA	NA	NA	NA	NA	NA	NA	NA	NA	NA	NA	0.133788929233684	NA	0.122103879142557	NA	NA	NA	NA	NA	NA	NA	NA	NA	NA	NA	NA	NA	NA	NA	NA	NA	NA	NA	NA	NA	NA	NA	NA	NA	NA	NA	NA
hsa-mir-29a	7.49573722534724	6.45961121753285	9.93247359764286	3.24170460757739	14.8405980097536	9.74239052874315	25.78696958031	10.5501626783621	11.1160274024575	2.25300134982943	6.63950249470085	9.23723382432947	12.7545984882764	5.86022961681912	11.2940193226553	13.3625596496954	7.1107731206788	15.5831397907371	7.09081324938524	13.1105426470628	15.1408810136771	4.06421734350562	5.42299450650657	17.5844766194234	11.3948548128372	5.39195024026999	9.79379090256423	6.69988254814594	18.4263758635424	14.975879474122	4.0315715469047	9.51602839039099	9.51650735528691	14.1073223750107	10.0812490737128	5.71234714314412	9.54844695674693	4.31968908112191	11.1261660500175	10.8555906110721	11.5050367792656	6.40550566022508	12.8942192636197	5.93250613562999	3.979521992063	8.66562789756933	12.8345565378745	4.7396702272875	20.0197394631106
hsa-mir-29b-1	0.681430656849749	0.189988565221555	1.04130771588191	0.259336368606192	0.872976353514917	0.811865877395263	4.83861011888808	1.67258676608179	1.69156938733048	0.281625168728679	0.706369293186229	0.716681934646252	1.3665641237439	0.73252870210239	0.847051449199148	NA	1.02919084641404	1.0908197853516	2.00683393850526	1.50345573472162	2.25892176413731	1.18539672518914	0.560999431707576	2.50334562984848	2.65879945632869	1.52381202442413	2.15795392768364	2.33039392978989	3.58829424711089	2.18398242330946	1.08542310878203	1.35943262719871	2.16284258074702	1.8400855271753	1.73814639201945	0.714043392893015	1.63022265115192	0.771373050200341	1.89144822850297	1.26648557129174	0.988714098218139	0.53379213835209	0.644710963180987	0.257935049375217	0.459175614468807	0.460937654126028	1.75016680061925	0.902794329007143	2.1270973179555
hsa-mir-29b-2	1.19250364948706	0.6966247391457	1.04130771588191	0.389004552909287	0.872976353514917	0.959477855103492	5.04165712345745	1.67258676608179	2.65818046580505	0.563250337457358	0.89079991803903	1.67225784750792	2.2776068729065	0.895312858125143	0.98822669073234	1.02788920382272	1.21631645485295	2.02580817279583	2.27441179697262	2.0142560975942	2.50312952242242	1.18539672518914	0.560999431707576	2.86968889275313	3.57038784135567	1.7582446435663	2.15795392768364	2.7673427916255	3.78225609830607	2.5999790753684	1.70566488522891	1.51048069688746	3.02797961304583	1.8400855271753	1.96989924428871	1.03139601195658	2.56177845181015	0.771373050200341	2.11397154950332	1.44741208147627	1.34824649757019	0.53379213835209	1.07451827196831	0.515870098750434	1.07140976709388	1.5671880240285	2.333555734159	0.677095746755357	3.12808429111104
hsa-mir-29c	7.32537956113481	3.79977130443109	4.96623679882143	2.07469094884953	5.06326285038652	6.93776295228679	17.3260008999043	11.5794468421047	10.8743746328388	0.844875506186038	4.85605835237426	7.80386995503697	6.98466107691327	3.41846727647782	4.09408200446255	3.08366761146816	3.92963777721723	10.2848722618865	5.21776824011367	7.71819348300465	13.4314267056813	6.43501079388389	8.04099185447525	15.7527603049002	13.0661001853867	15.7069854825256	6.1418688710996	17.9149033352598	23.0814602922268	18.0958543645641	10.8542310878203	12.6880378538546	6.05595922609167	13.187279611423	7.41609127261633	9.52057857190687	7.4524464052659	7.09663206184314	6.67569963001047	6.51335436664323	7.01088178736499	2.34868540874919	6.87691694059719	3.0952205925026	2.44893661050031	5.90000197281316	7.58405613601674	4.96536880953929	13.7635708808886
hsa-mir-301a	0.851788321062187	0.759954260886218	0.480603561176268	0.389004552909287	0.872976353514917	2.95223955416459	1.42132903198559	1.02928416374264	0.483305539237281	0.281625168728679	0.553291874558404	1.59262652143612	0.607361832775067	0.325568312045507	0.141175241533191	NA	0.748502433755663	NA	0.802733575402103	NA	0.244207758285115	0.338684778625468	0.934999052845959	1.95383073549149	1.82317677005396	NA	0.66398582390266	0.291299241223736	3.68527517270848	0.831993304117888	NA	0.906288418132475	0.648852774224107	1.8400855271753	1.27464068748093	0.634705238127125	2.32888950164559	0.925647660240409	NA	0.904632550922671	0.359532399352051	0.427033710681672	0.429807308787324	0.257935049375217	0.306117076312538	0.737500246601645	1.36124084492608	0.677095746755357	0.500493486577766
hsa-mir-301b	NA	NA	NA	0.129668184303096	NA	0.295223955416459	NA	NA	NA	NA	0.184430624852801	NA	NA	NA	NA	0.51394460191136	0.187125608438916	NA	0.133788929233684	NA	0.366311637427672	NA	0.186999810569192	0.122114420968218	0.151931397504496	NA	NA	NA	0.387923702390366	NA	NA	NA	NA	NA	NA	0.158676309531781	NA	NA	0.222523321000349	0.180926510184534	NA	0.213516855340836	0.429807308787324	0.257935049375217	NA	0.368750123300822	0.194462977846583	0.451397164503571	0.500493486577766
hsa-mir-3064	0.170357664212437	0.126659043481036	NA	0.129668184303096	NA	0.14761197770823	0.40609400913874	NA	0.966611078474562	NA	NA	0.159262652143612	NA	0.162784156022753	0.423525724599574	NA	0.187125608438916	NA	NA	0.170266787624193	NA	NA	0.186999810569192	0.244228841936437	NA	0.234432619142174	NA	0.145649620611868	0.775847404780733	0.415996652058944	NA	NA	NA	0.306680921195884	NA	NA	NA	NA	NA	NA	0.179766199676025	0.213516855340836	0.429807308787324	0.257935049375217	NA	0.368750123300822	NA	NA	NA
hsa-mir-3065	NA	NA	NA	NA	NA	NA	NA	NA	0.24165276961864	NA	NA	NA	NA	NA	NA	NA	NA	NA	NA	NA	NA	NA	NA	0.122114420968218	0.151931397504496	NA	NA	NA	NA	NA	NA	NA	NA	NA	0.11587642613463	NA	NA	NA	NA	NA	NA	NA	0.214903654393662	NA	NA	NA	NA	NA	NA
hsa-mir-3074	3.74786861267362	3.29313513050695	3.84482848941014	2.85270005466811	5.76164393319845	3.39507548728928	4.67008110509551	3.08785249122793	2.17487492656776	2.25300134982943	4.97962687102564	4.30009160787751	5.4662564949756	2.93011480840956	5.36465917826127	2.5697230095568	5.42664264472856	5.60993032466537	4.81640145241262	5.44853720397416	2.5641814619937	5.08027167938202	3.36599659024545	4.27400473388764	4.4060105276304	5.86081547855434	4.48190431134295	3.93253975652044	4.07319887509885	7.69593806309047	2.79108799401095	5.2866824391061	3.24426387112054	4.90689473913414	4.6350570453852	4.44293666688987	3.72622320263295	5.86243518152259	5.78560634600908	5.24686879535149	4.67392119157666	1.70813484272669	3.86826577908592	5.41663603687955	3.36728783943792	3.3187511097074	2.333555734159	2.03128724026607	3.75370114933324
hsa-mir-30a	1.44804014580572	1.26659043481036	1.60201187058756	0.713175013667027	3.23001250800519	1.84514972135287	3.85789308681803	1.67258676608179	0.604131924046601	NA	0.737722499411205	0.557419282502641	0.759202290968833	1.13948909215927	2.54115434759744	2.05577840764544	0.654939629536205	16.9856223719035	25.0854242313157	2.46886842055079	4.94520710527357	14.7327878702079	3.17899677967626	4.39611915485586	5.01373611764838	12.5421451241063	61.0866957990447	2.18474430917802	5.33395090786754	3.84796903154523	0.620241776446877	17.5215760838945	1.94655832267232	2.14676644837119	1.96989924428871	0.714043392893015	2.91111187705699	19.2843262550085	1.11261660500175	0.995095806014938	1.16848029789416	0.427033710681672	1.28942192636197	1.03174019750087	0.306117076312538	1.10625036990247	1.65293531169596	1.12849291125893	2.75271417617771
hsa-mir-30b	442.4188539597	245.633682794078	349.611856553935	176.132184784424	209.921131824318	393.780044572913	852.797419191353	609.678461920088	298.924476018258	30.697143391426	393.574953435878	370.922716842471	358.850628467656	356.931935386411	279.480390406013	85.3148039172858	307.134874899046	179.517770389292	469.910869815345	643.382002391908	330.819702877305	441.418032525931	582.130410301894	907.920719898704	842.86525599377	1370.57045426946	628.019371786412	735.773818956356	1398.85287081966	1053.09552468722	895.526785296176	939.518993463999	881.646009717652	1434.50000889375	731.257886115026	836.911219652759	803.157135764011	1013.89273718333	317.540779067498	584.332922147684	391.769871939952	364.473272066807	566.771854842037	324.051540581566	290.811222496911	385.773472743005	509.817755131052	270.386901537639	634.625740980607
hsa-mir-30c-1	1044.20730279013	593.059439062561	723.040823587895	581.474928915901	356.493861579473	651.953393584606	544.470542752765	870.216015867445	648.71686004124	139.686083689425	854.743730880308	777.361005112968	664.809151728096	662.152227929073	542.136927278515	164.976217213547	789.918944671449	565.512143005851	1263.81437588802	974.721171108587	263.296257711471	1099.3132150059	1203.43728091803	893.022760540581	1350.31612365879	1875.42109959213	1479.00020334566	1044.76948908444	1387.70006437594	1507.98786371367	1948.38720081475	908.705187247495	1188.55337192565	1914.37898033501	1005.01594285809	1519.14001248465	1158.54567371513	1777.55205688167	569.882225081894	893.898181073423	627.713009014736	1085.62645098048	913.303997551818	1044.72206853592	934.269316905867	747.240781108636	664.804748474778	782.158436793564	725.089938679538
hsa-mir-30c-2	1043.6962297975	592.172825758194	722.720421213777	580.956256178689	355.795480496661	651.067721718357	543.861401739057	868.672089621831	647.750248962766	138.55958301451	852.89942463178	777.838793069399	663.290747146159	661.98944377305	541.289875829316	163.948328009724	789.918944671449	564.888817414221	1263.54679802956	973.699570382842	262.197322799187	1098.97453022728	1202.68928167576	892.045845172835	1348.64487828624	1875.18666697299	1477.67223169785	1043.45864249893	1383.82082735203	1507.57186706161	1948.07707992653	908.10099496874	1187.47195063528	1913.30559711082	1003.97305502288	1518.50530724653	1158.31278476496	1776.62640922143	568.769608476892	892.9935485225	626.814178016356	1085.1994172698	912.87419024303	1042.9165231903	933.657082753242	746.134530738734	664.026896563392	781.481341046808	724.088951706382
hsa-mir-30d	2585.00719675952	2110.01300535058	2842.12925960939	1631.87409945446	2733.28896285521	2521.06496727885	5607.14303118315	3771.55449699398	1855.1683123623	436.237386360724	2263.70148944328	3121.2294567105	2102.99034598367	2446.808649178	2558.09537658143	1009.90114275582	2632.29593391023	1944.46418308818	2466.13133256449	3387.45773978331	4264.47797905381	2511.34763350785	2569.3773972207	3905.21918256362	3569.47625297064	2797.48444422356	3373.87796770539	2196.54192844758	4681.85116414933	2287.14959302008	2130.53050209502	4029.66040315636	2764.54538671085	3374.56351637891	2690.88236769838	2112.9337377252	2697.08693185576	3654.45696262914	1513.15858280237	2100.55678324244	1537.36053962937	1125.87437821223	1714.50135475264	1232.92953601354	1023.96162026544	1332.29419548587	1744.5273742617	1278.80816703862	2067.03809956617
hsa-mir-30e	178.108937934103	145.657900003192	189.197601916391	97.3159723194734	209.601622478932	429.624661119802	611.374530758372	456.873508181265	114.180933644808	14.081258436434	221.316749823362	231.488264890739	142.578190243947	126.971641697748	178.021979573354	145.960266942826	172.810499393339	107.991158749808	184.963194665568	246.461175086019	330.840460536759	176.624112053182	202.146795225296	541.211113731144	456.401918103507	127.179695884629	414.825143483187	162.981925464681	775.94438570633	220.998221406314	119.0864210778	348.769992911314	233.586998720679	317.261412977142	252.494732547359	162.405202805778	342.696090167149	201.328366102289	164.444734219258	179.388634847966	200.708961938282	92.6663152179228	261.537747397087	143.411887452621	78.3659715360098	241.531330762039	232.674952993437	150.540954361941	302.047819149682
hsa-mir-31	NA	NA	0.160201187058756	NA	0.52378581210895	0.590447910832918	NA	0.25732104093566	0.24165276961864	NA	0.184430624852801	0.318525304287223	1.21472366555013	0.325568312045507	0.141175241533191	0.51394460191136	0.374251216877832	0.623325591629485	NA	NA	NA	NA	0.186999810569192	NA	NA	0.234432619142174	0.165996455975665	0.145649620611868	0.58188555358555	0.415996652058944	0.310120888223438	0.151048069688746	NA	0.306680921195884	0.11587642613463	0.317352619063562	0.232888950164559	NA	0.222523321000349	0.723706040738137	0.179766199676025	NA	0.644710963180987	NA	NA	0.184375061650411	NA	0.225698582251786	1.00098697315553
hsa-mir-3115	NA	NA	NA	NA	NA	NA	NA	NA	NA	NA	NA	NA	NA	NA	NA	NA	NA	NA	NA	NA	NA	NA	NA	NA	NA	NA	NA	NA	NA	NA	NA	NA	NA	NA	NA	NA	NA	NA	NA	NA	NA	NA	NA	NA	NA	NA	NA	NA	NA
hsa-mir-3116-1	NA	NA	NA	NA	NA	NA	NA	NA	NA	NA	NA	NA	NA	NA	NA	NA	NA	NA	NA	NA	NA	NA	NA	NA	NA	NA	NA	NA	NA	NA	NA	NA	NA	NA	NA	NA	NA	NA	NA	NA	NA	NA	NA	NA	NA	NA	NA	NA	NA
hsa-mir-3116-2	NA	NA	NA	NA	NA	NA	NA	NA	NA	NA	NA	NA	NA	NA	NA	NA	NA	NA	NA	NA	NA	NA	NA	NA	NA	NA	NA	NA	NA	NA	NA	NA	NA	NA	NA	NA	NA	NA	NA	NA	NA	NA	NA	NA	NA	NA	NA	NA	NA
hsa-mir-3117	NA	NA	NA	NA	NA	NA	0.20304700456937	NA	NA	NA	NA	NA	NA	NA	NA	NA	NA	NA	NA	NA	NA	NA	NA	0.366343262904655	NA	NA	NA	NA	NA	0.207998326029472	NA	NA	NA	NA	NA	NA	0.232888950164559	NA	NA	NA	NA	NA	NA	NA	NA	NA	NA	NA	0.250246743288883
hsa-mir-3120	NA	NA	0.160201187058756	NA	0.174595270702983	NA	0.20304700456937	0.25732104093566	NA	NA	0.184430624852801	0.159262652143612	NA	0.162784156022753	0.141175241533191	NA	NA	NA	NA	NA	0.122103879142557	0.338684778625468	NA	NA	0.303862795008993	0.234432619142174	0.165996455975665	NA	0.387923702390366	NA	NA	NA	NA	0.153340460597942	0.11587642613463	0.158676309531781	NA	NA	NA	0.180926510184534	NA	0.213516855340836	0.429807308787324	NA	NA	0.184375061650411	NA	NA	NA
hsa-mir-3121	NA	NA	NA	0.129668184303096	NA	NA	0.20304700456937	NA	NA	NA	NA	NA	NA	NA	NA	NA	NA	NA	NA	NA	NA	NA	NA	NA	0.151931397504496	NA	NA	NA	0.193961851195183	NA	NA	NA	NA	NA	NA	0.158676309531781	NA	NA	NA	NA	NA	NA	NA	NA	NA	NA	NA	NA	NA
hsa-mir-3122	NA	NA	NA	NA	NA	0.14761197770823	NA	0.25732104093566	NA	0.281625168728679	NA	0.159262652143612	NA	0.162784156022753	NA	NA	0.187125608438916	NA	0.133788929233684	NA	NA	NA	0.560999431707576	NA	0.151931397504496	NA	NA	NA	NA	NA	NA	NA	NA	NA	0.11587642613463	NA	NA	NA	NA	NA	NA	NA	NA	NA	NA	NA	NA	NA	NA
hsa-mir-3123	NA	NA	NA	NA	NA	NA	NA	NA	NA	NA	NA	NA	NA	NA	NA	NA	NA	NA	NA	NA	NA	NA	NA	NA	NA	NA	NA	NA	NA	NA	NA	NA	NA	NA	NA	NA	NA	NA	NA	NA	NA	NA	NA	NA	NA	NA	NA	NA	NA
hsa-mir-3124	NA	NA	NA	NA	NA	NA	NA	NA	0.24165276961864	NA	NA	NA	0.303680916387533	0.162784156022753	0.141175241533191	NA	0.374251216877832	0.934988387444228	0.401366787701051	NA	NA	NA	NA	0.122114420968218	NA	0.703297857426521	0.165996455975665	0.145649620611868	NA	0.207998326029472	NA	NA	0.216284258074702	0.306680921195884	NA	NA	0.465777900329119	0.308549220080136	NA	0.180926510184534	0.179766199676025	0.213516855340836	NA	NA	0.306117076312538	NA	0.194462977846583	NA	NA
hsa-mir-3125	NA	NA	NA	NA	NA	NA	NA	NA	NA	NA	NA	NA	NA	NA	NA	NA	NA	NA	NA	NA	NA	NA	NA	NA	NA	0.234432619142174	NA	NA	NA	NA	NA	NA	NA	NA	NA	NA	NA	NA	NA	NA	NA	NA	NA	NA	NA	NA	NA	NA	NA
hsa-mir-3127	1.19250364948706	0.253318086962073	1.12140830941129	0.648340921515479	1.0475716242179	1.03328384395761	1.01523502284685	1.02928416374264	1.44991661771184	1.12650067491472	1.10658374911681	0.796313260718058	0.303680916387533	0.97670493613652	0.564700966132765	1.54183380573408	1.30987925907241	1.55831397907371	1.87304500927157	0.68106715049677	0.244207758285115	1.69342389312734	1.30899867398434	0.610572104841092	0.455794192513489	1.40659571485304	1.16197519182965	1.16519696489495	1.1637711071711	2.28798158632419	1.86072532934063	0.604192278754983	0.216284258074702	1.22672368478354	1.27464068748093	1.58676309531781	1.63022265115192	1.23419688032055	1.11261660500175	0.361853020369068	1.07859719805615	0.854067421363344	NA	2.06348039500173	1.53058538156269	2.02812567815452	0.777851911386332	1.35419149351071	1.5014804597333
hsa-mir-3128	NA	NA	NA	NA	0.349190541405967	0.295223955416459	0.609141013708109	0.514642081871321	NA	NA	NA	0.159262652143612	NA	NA	NA	NA	NA	NA	0.133788929233684	NA	0.122103879142557	0.338684778625468	NA	0.244228841936437	NA	0.234432619142174	0.165996455975665	0.145649620611868	0.387923702390366	0.623994978088416	NA	0.302096139377492	0.216284258074702	0.306680921195884	0.34762927840389	NA	0.232888950164559	NA	NA	0.180926510184534	0.179766199676025	NA	NA	NA	NA	0.184375061650411	NA	NA	NA
hsa-mir-3129	0.170357664212437	NA	0.160201187058756	NA	NA	NA	0.20304700456937	0.25732104093566	NA	NA	NA	NA	NA	0.162784156022753	NA	NA	NA	NA	NA	0.170266787624193	NA	NA	NA	0.244228841936437	NA	0.234432619142174	NA	NA	NA	0.207998326029472	NA	NA	NA	0.306680921195884	NA	NA	NA	NA	NA	0.180926510184534	NA	NA	NA	0.257935049375217	NA	NA	NA	NA	NA
hsa-mir-3130-1	0.0851788321062187	2.21653326091814	0.720905341764401	0.389004552909287	2.44433378984177	0.959477855103492	2.84265806397118	3.47383405263142	1.57074300252116	0.563250337457358	0.829937811837606	0.557419282502641	1.21472366555013	1.0580970141479	1.90586576069808	NA	0.0935628042194579	NA	NA	3.23506896485966	2.62523340156498	2.37079345037828	1.86999810569192	2.6254600508167	3.11459364884218	1.64102833399521	1.41096987579315	2.47604355040176	2.52150406553738	2.28798158632419	1.24048355289375	2.56781718470868	1.94655832267232	1.76341529687633	2.66515780109649	2.77683541680617	1.51377817606964	1.69702071044075	1.33513992600209	0.904632550922671	1.16848029789416	0.640550566022508	0.537259135984156	0.77380514812565	0.153058538156269	0.829687777426851	0.972314889232916	0.564246455629464	0.87586360151109
hsa-mir-3130-2	0.0851788321062187	2.0898742174371	0.720905341764401	0.389004552909287	2.44433378984177	0.959477855103492	2.84265806397118	3.47383405263142	1.57074300252116	0.281625168728679	0.645507186984805	0.557419282502641	1.21472366555013	1.22088117017065	1.90586576069808	NA	0.0935628042194579	NA	NA	3.06480217723547	2.62523340156498	2.03210867175281	1.86999810569192	2.6254600508167	3.26652504634667	1.40659571485304	1.41096987579315	2.47604355040176	2.52150406553738	2.28798158632419	1.24048355289375	2.56781718470868	1.73027406459762	1.76341529687633	2.66515780109649	2.77683541680617	1.51377817606964	1.69702071044075	1.33513992600209	0.904632550922671	1.16848029789416	0.640550566022508	0.537259135984156	0.77380514812565	0.153058538156269	0.829687777426851	0.972314889232916	0.564246455629464	0.87586360151109
hsa-mir-3131	NA	NA	NA	NA	NA	NA	NA	NA	NA	NA	NA	NA	NA	NA	NA	NA	NA	NA	NA	NA	NA	NA	NA	NA	NA	NA	NA	NA	NA	NA	NA	NA	NA	NA	NA	NA	NA	NA	NA	NA	NA	NA	NA	NA	NA	NA	NA	NA	NA
hsa-mir-3132	NA	NA	NA	NA	NA	NA	NA	NA	NA	NA	NA	NA	NA	NA	NA	NA	NA	NA	NA	NA	NA	NA	NA	NA	NA	NA	NA	NA	NA	NA	NA	NA	NA	NA	NA	NA	NA	NA	NA	NA	NA	NA	NA	NA	NA	NA	NA	NA	NA
hsa-mir-3133	0.340715328424875	0.253318086962073	0.160201187058756	NA	NA	NA	0.40609400913874	1.54392624561396	NA	NA	0.368861249705603	0.318525304287223	NA	0.162784156022753	0.423525724599574	NA	0.748502433755663	NA	0.133788929233684	0.170266787624193	0.488415516570229	0.338684778625468	0.560999431707576	0.488457683872873	0.607725590017986	1.17216309571087	0.33199291195133	1.16519696489495	0.193961851195183	0.831993304117888	1.24048355289375	0.755240348443729	0.648852774224107	0.460021381793826	0.34762927840389	0.317352619063562	0.465777900329119	1.23419688032055	NA	0.361853020369068	0.359532399352051	NA	1.07451827196831	0.257935049375217	NA	0.921875308252056	0.194462977846583	0.451397164503571	NA
hsa-mir-3134	NA	NA	NA	NA	0.174595270702983	NA	NA	NA	NA	NA	NA	NA	NA	NA	NA	NA	NA	NA	NA	NA	0.122103879142557	NA	NA	0.122114420968218	NA	NA	NA	NA	NA	0.207998326029472	NA	NA	NA	0.153340460597942	NA	NA	NA	NA	NA	NA	NA	NA	NA	NA	NA	NA	NA	NA	NA
hsa-mir-3135a	NA	NA	0.160201187058756	0.129668184303096	0.174595270702983	NA	NA	0.25732104093566	NA	0.281625168728679	NA	0.159262652143612	NA	NA	0.141175241533191	NA	NA	NA	0.267577858467368	NA	NA	NA	0.186999810569192	NA	NA	NA	NA	0.145649620611868	NA	NA	NA	NA	0.216284258074702	NA	NA	NA	0.232888950164559	0.308549220080136	0.445046642000698	0.361853020369068	0.179766199676025	0.213516855340836	NA	NA	NA	NA	0.194462977846583	0.451397164503571	NA
hsa-mir-3135b	NA	NA	NA	NA	NA	NA	NA	NA	NA	NA	NA	NA	NA	NA	NA	NA	NA	NA	0.133788929233684	NA	NA	NA	NA	NA	0.151931397504496	NA	NA	NA	NA	NA	NA	NA	NA	NA	NA	NA	NA	NA	NA	NA	NA	NA	NA	NA	NA	NA	NA	NA	0.250246743288883
hsa-mir-3136	NA	0.126659043481036	NA	0.259336368606192	NA	0.295223955416459	0.20304700456937	0.25732104093566	0.24165276961864	0.281625168728679	0.368861249705603	NA	NA	NA	0.141175241533191	NA	NA	0.311662795814743	NA	0.340533575248385	0.244207758285115	NA	NA	NA	NA	NA	0.165996455975665	NA	NA	NA	NA	0.151048069688746	NA	0.153340460597942	0.11587642613463	NA	NA	NA	0.222523321000349	NA	NA	NA	NA	NA	NA	NA	NA	NA	0.500493486577766
hsa-mir-3137	NA	NA	NA	NA	NA	NA	NA	NA	NA	NA	NA	NA	NA	NA	NA	NA	NA	NA	NA	NA	NA	NA	NA	NA	NA	NA	NA	NA	NA	NA	NA	NA	NA	NA	NA	NA	NA	NA	NA	NA	NA	NA	NA	NA	NA	NA	NA	NA	NA
hsa-mir-3138	NA	NA	NA	0.129668184303096	0.174595270702983	NA	NA	NA	NA	0.281625168728679	NA	0.477787956430835	NA	NA	0.141175241533191	NA	0.187125608438916	NA	NA	NA	NA	0.338684778625468	NA	0.366343262904655	0.151931397504496	0.234432619142174	0.165996455975665	0.145649620611868	NA	0.207998326029472	NA	0.151048069688746	NA	0.306680921195884	NA	0.158676309531781	NA	NA	0.222523321000349	NA	0.179766199676025	0.213516855340836	NA	NA	NA	NA	NA	NA	0.250246743288883
hsa-mir-3139	NA	0.126659043481036	NA	NA	NA	NA	NA	NA	NA	NA	NA	NA	NA	0.162784156022753	NA	NA	NA	NA	0.133788929233684	0.170266787624193	0.122103879142557	NA	NA	0.122114420968218	NA	NA	NA	NA	NA	NA	NA	NA	NA	0.153340460597942	NA	0.158676309531781	NA	NA	NA	NA	0.179766199676025	0.213516855340836	NA	0.257935049375217	NA	NA	NA	NA	0.250246743288883
hsa-mir-3140	NA	NA	NA	NA	NA	0.14761197770823	NA	NA	NA	NA	NA	0.159262652143612	NA	0.162784156022753	NA	NA	NA	NA	NA	NA	NA	NA	0.186999810569192	NA	0.151931397504496	NA	NA	NA	0.193961851195183	NA	NA	0.151048069688746	NA	NA	NA	NA	NA	NA	0.667569963001047	NA	0.179766199676025	NA	0.214903654393662	0.257935049375217	NA	NA	0.194462977846583	NA	0.500493486577766
hsa-mir-3142	NA	NA	NA	NA	NA	NA	NA	NA	NA	NA	NA	NA	NA	NA	NA	NA	NA	NA	NA	NA	NA	NA	NA	NA	NA	NA	NA	NA	NA	NA	NA	NA	NA	NA	NA	NA	NA	NA	NA	NA	NA	NA	NA	NA	NA	NA	NA	NA	NA
hsa-mir-3143	NA	0.253318086962073	0.320402374117512	0.129668184303096	0.698381082811934	0.738059888541148	1.62437603655496	0.771963122806981	0.24165276961864	NA	NA	0.477787956430835	0.303680916387533	0.162784156022753	0.423525724599574	0.51394460191136	0.374251216877832	0.623325591629485	0.668944646168419	0.170266787624193	0.488415516570229	NA	NA	0.244228841936437	0.607725590017986	0.234432619142174	0.66398582390266	0.145649620611868	0.775847404780733	0.207998326029472	NA	0.906288418132475	0.648852774224107	0.613361842391768	0.11587642613463	0.793381547658906	0.232888950164559	0.925647660240409	NA	NA	0.179766199676025	NA	0.214903654393662	NA	NA	0.553125184951234	0.388925955693166	0.225698582251786	1.00098697315553
hsa-mir-3144	NA	NA	NA	NA	0.174595270702983	NA	NA	NA	NA	NA	0.184430624852801	NA	0.303680916387533	0.162784156022753	NA	0.51394460191136	NA	NA	NA	0.170266787624193	NA	NA	NA	NA	0.151931397504496	0.234432619142174	NA	NA	NA	NA	NA	NA	NA	NA	NA	NA	NA	NA	NA	NA	NA	NA	NA	NA	NA	NA	NA	NA	NA
hsa-mir-3145	NA	NA	NA	NA	NA	NA	NA	NA	NA	NA	NA	NA	NA	NA	NA	NA	NA	NA	NA	NA	NA	NA	NA	NA	NA	NA	NA	NA	NA	NA	NA	NA	NA	NA	NA	NA	NA	NA	NA	NA	NA	NA	NA	NA	NA	NA	NA	NA	NA
hsa-mir-3146	NA	NA	NA	NA	NA	NA	NA	NA	NA	NA	NA	NA	NA	NA	NA	NA	NA	NA	0.133788929233684	NA	NA	NA	NA	NA	0.151931397504496	NA	NA	NA	NA	NA	NA	NA	NA	NA	NA	NA	NA	NA	NA	NA	NA	NA	NA	0.257935049375217	NA	NA	NA	NA	NA
hsa-mir-3149	NA	NA	NA	NA	NA	NA	NA	NA	NA	NA	NA	NA	NA	NA	NA	NA	NA	NA	NA	NA	NA	NA	NA	NA	NA	NA	NA	NA	NA	NA	NA	NA	NA	NA	NA	NA	NA	NA	NA	NA	NA	NA	NA	NA	NA	NA	NA	NA	NA
hsa-mir-3150a	0.681430656849749	0.633295217405182	0.640804748235024	0.389004552909287	NA	1.03328384395761	0.812188018277479	1.02928416374264	0.483305539237281	0.563250337457358	0.737722499411205	0.796313260718058	NA	0.48835246806826	0.705876207665957	NA	1.12275365063349	1.55831397907371	0.668944646168419	1.02160072574516	0.366311637427672	1.0160543358764	0.747999242276768	0.488457683872873	1.06351978253147	0.937730476568694	0.165996455975665	0.291299241223736	0.387923702390366	0.831993304117888	0.620241776446877	1.05733648782122	0.216284258074702	0.920042763587652	0.811134982942411	1.58676309531781	0.465777900329119	1.23419688032055	1.55766324700244	0.361853020369068	1.25836339773218	0.854067421363344	0.644710963180987	0.77380514812565	NA	0.553125184951234	0.777851911386332	0.451397164503571	0.750740229866649
hsa-mir-3150b	NA	NA	0.480603561176268	NA	0.174595270702983	NA	0.20304700456937	NA	0.24165276961864	0.281625168728679	0.368861249705603	NA	0.9110427491626	NA	NA	NA	0.187125608438916	NA	NA	NA	0.366311637427672	NA	0.373999621138384	0.244228841936437	0.303862795008993	0.234432619142174	NA	0.145649620611868	0.193961851195183	0.415996652058944	0.310120888223438	NA	NA	0.153340460597942	NA	0.317352619063562	NA	NA	0.445046642000698	NA	NA	NA	NA	NA	NA	NA	NA	NA	NA
hsa-mir-3153	NA	NA	NA	NA	NA	NA	NA	NA	NA	NA	NA	NA	NA	NA	NA	NA	NA	NA	NA	NA	NA	NA	NA	NA	NA	NA	NA	NA	NA	NA	NA	NA	NA	NA	NA	NA	NA	NA	NA	NA	NA	NA	NA	NA	NA	NA	NA	NA	NA
hsa-mir-3154	NA	NA	NA	NA	NA	NA	NA	NA	NA	NA	NA	NA	NA	NA	NA	NA	NA	NA	NA	NA	NA	NA	NA	NA	NA	NA	NA	NA	NA	NA	NA	NA	NA	NA	NA	NA	NA	NA	NA	NA	NA	NA	NA	NA	NA	NA	NA	NA	NA
hsa-mir-3155a	NA	0.126659043481036	NA	0.129668184303096	NA	0.14761197770823	0.40609400913874	NA	0.483305539237281	NA	NA	0.159262652143612	NA	0.48835246806826	0.282350483066383	NA	0.187125608438916	NA	0.267577858467368	0.340533575248385	0.244207758285115	NA	NA	0.122114420968218	NA	0.234432619142174	0.165996455975665	NA	0.58188555358555	0.415996652058944	NA	NA	0.432568516149405	0.230010690896913	0.34762927840389	NA	0.232888950164559	NA	NA	NA	NA	0.427033710681672	NA	NA	NA	NA	NA	0.451397164503571	0.250246743288883
hsa-mir-3155b	NA	NA	NA	NA	NA	NA	NA	NA	NA	NA	NA	NA	NA	NA	NA	NA	NA	NA	NA	NA	NA	NA	NA	NA	NA	NA	NA	NA	NA	NA	NA	NA	NA	0.076670230298971	NA	NA	NA	NA	NA	NA	NA	NA	NA	NA	NA	NA	NA	NA	NA
hsa-mir-3156-1	NA	NA	NA	NA	NA	NA	NA	NA	NA	NA	NA	NA	NA	NA	NA	NA	NA	NA	NA	NA	NA	NA	NA	NA	NA	NA	NA	NA	NA	NA	NA	NA	NA	NA	NA	NA	NA	NA	NA	NA	NA	NA	NA	NA	NA	NA	NA	NA	NA
hsa-mir-3156-2	NA	NA	NA	NA	NA	NA	NA	NA	NA	NA	NA	NA	NA	NA	NA	NA	NA	NA	NA	NA	NA	NA	NA	NA	NA	NA	NA	NA	NA	NA	NA	NA	NA	NA	NA	NA	NA	NA	NA	NA	NA	NA	NA	NA	NA	NA	NA	NA	NA
hsa-mir-3157	2.04429197054925	0.759954260886218	1.76221305764631	0.778009105818575	2.0951432484358	1.18089582166584	3.24875207310992	0.514642081871321	0.483305539237281	0.563250337457358	2.58202874793922	1.75188917357973	1.8220854983252	1.46505740420478	0.847051449199148	0.51394460191136	0.561376825316747	0.311662795814743	2.00683393850526	3.23506896485966	1.7094543079958	1.69342389312734	1.68299829512273	3.05286052420546	3.19055934759442	1.17216309571087	3.48592557548896	1.74779544734242	2.13358036314702	1.4559882822063	1.55060444111719	2.41676911501993	1.29770554844821	1.38006414538148	1.73814639201945	2.38014464297672	2.32888950164559	1.85129532048082	0.667569963001047	0.542779530553603	0.719064798704101	1.49461798738585	0.429807308787324	0.257935049375217	NA	0.368750123300822	0.777851911386332	0.677095746755357	1.5014804597333
hsa-mir-3158-1	36.4565401414616	27.2950238701633	26.9939000194004	15.5601821163715	24.5306355337692	29.8914254859165	45.1779585166848	54.8093817192957	63.6755047945118	21.4035128233796	47.3064552747435	30.8173231897888	33.4049008026287	31.7429104244369	27.7409349612721	44.199235764377	31.06285100086	48.6193961470999	33.5141267730378	38.3951606092554	38.9511374464758	70.7851187327228	33.2859662813162	46.0981939155024	37.8309179786196	71.8535977670762	40.8351281700136	65.3966796547288	56.9278033257863	46.6956241936165	66.2108096357041	49.4682428230643	35.5787604532885	40.7885625190526	34.3573603489178	40.5417970853701	64.8595726208298	76.3659319698338	28.4829850880447	26.5961969971265	26.8750468515658	20.177342829709	32.450451813443	22.1824142462686	20.9690197274089	28.7625096174642	32.669780278226	27.7609256169696	34.283803830577
hsa-mir-3158-2	36.4565401414616	27.2950238701633	26.9939000194004	15.5601821163715	24.5306355337692	29.8914254859165	45.1779585166848	54.8093817192957	63.6755047945118	21.4035128233796	47.3064552747435	30.8173231897888	33.4049008026287	31.5801262684141	27.7409349612721	43.6852911624656	31.06285100086	48.6193961470999	33.5141267730378	38.3951606092554	38.9511374464758	70.7851187327228	33.2859662813162	46.0981939155024	37.8309179786196	71.8535977670762	40.8351281700136	65.3966796547288	56.9278033257863	46.6956241936165	66.2108096357041	49.4682428230643	35.5787604532885	40.7885625190526	34.3573603489178	40.5417970853701	64.8595726208298	76.3659319698338	28.4829850880447	26.5961969971265	26.8750468515658	20.177342829709	32.450451813443	22.1824142462686	20.9690197274089	28.7625096174642	32.669780278226	27.7609256169696	34.283803830577
hsa-mir-3159	NA	0.126659043481036	0.160201187058756	0.129668184303096	NA	NA	NA	0.25732104093566	0.24165276961864	NA	0.0922153124264006	0.159262652143612	0.303680916387533	NA	NA	0.51394460191136	0.0935628042194579	NA	0.200683393850526	0.170266787624193	0.0610519395712786	NA	0.186999810569192	0.305286052420546	0.0759656987522482	NA	NA	NA	0.193961851195183	0.103999163014736	NA	0.151048069688746	0.216284258074702	0.460021381793826	0.405567491471205	0.158676309531781	0.698666850493678	NA	NA	0.271389765276801	NA	0.213516855340836	0.214903654393662	0.386902574062825	NA	0.184375061650411	0.388925955693166	NA	0.750740229866649
hsa-mir-3160-1	0.0851788321062187	0.126659043481036	NA	0.0648340921515479	0.0872976353514917	NA	0.101523502284685	NA	0.24165276961864	NA	0.184430624852801	0.159262652143612	NA	NA	0.141175241533191	NA	0.187125608438916	0.311662795814743	0.0668944646168419	0.0851333938120963	0.122103879142557	0.169342389312734	NA	0.244228841936437	0.227897096256745	0.117216309571087	NA	0.509773672141539	NA	0.207998326029472	0.310120888223438	0.226572104533119	0.324426387112054	0.076670230298971	0.0579382130673151	0.0793381547658906	0.349333425246839	NA	NA	0.180926510184534	0.0898830998380127	NA	0.429807308787324	NA	0.153058538156269	0.0921875308252056	NA	0.112849291125893	0.250246743288883
hsa-mir-3160-2	0.0851788321062187	0.126659043481036	NA	0.0648340921515479	0.0872976353514917	NA	0.101523502284685	NA	0.24165276961864	NA	0.184430624852801	0.159262652143612	NA	NA	0.141175241533191	NA	0.187125608438916	0.311662795814743	0.0668944646168419	0.0851333938120963	0.122103879142557	0.169342389312734	NA	0.244228841936437	0.227897096256745	0.117216309571087	NA	0.509773672141539	NA	0.207998326029472	0.310120888223438	0.226572104533119	0.324426387112054	0.076670230298971	0.0579382130673151	0.0793381547658906	0.349333425246839	NA	NA	0.180926510184534	0.0898830998380127	NA	0.429807308787324	NA	0.153058538156269	0.0921875308252056	NA	0.112849291125893	0.250246743288883
hsa-mir-3161	NA	NA	NA	0.389004552909287	0.349190541405967	NA	0.20304700456937	0.514642081871321	NA	NA	NA	0.159262652143612	NA	NA	0.423525724599574	NA	NA	NA	NA	0.170266787624193	NA	NA	0.373999621138384	NA	NA	1.17216309571087	0.497989367926995	0.436948861835605	0.387923702390366	0.623994978088416	0.310120888223438	NA	0.648852774224107	NA	NA	NA	0.232888950164559	NA	0.222523321000349	NA	NA	NA	NA	NA	0.306117076312538	NA	NA	NA	0.500493486577766
hsa-mir-3162	NA	0.126659043481036	NA	NA	NA	NA	NA	0.25732104093566	NA	0.281625168728679	NA	0.318525304287223	NA	0.162784156022753	0.141175241533191	NA	NA	0.311662795814743	NA	NA	NA	0.338684778625468	0.186999810569192	0.122114420968218	NA	NA	NA	NA	NA	NA	NA	NA	NA	NA	NA	NA	NA	NA	NA	NA	NA	NA	0.214903654393662	NA	NA	NA	NA	NA	NA
hsa-mir-3163	0.340715328424875	0.759954260886218	NA	0.518672737212383	0.174595270702983	1.03328384395761	2.0304700456937	1.2866052046783	0.24165276961864	0.281625168728679	0.922153124264007	0.637050608574446	NA	0.651136624091013	0.564700966132765	NA	0.374251216877832	0.623325591629485	0.401366787701051	0.340533575248385	0.366311637427672	NA	NA	0.610572104841092	1.06351978253147	0.468865238284347	0.66398582390266	0.436948861835605	1.93961851195183	1.24798995617683	NA	0.151048069688746	0.648852774224107	0.460021381793826	0.57938213067315	0.476028928595343	0.698666850493678	1.23419688032055	0.890093284001397	1.08555906110721	0.719064798704101	0.640550566022508	0.214903654393662	1.28967524687608	0.918351228937615	0.368750123300822	0.777851911386332	0.225698582251786	0.500493486577766
hsa-mir-3164	NA	0.126659043481036	NA	NA	NA	NA	NA	NA	0.24165276961864	NA	NA	0.318525304287223	NA	NA	NA	NA	NA	NA	NA	NA	NA	NA	NA	0.122114420968218	0.151931397504496	NA	NA	NA	NA	NA	NA	NA	NA	NA	NA	NA	NA	NA	NA	NA	NA	NA	NA	NA	NA	NA	NA	NA	0.250246743288883
hsa-mir-3165	NA	0.126659043481036	0.160201187058756	0.129668184303096	NA	NA	0.20304700456937	NA	0.24165276961864	NA	NA	NA	NA	NA	NA	NA	NA	NA	NA	NA	NA	NA	NA	0.122114420968218	NA	NA	NA	NA	NA	NA	0.310120888223438	0.151048069688746	NA	NA	NA	0.158676309531781	NA	NA	NA	NA	NA	NA	NA	NA	NA	0.184375061650411	0.194462977846583	NA	NA
hsa-mir-3166	NA	NA	0.160201187058756	NA	NA	NA	NA	NA	NA	NA	NA	NA	NA	NA	NA	NA	NA	NA	NA	NA	NA	NA	NA	NA	NA	NA	NA	NA	NA	NA	NA	NA	NA	NA	NA	NA	NA	NA	NA	NA	NA	NA	NA	NA	NA	NA	NA	NA	NA
hsa-mir-3168	NA	NA	NA	NA	NA	NA	NA	NA	NA	NA	NA	NA	NA	NA	NA	NA	NA	NA	NA	NA	NA	NA	NA	NA	NA	NA	NA	NA	NA	NA	NA	NA	NA	NA	NA	NA	NA	NA	NA	NA	NA	NA	NA	NA	NA	NA	NA	NA	NA
hsa-mir-3170	NA	NA	NA	NA	NA	NA	NA	NA	NA	NA	NA	NA	NA	NA	NA	NA	NA	NA	NA	NA	NA	NA	NA	NA	NA	NA	NA	NA	NA	NA	NA	NA	NA	NA	NA	NA	NA	NA	NA	NA	NA	NA	NA	NA	NA	NA	NA	NA	NA
hsa-mir-3173	2.04429197054925	2.27986278265865	1.76221305764631	2.46369550175882	0.872976353514917	2.65701559874813	0.812188018277479	4.37445769590623	3.14148600504233	2.25300134982943	6.63950249470085	4.30009160787751	3.6441709966504	2.4417623403413	2.25880386453106	5.1394460191136	3.92963777721723	3.42829075396217	4.1474568062442	2.3837350267387	1.09893491228302	4.06421734350562	5.60999431707576	1.70960189355506	2.12703956506295	3.5164892871326	5.47788304719694	3.78689013590857	4.84904627987958	2.91197656441261	6.20241776446877	1.35943262719871	3.46054812919524	6.13361842391768	4.86680989765446	5.077641905017	5.58933480394942	9.25647660240409	1.55766324700244	1.99019161202988	1.61789579708423	4.69737081749839	2.79374750711761	4.6428308887539	3.67340491575046	2.58125086310576	2.72248168985216	2.93408156927321	1.5014804597333
hsa-mir-3174	NA	NA	0.160201187058756	NA	NA	NA	NA	NA	NA	NA	NA	NA	NA	0.162784156022753	0.141175241533191	NA	NA	NA	NA	NA	NA	NA	NA	NA	NA	NA	NA	NA	NA	NA	NA	NA	NA	0.153340460597942	0.11587642613463	NA	NA	NA	NA	NA	NA	NA	0.214903654393662	NA	NA	NA	NA	NA	NA
hsa-mir-3175	NA	NA	0.160201187058756	0.129668184303096	0.174595270702983	NA	NA	NA	NA	0.281625168728679	0.368861249705603	0.318525304287223	NA	NA	NA	NA	NA	NA	NA	NA	NA	NA	NA	0.122114420968218	0.151931397504496	NA	NA	NA	0.193961851195183	NA	NA	0.151048069688746	NA	NA	NA	NA	NA	NA	NA	NA	NA	NA	0.214903654393662	NA	NA	NA	NA	NA	NA
hsa-mir-3176	NA	0.253318086962073	0.640804748235024	0.648340921515479	NA	0.295223955416459	1.01523502284685	0.25732104093566	2.65818046580505	NA	0.737722499411205	0.159262652143612	0.607361832775067	NA	0.282350483066383	3.08366761146816	0.374251216877832	2.49330236651794	0.401366787701051	0.510800362872578	0.610519395712786	1.0160543358764	0.186999810569192	0.488457683872873	0.607725590017986	3.75092190627478	0.165996455975665	0.582598482447473	NA	1.24798995617683	0.310120888223438	1.81257683626495	0.648852774224107	0.460021381793826	0.34762927840389	0.476028928595343	1.1644447508228	0.925647660240409	0.222523321000349	1.26648557129174	0.179766199676025	0.854067421363344	0.644710963180987	NA	0.612234152625076	1.10625036990247	0.194462977846583	0.451397164503571	1.5014804597333
hsa-mir-3177	0.170357664212437	0.379977130443109	0.320402374117512	0.259336368606192	0.174595270702983	0.14761197770823	NA	0.25732104093566	NA	0.281625168728679	NA	NA	0.303680916387533	0.162784156022753	0.423525724599574	NA	0.187125608438916	0.934988387444228	0.133788929233684	0.510800362872578	0.244207758285115	0.338684778625468	0.373999621138384	0.244228841936437	0.455794192513489	0.234432619142174	0.165996455975665	0.145649620611868	NA	0.415996652058944	0.310120888223438	0.604192278754983	0.216284258074702	NA	0.11587642613463	0.317352619063562	NA	0.617098440160273	0.222523321000349	0.180926510184534	0.179766199676025	NA	0.859614617574649	0.257935049375217	NA	0.368750123300822	NA	0.451397164503571	0.750740229866649
hsa-mir-3178	NA	NA	NA	NA	NA	NA	NA	NA	NA	NA	NA	NA	NA	NA	NA	NA	NA	NA	NA	NA	NA	NA	NA	NA	NA	NA	NA	NA	NA	NA	NA	NA	NA	NA	NA	NA	NA	NA	NA	NA	NA	NA	NA	NA	NA	NA	NA	NA	NA
hsa-mir-3179-1	0.0425894160531093	0.0633295217405182	NA	0.0324170460757739	0.130946453027238	NA	0.253808755711712	0.25732104093566	NA	NA	0.0461076562132003	0.0398156630359029	0.151840458193767	0.162784156022753	0.0705876207665957	NA	0.0935628042194579	0.0779156989536856	0.0668944646168419	0.0851333938120963	0.152629848928197	NA	0.046749952642298	0.0610572104841092	0.113948548128372	0.234432619142174	0.124497341981749	0.182062025764835	0.0484904627987958	0.155998744522104	0.0775302220558596	0.151048069688746	0.216284258074702	0.306680921195884	0.144845532668288	0.158676309531781	NA	0.0771373050200341	NA	0.226158137730668	0.0449415499190063	0.053379213835209	0.107451827196831	NA	NA	NA	0.0486157444616458	0.0564246455629464	0.0625616858222207
hsa-mir-3179-2	0.0425894160531093	0.0633295217405182	NA	0.0324170460757739	0.130946453027238	NA	0.253808755711712	0.25732104093566	NA	NA	0.0461076562132003	0.0398156630359029	0.151840458193767	0.162784156022753	0.0705876207665957	NA	0.0935628042194579	0.0779156989536856	0.0668944646168419	0.0851333938120963	0.152629848928197	NA	0.046749952642298	0.0610572104841092	0.113948548128372	0.234432619142174	0.124497341981749	0.182062025764835	0.0484904627987958	0.155998744522104	0.0775302220558596	0.151048069688746	0.216284258074702	0.306680921195884	0.144845532668288	0.158676309531781	NA	0.0771373050200341	NA	0.226158137730668	0.0449415499190063	0.053379213835209	0.107451827196831	NA	NA	NA	0.0486157444616458	0.0564246455629464	0.0625616858222207
hsa-mir-3179-3	0.0425894160531093	0.0633295217405182	NA	0.0324170460757739	0.130946453027238	NA	0.253808755711712	0.25732104093566	NA	NA	0.0461076562132003	0.0398156630359029	0.151840458193767	0.162784156022753	0.0705876207665957	NA	0.0935628042194579	0.0779156989536856	0.0668944646168419	0.0851333938120963	0.152629848928197	NA	0.046749952642298	0.0610572104841092	0.113948548128372	0.234432619142174	0.124497341981749	0.182062025764835	0.0484904627987958	0.155998744522104	0.0775302220558596	0.151048069688746	0.216284258074702	0.306680921195884	0.144845532668288	0.158676309531781	NA	0.0771373050200341	NA	0.226158137730668	0.0449415499190063	0.053379213835209	0.107451827196831	NA	NA	NA	0.0486157444616458	0.0564246455629464	0.0625616858222207
hsa-mir-3179-4	0.0425894160531093	0.0633295217405182	NA	0.0324170460757739	0.130946453027238	NA	0.253808755711712	0.25732104093566	NA	NA	0.0461076562132003	0.0398156630359029	0.151840458193767	0.162784156022753	0.0705876207665957	NA	0.0935628042194579	0.0779156989536856	0.0668944646168419	0.0851333938120963	0.152629848928197	NA	0.046749952642298	0.0610572104841092	0.113948548128372	0.234432619142174	0.124497341981749	0.182062025764835	0.0484904627987958	0.155998744522104	0.0775302220558596	0.151048069688746	0.216284258074702	0.306680921195884	0.144845532668288	0.158676309531781	NA	0.0771373050200341	NA	0.226158137730668	0.0449415499190063	0.053379213835209	0.107451827196831	NA	NA	NA	0.0486157444616458	0.0564246455629464	0.0625616858222207
hsa-mir-3180-1	0.114139635022333	NA	NA	NA	0.0349190541405967	0.0487119526437158	NA	0.25732104093566	NA	0.0929363056804641	0.123568518651377	0.159262652143612	0.100214702407886	NA	NA	NA	0.0617514507848422	0.311662795814743	0.0441503466471156	0.0561880399159836	NA	0.111765976946404	0.0617099374878333	0.0402977589195121	0.101794036328013	NA	NA	0.0975852458099517	NA	0.0686394475897258	NA	0.0498458629972861	0.0713738051646518	0.0506023519973208	0.11587642613463	0.0523631821454878	NA	NA	NA	NA	NA	NA	NA	NA	NA	NA	NA	NA	0.0825814252853313
hsa-mir-3180-2	0.114139635022333	NA	NA	NA	0.0349190541405967	0.0487119526437158	NA	0.25732104093566	NA	0.0929363056804641	0.123568518651377	0.159262652143612	0.100214702407886	NA	NA	NA	0.0617514507848422	0.311662795814743	0.0441503466471156	0.0561880399159836	NA	0.111765976946404	0.0617099374878333	0.0402977589195121	0.101794036328013	NA	NA	0.0975852458099517	NA	0.0686394475897258	NA	0.0498458629972861	0.0713738051646518	0.0506023519973208	0.0776372055102022	0.0523631821454878	NA	NA	NA	NA	NA	NA	NA	NA	NA	NA	NA	NA	0.0825814252853313
hsa-mir-3180-3	0.114139635022333	NA	NA	NA	0.0349190541405967	0.0487119526437158	NA	0.25732104093566	NA	0.0929363056804641	0.123568518651377	0.159262652143612	0.100214702407886	NA	NA	NA	0.0617514507848422	0.311662795814743	0.0441503466471156	0.0561880399159836	NA	0.111765976946404	0.0617099374878333	0.0402977589195121	0.101794036328013	NA	NA	0.0975852458099517	NA	0.0686394475897258	NA	0.0498458629972861	0.0713738051646518	0.0506023519973208	0.11587642613463	0.0523631821454878	NA	NA	NA	NA	NA	NA	NA	NA	NA	NA	NA	NA	0.0825814252853313
hsa-mir-3180-4	NA	NA	NA	0.129668184303096	0.0349190541405967	NA	NA	NA	NA	NA	NA	NA	NA	NA	NA	NA	NA	NA	NA	NA	NA	NA	NA	NA	NA	NA	NA	NA	NA	NA	NA	NA	NA	NA	NA	NA	NA	NA	NA	NA	NA	NA	NA	NA	NA	NA	NA	NA	NA
hsa-mir-3180-5	NA	NA	NA	NA	0.0349190541405967	NA	NA	NA	NA	NA	NA	NA	NA	NA	NA	NA	NA	NA	NA	NA	NA	NA	NA	NA	NA	NA	NA	NA	NA	NA	NA	NA	NA	NA	0.0382392206244279	NA	NA	NA	NA	NA	NA	NA	NA	NA	NA	NA	NA	NA	NA
hsa-mir-3181	NA	NA	NA	NA	NA	NA	NA	NA	NA	NA	NA	NA	NA	NA	NA	NA	NA	NA	NA	NA	NA	NA	NA	NA	NA	NA	NA	NA	NA	NA	NA	NA	NA	NA	NA	NA	NA	NA	NA	NA	NA	NA	NA	NA	NA	0.184375061650411	NA	NA	NA
hsa-mir-3183	NA	NA	NA	NA	NA	NA	NA	NA	NA	NA	NA	NA	NA	NA	NA	NA	NA	NA	NA	NA	NA	NA	NA	NA	NA	NA	NA	NA	NA	NA	NA	NA	NA	NA	NA	0.158676309531781	NA	NA	NA	NA	NA	NA	NA	NA	NA	NA	NA	NA	NA
hsa-mir-3184	NA	NA	NA	NA	NA	NA	NA	NA	NA	NA	NA	0.159262652143612	NA	NA	NA	NA	NA	NA	NA	NA	NA	NA	NA	NA	NA	NA	NA	NA	NA	NA	NA	0.151048069688746	NA	NA	NA	NA	NA	NA	NA	NA	NA	NA	NA	NA	NA	NA	NA	NA	NA
hsa-mir-3186	NA	NA	NA	NA	NA	NA	NA	NA	NA	NA	NA	NA	NA	NA	NA	NA	NA	NA	NA	NA	NA	NA	NA	NA	NA	NA	NA	NA	NA	NA	NA	NA	NA	NA	NA	NA	NA	NA	NA	0.180926510184534	NA	NA	NA	NA	NA	NA	NA	NA	NA
hsa-mir-3187	NA	0.253318086962073	NA	NA	NA	NA	NA	NA	NA	NA	NA	NA	NA	NA	NA	NA	0.187125608438916	0.311662795814743	0.133788929233684	NA	NA	NA	NA	NA	NA	NA	NA	0.145649620611868	0.193961851195183	NA	NA	NA	NA	NA	0.11587642613463	NA	0.465777900329119	NA	NA	NA	0.179766199676025	NA	NA	NA	NA	NA	NA	NA	NA
hsa-mir-3188	0.340715328424875	NA	NA	NA	0.174595270702983	NA	NA	NA	NA	NA	0.184430624852801	NA	NA	NA	NA	NA	NA	NA	0.133788929233684	0.170266787624193	NA	NA	NA	0.244228841936437	NA	NA	NA	0.145649620611868	NA	NA	NA	NA	NA	NA	NA	NA	NA	NA	NA	NA	NA	NA	0.214903654393662	0.257935049375217	NA	NA	0.194462977846583	NA	0.250246743288883
hsa-mir-3189	NA	NA	NA	NA	NA	NA	NA	NA	NA	NA	NA	NA	NA	NA	NA	NA	NA	NA	NA	NA	NA	NA	NA	NA	NA	NA	NA	NA	NA	NA	NA	NA	NA	NA	NA	NA	NA	NA	NA	NA	NA	NA	NA	NA	NA	NA	NA	NA	NA
hsa-mir-3190	NA	NA	NA	NA	0.174595270702983	NA	NA	NA	NA	NA	NA	NA	NA	NA	NA	NA	0.374251216877832	NA	NA	NA	NA	NA	NA	NA	0.151931397504496	NA	NA	0.145649620611868	0.193961851195183	NA	NA	NA	NA	NA	0.11587642613463	NA	NA	NA	NA	NA	NA	NA	0.214903654393662	NA	NA	NA	NA	NA	NA
hsa-mir-3191	NA	NA	NA	NA	NA	NA	NA	NA	NA	NA	NA	NA	NA	NA	0.141175241533191	NA	NA	NA	NA	NA	NA	NA	NA	NA	NA	NA	NA	NA	NA	NA	NA	NA	NA	NA	NA	NA	NA	NA	NA	0.180926510184534	NA	NA	NA	0.257935049375217	NA	NA	NA	NA	NA
hsa-mir-3192	0.340715328424875	0.126659043481036	0.160201187058756	0.129668184303096	NA	NA	NA	NA	NA	0.281625168728679	NA	0.159262652143612	0.303680916387533	NA	0.282350483066383	NA	NA	NA	NA	NA	NA	0.338684778625468	0.373999621138384	0.122114420968218	NA	NA	NA	NA	0.193961851195183	0.415996652058944	NA	NA	0.216284258074702	NA	0.46350570453852	0.476028928595343	NA	NA	0.445046642000698	NA	NA	NA	0.214903654393662	NA	0.612234152625076	NA	NA	NA	0.500493486577766
hsa-mir-3193	NA	NA	NA	NA	NA	NA	NA	NA	NA	NA	NA	0.159262652143612	NA	NA	NA	NA	NA	NA	NA	NA	0.122103879142557	NA	NA	NA	NA	NA	NA	NA	NA	NA	NA	NA	NA	NA	NA	NA	NA	NA	NA	NA	NA	NA	NA	NA	NA	NA	NA	NA	NA
hsa-mir-3194	NA	NA	NA	0.129668184303096	NA	NA	NA	NA	NA	NA	0.184430624852801	0.159262652143612	0.303680916387533	NA	NA	NA	NA	NA	NA	NA	NA	NA	NA	0.122114420968218	0.303862795008993	NA	NA	0.145649620611868	NA	0.415996652058944	NA	NA	NA	NA	NA	NA	NA	NA	NA	NA	NA	NA	0.214903654393662	NA	NA	NA	NA	NA	NA
hsa-mir-3195	NA	NA	NA	NA	0.174595270702983	NA	NA	NA	NA	NA	NA	NA	NA	NA	NA	NA	NA	NA	NA	NA	NA	NA	NA	NA	NA	NA	NA	NA	NA	NA	NA	NA	NA	NA	NA	NA	NA	NA	NA	NA	NA	NA	NA	NA	NA	NA	NA	NA	NA
hsa-mir-3196	NA	NA	NA	NA	NA	NA	NA	NA	NA	NA	NA	NA	NA	NA	NA	NA	NA	NA	NA	NA	NA	NA	NA	NA	NA	NA	NA	NA	NA	NA	NA	NA	NA	NA	NA	NA	NA	NA	NA	NA	NA	NA	NA	NA	NA	NA	NA	NA	NA
hsa-mir-3197	NA	NA	NA	NA	NA	NA	NA	NA	NA	NA	NA	NA	NA	NA	NA	NA	NA	NA	NA	NA	NA	NA	NA	NA	NA	NA	NA	NA	NA	NA	NA	NA	NA	NA	NA	NA	NA	NA	NA	NA	NA	NA	NA	NA	NA	NA	NA	NA	NA
hsa-mir-3198-1	NA	NA	NA	NA	NA	NA	NA	NA	NA	NA	NA	NA	0.151840458193767	NA	NA	NA	NA	NA	NA	NA	NA	NA	NA	NA	NA	NA	NA	NA	NA	NA	NA	NA	NA	NA	NA	NA	NA	NA	NA	NA	NA	NA	NA	NA	NA	NA	NA	NA	NA
hsa-mir-3198-2	NA	NA	NA	NA	NA	NA	NA	NA	NA	NA	NA	NA	0.151840458193767	NA	NA	NA	NA	NA	NA	NA	NA	NA	NA	NA	NA	NA	NA	NA	NA	NA	NA	NA	NA	NA	NA	NA	NA	NA	NA	NA	NA	NA	NA	NA	NA	NA	NA	NA	0.250246743288883
hsa-mir-3199-1	0.170357664212437	0.189988565221555	0.160201187058756	0.0648340921515479	NA	0.221417966562344	0.609141013708109	0.12866052046783	0.724958308855921	NA	0.645507186984805	0.159262652143612	0.303680916387533	0.162784156022753	NA	0.25697230095568	0.280688412658374	0.155831397907371	0.468261252317893	0.340533575248385	NA	NA	0.186999810569192	0.488457683872873	0.379828493761241	0.586081547855434	0.33199291195133	0.291299241223736	0.678866479183141	0.311997489044208	0.155060444111719	0.453144209066237	0.324426387112054	0.76670230298971	0.289691065336575	0.555367083361234	0.465777900329119	0.154274610040068	NA	0.271389765276801	0.449415499190063	0.53379213835209	0.107451827196831	0.386902574062825	NA	0.0921875308252056	0.0972314889232915	0.451397164503571	0.500493486577766
hsa-mir-3199-2	0.170357664212437	0.316647608702591	0.160201187058756	0.0648340921515479	NA	0.221417966562344	0.609141013708109	0.12866052046783	0.724958308855921	NA	0.645507186984805	0.159262652143612	0.303680916387533	0.325568312045507	NA	0.25697230095568	0.46781402109729	0.155831397907371	0.468261252317893	0.340533575248385	NA	NA	0.186999810569192	0.73268652580931	0.683691288770234	0.820514166997607	0.33199291195133	0.291299241223736	0.678866479183141	0.311997489044208	0.155060444111719	0.453144209066237	0.324426387112054	0.920042763587652	0.405567491471205	0.555367083361234	0.465777900329119	0.462823830120205	NA	0.271389765276801	0.629181698866089	0.53379213835209	0.107451827196831	0.386902574062825	NA	0.0921875308252056	0.0972314889232915	0.451397164503571	0.500493486577766
hsa-mir-32	NA	NA	NA	NA	0.174595270702983	0.738059888541148	1.62437603655496	0.514642081871321	NA	NA	NA	0.318525304287223	0.607361832775067	NA	0.282350483066383	3.08366761146816	NA	NA	0.267577858467368	0.510800362872578	0.488415516570229	NA	0.186999810569192	0.122114420968218	0.455794192513489	NA	0.165996455975665	0.291299241223736	0.387923702390366	0.207998326029472	0.310120888223438	0.604192278754983	NA	0.306680921195884	0.811134982942411	0.158676309531781	NA	NA	0.222523321000349	0.180926510184534	0.179766199676025	0.427033710681672	0.214903654393662	0.257935049375217	NA	NA	0.583388933539749	0.225698582251786	1.00098697315553
hsa-mir-3200	10.902890509596	10.1327234784829	14.418106835288	9.33610926982289	4.71407230898055	7.9710467962444	10.5584442376072	11.0648047602334	12.3242912505507	2.53462651855811	10.6969762414625	10.1928097371911	8.50306565885093	7.97642364511491	10.4469678734562	4.11155681529088	13.4730438076019	19.0114305446993	22.8779068989599	11.0673411955725	12.3324917933983	14.5634454808951	10.8459890130131	18.439277566201	27.0437887558004	26.2564533439234	30.211354987571	14.7106116817987	26.3788117625449	18.511851016623	17.0566488522891	17.5215760838945	12.328202710258	18.8608766535469	12.0511483180015	12.6941047625425	18.3982270630002	14.1932641236863	13.1288759390206	8.68447248885764	12.5836339773218	20.2841012573794	16.7624850427057	11.0912071231343	8.87739521306361	9.77187826747179	10.5010008037155	7.8994503788125	16.2660383137774
hsa-mir-3202-1	0.170357664212437	NA	NA	NA	NA	0.14761197770823	0.40609400913874	0.12866052046783	0.483305539237281	0.281625168728679	0.461076562132003	0.637050608574446	NA	0.406960390056883	0.0705876207665957	NA	NA	0.155831397907371	0.0668944646168419	0.170266787624193	0.183155818713836	NA	NA	0.366343262904655	NA	NA	0.580987595914827	0.145649620611868	NA	0.207998326029472	NA	0.151048069688746	0.324426387112054	NA	0.405567491471205	0.476028928595343	0.232888950164559	0.462823830120205	NA	0.271389765276801	0.0898830998380127	NA	NA	0.128967524687608	0.306117076312538	0.368750123300822	NA	NA	0.125123371644441
hsa-mir-3202-2	NA	0.126659043481036	NA	0.129668184303096	NA	NA	NA	0.12866052046783	NA	0.281625168728679	0.276645937279202	NA	NA	0.24417623403413	0.0705876207665957	NA	NA	0.155831397907371	0.0668944646168419	0.170266787624193	0.0610519395712786	NA	NA	0.122114420968218	NA	NA	0.248994683963497	NA	NA	0.207998326029472	NA	NA	0.108142129037351	0.153340460597942	0.0579382130673151	0.317352619063562	NA	0.154274610040068	NA	0.271389765276801	0.449415499190063	NA	NA	0.128967524687608	NA	NA	NA	0.451397164503571	0.125123371644441
hsa-mir-320a	153.436037426216	188.300200171952	152.939267249382	153.267793846259	94.4909605044546	96.4895214685384	163.909694438624	192.990780701745	348.849938221469	639.063832879119	255.523097814811	184.555153930539	519.130379327833	157.195775946492	168.204653277136	986.254551621881	156.397712277161	1238.11162265365	109.288162623119	184.853543319957	223.310900408657	277.382833694258	379.656365408102	447.3954886781	473.348346181159	847.394211108449	258.532840323859	469.653027647794	470.644552688088	477.214719375939	893.318724572025	305.538524885698	230.342734849558	185.112604033836	142.541909316731	226.410465781613	225.126761455575	432.607604997757	301.841758770924	201.611838093932	205.293000030021	288.901116287471	262.541347463105	289.268999173318	292.219361047949	210.936133031769	264.627164883409	160.243736412945	205.905522845526
hsa-mir-320b-1	3.09539875873999	2.30139482005043	1.7894472594463	1.88018867239489	1.78087176117043	0.763153924751547	2.69037281054415	4.50311821637406	4.73639428452535	7.23776683632706	1.74655801735603	1.80126059574425	6.21331154928893	1.81829902277415	1.61786826797037	7.96100188360697	2.76758774881156	11.562689724727	2.05633584232172	2.49781377444691	3.89022958948187	2.70947822900375	4.34774559573371	4.66965545782467	4.63998487978732	7.42213672204121	5.13925027700659	5.3948619474636	5.717995373234	4.43452431094835	7.61346780588541	3.2158134036734	3.02797961304583	2.6374559222846	2.21555726769413	2.91488380609882	3.30003642383181	6.80968128716861	3.99429361195627	2.14036061548304	3.32567469400647	4.60342340114842	3.26008843715186	4.76663971245401	5.2346020049444	3.32981361340643	2.58830223513802	2.25472883669534	2.20467380837506
hsa-mir-320b-2	3.26575642295242	2.42805386353147	1.7894472594463	2.00985685669798	1.78087176117043	0.763153924751547	2.69037281054415	4.50311821637406	4.73639428452535	7.23776683632706	1.93098864220883	1.80126059574425	6.21331154928893	1.81829902277415	1.61786826797037	7.96100188360697	2.76758774881156	11.562689724727	2.05633584232172	2.49781377444691	3.89022958948187	2.70947822900375	4.34774559573371	4.66965545782467	4.63998487978732	7.42213672204121	5.63723964493358	5.54051156807547	5.717995373234	4.43452431094835	7.61346780588541	3.2158134036734	3.02797961304583	2.6374559222846	2.21555726769413	2.91488380609882	3.30003642383181	6.80968128716861	3.99429361195627	2.32128712566757	3.50544089368249	4.60342340114842	3.26008843715186	4.76663971245401	5.2346020049444	3.32981361340643	2.58830223513802	2.25472883669534	2.20467380837506
hsa-mir-320c-1	NA	NA	NA	NA	0.0349190541405967	NA	0.253808755711712	0.12866052046783	0.265818046580505	0.0563250337457358	0.0866823936808166	0.0222967713001056	0.188282168160271	NA	0.016941028983983	0.169601718630749	0.0224550730126699	0.186997677488846	0.0267577858467368	NA	0.0647150559455553	NA	0.140249857926894	0.0903646715164816	0.0820429546524281	0.0773627643169173	0.0199195747170798	0.0786507951304089	0.221116510362509	0.0686394475897258	0.586128478742299	0.0181257683626495	NA	0.0306680921195884	0.0139051711361556	0.111073416672247	0.156035596610255	0.123419688032055	0.211397154950332	0.0904632550922671	0.179766199676025	0.083271573582926	0.214903654393662	0.0361109069125304	0.183670245787523	0.0719062740436604	0.0272248168985216	0.0744805321430893	0.0350345440604436
hsa-mir-320c-2	NA	NA	NA	NA	0.0349190541405967	NA	0.253808755711712	0.12866052046783	0.265818046580505	0.0563250337457358	0.0866823936808166	0.0222967713001056	0.188282168160271	NA	0.016941028983983	0.169601718630749	0.0224550730126699	0.186997677488846	0.0267577858467368	NA	0.0647150559455553	NA	0.140249857926894	0.0903646715164816	0.0820429546524281	0.0773627643169173	0.0199195747170798	0.0786507951304089	0.0271546591673257	0.0686394475897258	0.27600759051886	0.0181257683626495	NA	0.0306680921195884	0.0139051711361556	0.111073416672247	0.156035596610255	0.123419688032055	0.211397154950332	0.0904632550922671	NA	0.083271573582926	0.214903654393662	0.0361109069125304	0.183670245787523	0.0719062740436604	0.0272248168985216	0.0744805321430893	0.0350345440604436
hsa-mir-320d-1	NA	NA	NA	NA	NA	NA	0.0507617511423425	NA	0.12082638480932	NA	0.0497962687102564	0.0222967713001056	0.036441709966504	NA	0.0875286497505786	0.0616733522293632	0.0224550730126699	NA	NA	0.0851333938120963	0.0146524654971069	NA	0.046749952642298	0.0170960189355506	0.0820429546524281	0.0281319142970608	0.0199195747170798	0.0203909468856616	0.0271546591673257	0.0249597991235367	0.0899350575847971	0.0181257683626495	NA	0.076670230298971	0.0139051711361556	NA	0.062880016544431	NA	0.0556308302500873	NA	NA	0.083271573582926	NA	0.0361109069125304	NA	0.0719062740436604	0.0272248168985216	0.0270838298702143	0.0350345440604436
hsa-mir-320d-2	NA	NA	NA	NA	NA	NA	0.0507617511423425	NA	0.12082638480932	NA	0.0497962687102564	0.0222967713001056	0.036441709966504	NA	0.0875286497505786	0.0616733522293632	0.0224550730126699	NA	NA	0.0851333938120963	0.0146524654971069	NA	0.046749952642298	0.0170960189355506	0.0820429546524281	0.0281319142970608	0.0199195747170798	0.0203909468856616	0.0271546591673257	0.0249597991235367	0.0899350575847971	0.0181257683626495	NA	0.076670230298971	0.0139051711361556	NA	0.062880016544431	NA	0.0556308302500873	NA	NA	0.083271573582926	NA	0.0361109069125304	NA	0.0719062740436604	0.0272248168985216	0.0270838298702143	0.0350345440604436
hsa-mir-320e	NA	NA	NA	NA	NA	NA	0.0507617511423425	NA	NA	NA	0.0221316749823362	NA	0.036441709966504	NA	0.016941028983983	0.0616733522293632	0.0224550730126699	NA	NA	NA	0.0146524654971069	NA	0.046749952642298	NA	0.0379828493761241	0.0281319142970608	0.0199195747170798	NA	NA	0.0249597991235367	NA	0.0181257683626495	NA	NA	0.0139051711361556	NA	0.0279466740197471	NA	0.0556308302500873	NA	NA	0.053379213835209	NA	NA	NA	0.0460937654126028	NA	0.0270838298702143	NA
hsa-mir-323a	0.851788321062187	0.379977130443109	0.801005935293779	NA	2.44433378984177	0.442835933124689	0.20304700456937	NA	0.483305539237281	0.281625168728679	NA	NA	1.51840458193767	0.651136624091013	0.141175241533191	1.02788920382272	NA	1.24665118325897	0.936522504635786	NA	1.83155818713836	NA	0.373999621138384	0.854800946777529	0.759656987522482	0.937730476568694	1.16197519182965	0.728248103059341	2.71546591673256	NA	NA	1.6615287665762	1.73027406459762	0.306680921195884	0.11587642613463	1.26941047625425	NA	0.925647660240409	NA	1.26648557129174	0.179766199676025	NA	NA	1.28967524687608	0.306117076312538	0.184375061650411	NA	0.225698582251786	0.250246743288883
hsa-mir-323b	1.70357664212437	1.3932494782914	4.16523086352765	1.16701365872786	12.2216689492088	2.65701559874813	1.42132903198559	2.05856832748528	5.31636093161009	1.68975101237208	1.47544499882241	1.75188917357973	4.85889466220053	1.79062571625029	0.847051449199148	1.54183380573408	0.935628042194579	0.623325591629485	1.07031143386947	0.851333938120963	10.2567258479748	1.69342389312734	1.86999810569192	6.10572104841092	6.68498149019784	3.75092190627478	1.82596101573231	6.11728406569847	10.0860162621495	2.91197656441261	2.48096710578751	5.43773050879485	4.97453793571816	3.68017105435061	0.811134982942411	5.23631821454878	1.1644447508228	6.47953362168286	0.890093284001397	5.42779530553603	0.179766199676025	0.854067421363344	1.93413288954296	4.38489583937869	0.612234152625076	7.19062740436604	1.94462977846583	8.12514896106429	2.00197394631106
hsa-mir-324	74.2759415966227	44.2040061748817	55.2694095352708	51.7376055369352	49.9342474210533	43.3979214462195	54.4165972245911	84.6586224678323	64.521289488177	42.5254004780306	60.6776755765716	56.6975041631257	59.217778695569	55.0210447356906	38.8231914216276	61.1594076274518	96.5568139544806	89.1355596030164	76.3934785924334	75.9389872803899	108.184036920306	48.4319233434419	65.0759340780788	87.800268676149	100.882447942986	71.5019488383629	103.747784984791	114.771901042152	82.0458630555625	62.3994978088416	66.9861118562627	98.030197227996	68.345825551606	83.5705510258784	102.550637129148	76.9580101229138	88.9635789628617	86.3937816224382	40.9442910640642	42.5177298933655	61.6598064888767	46.1196407536206	43.1956345331261	61.1306067019264	48.0603809810685	36.6906372684318	46.6711146831799	52.3620710824143	54.3035432936876
hsa-mir-326	2.21464963476169	1.3932494782914	1.76221305764631	0.90767729012167	1.0475716242179	1.62373175479053	1.21828202741622	1.02928416374264	2.4165276961864	1.68975101237208	2.39759812308642	2.54820243429779	0.303680916387533	1.30227324818203	1.12940193226553	4.62550141720224	2.61975851814482	1.86997677488846	0.401366787701051	2.55400181436289	0.488415516570229	2.03210867175281	1.68299829512273	2.19805957742793	2.58283375757644	3.04762404884826	1.65996455975665	3.78689013590857	0.969809255975916	3.11997489044208	5.58217598802189	1.51048069688746	2.59541109689643	1.8400855271753	1.96989924428871	2.5388209525085	2.09600055148103	1.85129532048082	0.445046642000698	1.44741208147627	1.79766199676025	0.640550566022508	1.07451827196831	1.28967524687608	2.44893661050031	1.29062543155288	1.1667778670795	1.80558865801429	2.25222068959995
hsa-mir-328	31.8568832077258	22.0386735657003	22.2679650011671	27.6193232565594	19.2054797773282	21.1085128122768	14.6193843289946	24.1881778479521	21.0237909568217	26.1911406917672	31.537636849829	23.5708725172545	20.6503023143523	21.1619402829579	16.7998537424498	35.4621775318838	31.06285100086	19.0114305446993	40.0028898408714	24.5184174178837	10.0125180896897	36.2392713129251	29.5459700699323	32.3603215565779	39.3502319536646	35.6337581096104	24.5674754843984	31.1690188109398	38.0165228342559	33.487730490745	48.9991003393033	27.339700613663	39.7963034857452	47.0755214035682	52.0285153344489	39.5104010734135	37.0293430761649	41.9626939308986	21.8072854580342	27.5008295480492	23.7291383572353	41.2087530807813	19.5562325498233	32.2418811719021	36.1218150048795	28.0250093708625	23.5300203194366	36.5631703247893	21.270973179555
hsa-mir-329-1	0.0851788321062187	NA	NA	NA	NA	NA	NA	NA	0.24165276961864	NA	0.184430624852801	NA	0.4555213745813	0.0813920780113767	NA	NA	NA	0.311662795814743	NA	NA	0.183155818713836	0.169342389312734	NA	0.122114420968218	0.227897096256745	NA	0.0829982279878325	0.0728248103059341	0.484904627987958	NA	NA	0.151048069688746	NA	NA	NA	0.238014464297672	NA	NA	NA	0.0904632550922671	0.0898830998380127	NA	NA	0.128967524687608	NA	NA	NA	NA	NA
hsa-mir-329-2	0.0851788321062187	NA	NA	NA	NA	NA	NA	NA	0.24165276961864	NA	0.184430624852801	NA	0.4555213745813	0.0813920780113767	NA	NA	NA	0.311662795814743	NA	NA	0.183155818713836	0.169342389312734	NA	0.122114420968218	0.227897096256745	NA	0.0829982279878325	0.0728248103059341	0.484904627987958	NA	NA	0.151048069688746	NA	NA	NA	0.238014464297672	NA	NA	NA	0.0904632550922671	0.0898830998380127	NA	NA	0.128967524687608	NA	NA	NA	NA	NA
hsa-mir-330	2.21464963476169	0.633295217405182	0.961207122352535	1.55601821163715	2.0951432484358	1.03328384395761	2.63961105940181	3.60249457309925	2.4165276961864	0.563250337457358	3.13532062249762	1.91115182572334	3.34049008026287	1.13948909215927	1.83527813993149	1.02788920382272	2.80688412658374	1.86997677488846	2.54198965543999	2.3837350267387	2.80838922027882	2.70947822900375	2.61799734796869	2.6865172613008	2.27897096256745	3.28205666799043	3.48592557548896	2.18474430917802	5.43093183346513	4.57596317264839	1.86072532934063	2.71886525439742	2.81169535497113	1.99342598777325	3.12866350563501	1.74543940484959	1.1644447508228	2.15984454056096	1.33513992600209	1.26648557129174	0.359532399352051	0.854067421363344	2.57884385272395	1.28967524687608	2.14281953418777	1.10625036990247	0.777851911386332	1.5798900757625	1.25123371644441
hsa-mir-331	14.3100437938447	19.2521746091175	19.2241424470507	10.89212748146	23.3957662741998	14.9088097485312	30.4570506854055	13.8953362105257	19.3322215694912	7.32225438694566	21.7628137326306	17.3596290836537	23.9907923946151	17.0923363823891	29.7879759635034	11.8207258439613	8.98202920506796	31.477942377289	12.3085814894989	27.0724192322466	60.5635240547084	14.9021302595206	19.6349801097651	44.4496492324315	37.5270551836106	68.2198921703725	13.9437023019559	49.0839221461996	27.3486210185208	45.9676300525133	29.7716052694501	49.5437668579086	32.2263544531307	23.3077500108872	20.2783745735603	18.5651282152184	14.4391149102027	21.2898961855294	16.9117723960265	19.5400630999297	20.6731129627429	7.68660679227009	15.0432558075564	13.1546875181361	6.12234152625076	12.3531291305776	14.3902603606471	11.2849291125893	19.5192459765329
hsa-mir-335	10.2214598527462	2.40652182613969	6.08764510823272	3.1120364232743	10.824906783585	9.89000250645138	20.9138414706451	9.52087851461944	6.76627754932193	1.4081258436434	9.40596186749287	5.57419282502641	10.6288320735637	9.27869689329694	9.03521545812425	2.5697230095568	3.74251216877832	8.10323269118331	5.61913502781472	10.5565408326999	16.3619198051027	9.48317380151311	13.0899867398434	11.2345267290761	14.1296199679182	18.7546095313739	5.64387950317261	12.3802177520088	25.9908880601545	23.9198074933893	8.68338487025627	18.7299606414045	11.0304971618098	14.5673437568045	11.2400133350591	10.7899890481611	7.91822430559502	18.204403984728	8.45588619801327	11.7602231619947	7.37041418671704	2.9892359747717	8.59614617574649	9.02772672813259	3.979521992063	7.55937752766686	7.58405613601674	8.57654612556786	20.0197394631106
hsa-mir-337	0.340715328424875	NA	NA	NA	0.872976353514917	0.590447910832918	0.20304700456937	0.25732104093566	0.724958308855921	0.281625168728679	NA	NA	NA	0.162784156022753	NA	0.51394460191136	0.374251216877832	NA	0.133788929233684	NA	1.34314267056813	0.338684778625468	0.186999810569192	0.610572104841092	0.759656987522482	0.234432619142174	0.165996455975665	0.436948861835605	3.68527517270848	1.03999163014736	NA	0.453144209066237	0.648852774224107	0.306680921195884	0.11587642613463	0.476028928595343	0.232888950164559	0.308549220080136	0.445046642000698	0.180926510184534	0.179766199676025	NA	NA	0.515870098750434	NA	NA	NA	0.225698582251786	0.750740229866649
hsa-mir-338	1.02214598527462	0.506636173924145	0.640804748235024	0.129668184303096	1.39676216562387	1.32850779937407	1.82742304112433	0.771963122806981	NA	NA	0.368861249705603	0.95557591286167	0.607361832775067	0.325568312045507	0.282350483066383	0.51394460191136	NA	0.934988387444228	0.133788929233684	0.851333938120963	0.732623274855344	0.338684778625468	0.186999810569192	1.22114420968218	0.455794192513489	0.703297857426521	0.165996455975665	0.145649620611868	4.46112257748921	0.623994978088416	0.620241776446877	0.604192278754983	0.432568516149405	1.68674506657736	0.811134982942411	0.158676309531781	0.465777900329119	0.617098440160273	0.445046642000698	0.542779530553603	NA	NA	0.644710963180987	1.03174019750087	NA	0.184375061650411	0.388925955693166	0.451397164503571	0.750740229866649
hsa-mir-339	76.1498759029595	25.4584677396883	73.5323448599689	42.012491714203	35.0936494112997	54.7640437297532	66.3963704941839	64.3302602339151	79.0204556652955	33.5133950787128	60.1243837020132	32.9673689937276	63.1656306086069	35.4869460129602	31.4820788619017	53.4502385987814	47.7170301519235	55.7876404508389	68.4999317676461	57.8907077922255	58.2435503509998	70.4464339540974	97.6139011171182	117.22984412949	83.7142000249775	194.579073888004	59.2607347833124	102.391683290143	131.894058812725	140.606868395923	79.0808264969768	36.855729004054	87.5951245202545	99.8246398492602	69.9893613853166	62.2011133364582	56.1262369896588	94.7246105646019	27.8154151250436	37.6327141183831	52.8512627047515	55.3008655332765	57.3792757231078	31.7260110731517	46.2236785231933	44.4343898577491	42.1984661927085	36.3374717425375	61.8109455923541
hsa-mir-33a	NA	NA	NA	NA	NA	0.14761197770823	0.20304700456937	NA	NA	NA	NA	0.159262652143612	NA	NA	NA	NA	NA	NA	NA	NA	0.244207758285115	NA	0.186999810569192	0.122114420968218	NA	NA	NA	NA	NA	NA	NA	NA	NA	NA	NA	NA	NA	NA	NA	NA	NA	NA	0.214903654393662	NA	NA	NA	NA	NA	NA
hsa-mir-33b	0.340715328424875	0.506636173924145	NA	0.259336368606192	0.872976353514917	2.06656768791521	1.21828202741622	2.05856832748528	2.4165276961864	0.281625168728679	1.84430624852801	0.318525304287223	0.9110427491626	0.48835246806826	0.141175241533191	2.05577840764544	0.748502433755663	1.86997677488846	NA	0.851333938120963	0.732623274855344	0.677369557250936	1.68299829512273	2.44228841936437	2.73476515508094	2.34432619142174	NA	2.91299241223736	6.01281738705068	0.831993304117888	0.310120888223438	2.26572104533119	1.94655832267232	0.920042763587652	0.927011409077041	0.952057857190687	0.931555800658237	0.925647660240409	0.222523321000349	1.62833859166081	0.898830998380127	NA	0.214903654393662	1.28967524687608	0.306117076312538	1.6593755548537	0.972314889232916	0.451397164503571	1.25123371644441
hsa-mir-340	15.8432627717567	11.2726548698122	11.6946866552892	7.26141832097336	13.2692405734267	22.7322445670674	35.5332257996397	37.8261930175421	13.7742078682625	1.68975101237208	17.3364787361633	14.6521639972123	10.9325129899512	11.0693226095472	11.4351945641885	10.7928366401386	10.1047828557015	17.4531165656256	14.4492043572378	20.9428148777757	19.7808284210943	20.998456274779	13.8379859821202	30.6507196630228	32.6652504634667	20.6300704845113	12.9477235661019	18.788801058931	71.3779612398274	27.0397823838314	12.4048355289375	28.6991332408617	24.4401211624414	30.8214325801863	20.7418802780988	19.5171860724091	24.4533397672787	19.7471500851287	13.5739225810213	16.6452389369771	13.6622311753779	7.47308993692926	15.25815946195	7.48011643188129	4.28563906837553	13.0906293771792	19.0573718289651	11.5106276948411	27.5271417617771
hsa-mir-342	28.1090145950522	31.9180789572212	38.4482848941014	24.6369550175882	31.60174399724	34.8364267391422	32.2844737265298	46.5751084093545	52.9219565464823	13.7996332677053	31.7220674746818	33.1266316458712	49.1963084547804	42.8122330339841	27.8115225820387	43.1713465605542	45.0972716337787	53.6060008801357	45.2206580809851	52.2719038006271	22.7113215205157	47.0771842289401	52.1729471488045	49.212111650192	37.8309179786196	79.9415231274812	37.1832061385489	66.7075262402356	53.5334709298706	102.959171384589	73.8087713971783	78.6960443078366	36.1194710984753	63.32961022695	34.6470514142544	54.5846504789327	33.303119873532	86.0852324023581	45.3947574840712	62.6005725238488	39.5485639287256	34.8032474205563	50.932166091298	31.9839461225269	44.0808589890055	33.0031360354236	40.6427623699359	28.2123227814732	48.2976214547544
hsa-mir-345	82.964182471457	63.4561807839992	75.9353626658503	39.289459843838	84.329515749541	65.2444941470375	152.894394440735	112.449294888884	66.4545116451261	24.2197645106664	73.5878193162677	61.4753837274341	94.7484459129104	63.323036692851	57.0347975794093	44.7131803662883	67.1780934295708	59.8392567964306	210.851352472286	88.7089963522044	169.480184249869	115.491509511285	90.6949081260581	161.679493361921	133.395767008948	96.1173738482912	112.213604239549	112.29585749175	128.790669193602	105.247152970913	100.169046896171	133.979637813918	65.9666987127843	86.9440411590331	71.727507777336	102.822248576594	90.1280237136845	102.438341066605	58.9686800650925	52.4686879535149	67.9516234775376	43.9844722002122	38.2528504820719	38.9481924556577	40.7135711495676	62.6875209611398	60.2835231324408	53.2648654114214	79.3282176225758
hsa-mir-346	NA	NA	NA	NA	NA	NA	NA	NA	NA	NA	NA	NA	NA	NA	NA	NA	NA	NA	0.133788929233684	NA	NA	0.338684778625468	NA	NA	NA	NA	NA	NA	NA	NA	NA	NA	NA	NA	NA	NA	NA	NA	NA	NA	NA	NA	NA	NA	NA	NA	NA	NA	NA
hsa-mir-34a	0.170357664212437	NA	NA	NA	NA	NA	NA	NA	NA	NA	NA	NA	NA	NA	NA	NA	NA	NA	NA	0.170266787624193	NA	NA	NA	NA	NA	NA	NA	NA	0.58188555358555	NA	NA	NA	NA	0.153340460597942	NA	NA	NA	NA	0.222523321000349	NA	0.359532399352051	NA	NA	NA	NA	NA	NA	NA	NA
hsa-mir-34b	NA	NA	NA	NA	NA	NA	NA	NA	NA	NA	NA	NA	NA	NA	NA	NA	NA	NA	NA	NA	NA	NA	NA	NA	NA	NA	NA	NA	0.193961851195183	NA	NA	NA	NA	NA	NA	NA	NA	NA	NA	NA	NA	NA	NA	NA	NA	NA	NA	NA	NA
hsa-mir-34c	NA	NA	NA	NA	NA	NA	NA	NA	NA	NA	NA	NA	NA	NA	NA	NA	NA	NA	NA	NA	NA	NA	NA	NA	NA	NA	NA	NA	NA	NA	NA	NA	NA	NA	NA	NA	NA	0.308549220080136	NA	NA	0.179766199676025	NA	NA	NA	NA	NA	NA	NA	NA
hsa-mir-3529	NA	NA	NA	NA	NA	NA	NA	NA	NA	NA	NA	NA	NA	NA	NA	NA	NA	NA	NA	NA	NA	NA	NA	0.122114420968218	NA	NA	NA	NA	NA	NA	NA	NA	NA	NA	NA	NA	NA	NA	NA	NA	NA	NA	NA	NA	NA	NA	NA	NA	NA
hsa-mir-3605	26.2350802887154	12.1592681741795	20.1853495694032	21.9139231472232	12.0470736785059	21.846572700818	11.9797732695928	21.3576463976598	15.7074300252116	14.92613394262	27.6645937279202	18.3152049965153	19.4355786488021	14.3250057300023	9.17639069965744	12.3346704458726	29.004469308032	18.6997677488846	24.0820072620631	14.6429437356806	8.91358317740668	20.6597714961536	22.6269770788722	15.1421882000591	22.941641023179	21.56780096108	30.211354987571	23.4495889185108	17.6505284587617	19.1358459947114	37.524627475036	12.6880378538546	24.8726896785908	26.0678783016501	30.5913764995423	29.0377646443159	42.6186778801144	36.7173571895362	14.9090625070234	15.0169003453163	17.0777889692224	26.6896069176045	17.837003314674	30.1784007769004	41.6319223785052	17.1468807334882	16.1404271612664	29.7922128572357	19.268999233244
hsa-mir-3607	1.3628613136995	0.379977130443109	0.160201187058756	NA	NA	0.14761197770823	1.21828202741622	0.25732104093566	0.966611078474562	0.281625168728679	1.47544499882241	0.318525304287223	2.12576641471273	0.97670493613652	0.141175241533191	2.5697230095568	0.748502433755663	3.42829075396217	0.668944646168419	0.510800362872578	0.488415516570229	0.677369557250936	1.12199886341515	0.610572104841092	0.303862795008993	2.10989357227956	1.49396810378098	1.60214582673055	6.40074108944105	6.44794810691364	1.24048355289375	1.81257683626495	1.29770554844821	1.38006414538148	0.57938213067315	0.952057857190687	0.465777900329119	0.925647660240409	1.55766324700244	0.904632550922671	0.898830998380127	0.640550566022508	0.644710963180987	0.77380514812565	2.44893661050031	0.553125184951234	0.388925955693166	NA	1.5014804597333
hsa-mir-3609	NA	0.126659043481036	0.160201187058756	0.129668184303096	0.174595270702983	0.295223955416459	0.609141013708109	NA	NA	NA	NA	NA	0.303680916387533	NA	0.141175241533191	NA	NA	0.311662795814743	NA	NA	NA	NA	NA	0.122114420968218	NA	NA	NA	NA	NA	NA	NA	NA	0.216284258074702	0.153340460597942	NA	0.317352619063562	NA	NA	NA	NA	NA	0.213516855340836	NA	NA	NA	NA	NA	NA	NA
hsa-mir-361	159.284416038629	89.5479437410927	111.98062975407	67.5571240219129	106.328519858117	124.732121163454	147.006031308224	212.28985877192	187.280896454446	67.590040494883	168.938452365166	137.284406147793	114.791386394488	152.365970037297	109.410812188223	81.7171917039062	153.63012452835	145.546525645485	151.047701104829	167.542519022206	150.920394620201	118.539672518914	158.014839930967	168.273672094205	171.834410577585	137.846380055598	136.947076179924	216.580985849848	182.906025677058	109.199121165473	181.730840498935	148.631300573726	160.915488007579	210.689792861572	198.496317968621	160.897777865226	164.186709866014	183.895335167761	126.838292970199	147.63603231058	146.868985135313	161.205225782331	165.046006574333	151.923744082003	174.180616421834	130.721918710142	170.932957527147	120.07164575795	157.405201528707
hsa-mir-3610	NA	NA	NA	NA	NA	NA	NA	NA	NA	NA	NA	NA	NA	NA	NA	NA	NA	NA	NA	NA	NA	NA	NA	NA	NA	NA	NA	NA	NA	NA	NA	NA	NA	NA	NA	NA	NA	NA	NA	NA	NA	NA	NA	NA	NA	NA	NA	NA	NA
hsa-mir-3611	NA	NA	NA	NA	NA	NA	NA	NA	NA	NA	NA	NA	NA	NA	NA	NA	NA	NA	NA	NA	NA	NA	0.186999810569192	NA	NA	NA	NA	NA	0.193961851195183	NA	NA	NA	NA	NA	NA	NA	NA	NA	NA	NA	NA	NA	NA	NA	NA	NA	NA	NA	NA
hsa-mir-3613	1.02214598527462	1.51990852177244	1.12140830941129	1.68568639594024	1.22216689492088	1.77134373249875	0.609141013708109	1.2866052046783	2.65818046580505	1.68975101237208	1.84430624852801	2.54820243429779	2.7331282474878	1.46505740420478	2.96468007219702	5.1394460191136	0.748502433755663	3.42829075396217	0.802733575402103	2.55400181436289	1.7094543079958	2.70947822900375	2.2439977268303	4.39611915485586	3.19055934759442	7.73627643169173	1.32797164780532	2.33039392978989	3.87923702390367	4.36796484661891	2.48096710578751	3.6251536725299	2.81169535497113	2.9134687513609	0.927011409077041	2.22146833344494	2.09600055148103	4.93678752128218	1.78018656800279	1.99019161202988	2.1571943961123	1.92165169806752	1.93413288954296	2.06348039500173	3.36728783943792	1.84375061650411	0.583388933539749	0.677095746755357	0.500493486577766
hsa-mir-3614	1.19250364948706	0.126659043481036	1.4418106835288	0.259336368606192	0.698381082811934	1.03328384395761	0.20304700456937	0.514642081871321	1.44991661771184	0.844875506186038	0.184430624852801	0.477787956430835	NA	NA	0.423525724599574	0.51394460191136	0.935628042194579	0.934988387444228	NA	0.68106715049677	0.122103879142557	1.35473911450187	0.373999621138384	1.09902978871397	0.759656987522482	0.937730476568694	0.165996455975665	0.145649620611868	3.68527517270848	0.623994978088416	0.620241776446877	0.302096139377492	0.216284258074702	0.153340460597942	0.23175285226926	0.158676309531781	0.465777900329119	NA	0.445046642000698	1.08555906110721	0.179766199676025	NA	0.429807308787324	0.77380514812565	0.612234152625076	0.184375061650411	0.194462977846583	0.677095746755357	0.500493486577766
hsa-mir-3615	811.583912308052	406.95550670457	551.09208348212	582.858488442415	292.447078427497	378.181886888484	305.99183588604	541.918112210501	422.892346832621	331.191198424927	548.127817062526	455.96897308716	275.438591163493	454.818931927573	410.678777620054	250.804965732744	636.601319909192	354.672261637177	636.433936364634	402.340419155967	274.367416433326	395.922506213172	653.377338128756	394.429579727345	538.292941358431	643.986404783551	599.081209616175	694.311741456776	370.07921208041	719.674208061973	1064.02476749462	402.694153790196	493.128108410322	737.874296397297	902.445606736499	1012.67220743183	994.202928252504	770.138853320021	387.190578540607	299.433374355404	468.650482555398	741.330521743382	441.627009778976	589.123652772995	590.499840206886	493.756415099801	502.686797733417	582.076643627355	501.244226807632
hsa-mir-3617	NA	NA	NA	NA	NA	NA	NA	NA	NA	NA	NA	NA	NA	NA	NA	NA	NA	NA	NA	NA	NA	NA	NA	0.122114420968218	NA	NA	NA	NA	NA	NA	NA	NA	NA	NA	NA	NA	NA	NA	NA	NA	NA	NA	NA	NA	NA	NA	NA	NA	NA
hsa-mir-3618	NA	NA	NA	NA	NA	NA	NA	NA	NA	NA	NA	NA	NA	NA	NA	NA	NA	NA	NA	NA	NA	NA	NA	NA	NA	NA	NA	NA	NA	NA	NA	NA	NA	NA	NA	NA	NA	NA	NA	NA	NA	NA	NA	NA	NA	NA	NA	NA	NA
hsa-mir-3619	NA	NA	0.160201187058756	NA	NA	NA	NA	0.25732104093566	NA	NA	NA	NA	NA	NA	0.141175241533191	NA	0.187125608438916	NA	NA	0.170266787624193	NA	NA	NA	NA	NA	NA	NA	0.145649620611868	NA	NA	NA	NA	NA	0.153340460597942	NA	NA	NA	NA	NA	NA	NA	NA	NA	NA	NA	0.184375061650411	NA	NA	NA
hsa-mir-362	2.21464963476169	0.886613304367254	1.4418106835288	0.648340921515479	1.92054797773282	2.80462757645636	5.68531612794235	3.08785249122793	5.79966647084737	1.97137618110075	3.50418187220322	0.637050608574446	5.76993741136313	2.4417623403413	2.25880386453106	6.68127982484768	1.87125608438916	10.5965350577012	2.80956751390736	4.08640290298062	3.17470085770649	4.74158690075655	2.43099753739949	5.37303452260161	4.4060105276304	10.0806026231135	2.32395038365931	6.55423292753407	9.69809255975916	6.03195145485469	5.89229687624533	6.04192278754983	3.89311664534464	2.14676644837119	2.89691065336575	3.01484988110384	2.79466740197471	5.86243518152259	2.44775653100384	2.35204463239894	2.33696059578833	0.213516855340836	1.50432558075564	0.515870098750434	3.06117076312538	2.76562592475617	2.13909275631241	2.03128724026607	2.25222068959995
hsa-mir-3620	0.681430656849749	0.886613304367254	1.12140830941129	0.90767729012167	0.349190541405967	0.442835933124689	0.40609400913874	0.771963122806981	0.966611078474562	0.563250337457358	0.922153124264007	0.318525304287223	0.303680916387533	NA	0.282350483066383	0.51394460191136	0.748502433755663	1.24665118325897	0.668944646168419	0.851333938120963	0.610519395712786	1.0160543358764	0.747999242276768	0.73268652580931	0.303862795008993	0.468865238284347	0.165996455975665	1.01954734428308	0.775847404780733	1.03999163014736	0.930362664670315	0.604192278754983	1.08142129037351	0.920042763587652	0.46350570453852	0.952057857190687	0.931555800658237	0.925647660240409	0.890093284001397	0.542779530553603	1.25836339773218	0.854067421363344	0.429807308787324	1.28967524687608	1.22446830525015	0.553125184951234	0.777851911386332	0.451397164503571	0.250246743288883
hsa-mir-363	795.059218879445	536.781026272632	776.49515367379	394.450616650017	1062.58681749836	672.667782416402	2452.19867418428	1135.0431115672	546.860217646984	188.688863048215	451.486169639658	763.027366420043	920.760538487001	655.206227991582	866.251282047662	833.104199698314	664.108784349712	906.315410229272	653.291341448078	660.464869194243	675.234451658342	193.727693373768	209.813787458633	720.35296929152	732.765130164186	123.077125049641	783.83526511709	316.205326348366	859.057038943467	404.140747475264	141.415125029888	358.739165510771	659.018134353618	856.09979151831	899.780448935403	314.179092872927	486.505016893764	243.136785423148	838.245350208315	836.966036113655	700.728646337147	460.982890680865	774.512770434759	795.213757223793	478.154873200185	577.278318027438	813.633099310104	660.619750250977	1187.92129039233
hsa-mir-3648-1	NA	0.0633295217405182	0.240301780588134	NA	0.0872976353514917	0.0738059888541148	NA	NA	NA	NA	NA	NA	0.151840458193767	0.0813920780113767	NA	NA	0.280688412658374	0.155831397907371	0.133788929233684	NA	0.122103879142557	NA	0.093499905284596	NA	NA	0.234432619142174	0.248994683963497	0.0728248103059341	0.0969809255975916	NA	NA	0.0755240348443729	0.108142129037351	0.076670230298971	0.11587642613463	0.158676309531781	NA	NA	NA	0.180926510184534	NA	NA	NA	NA	0.153058538156269	0.184375061650411	0.0972314889232915	0.112849291125893	NA
hsa-mir-3648-2	NA	0.0633295217405182	0.240301780588134	NA	0.0872976353514917	0.0738059888541148	NA	NA	NA	NA	NA	NA	0.151840458193767	0.0813920780113767	NA	NA	0.280688412658374	0.155831397907371	0.133788929233684	NA	0.122103879142557	NA	0.093499905284596	NA	NA	0.234432619142174	0.248994683963497	0.0728248103059341	0.0969809255975916	NA	NA	0.0755240348443729	0.108142129037351	0.076670230298971	0.11587642613463	0.158676309531781	NA	NA	NA	0.180926510184534	NA	NA	NA	NA	0.153058538156269	0.184375061650411	0.0972314889232915	0.112849291125893	NA
hsa-mir-3651	NA	0.126659043481036	NA	NA	NA	NA	NA	NA	NA	NA	NA	NA	NA	NA	NA	0.51394460191136	NA	0.623325591629485	NA	NA	NA	NA	0.373999621138384	0.122114420968218	NA	0.468865238284347	NA	0.291299241223736	NA	0.415996652058944	0.310120888223438	0.302096139377492	0.216284258074702	0.153340460597942	NA	NA	NA	NA	NA	NA	0.179766199676025	NA	0.214903654393662	NA	NA	NA	NA	NA	NA
hsa-mir-3652	NA	NA	NA	NA	NA	NA	NA	NA	NA	NA	NA	NA	NA	NA	NA	NA	NA	0.311662795814743	NA	NA	NA	NA	NA	NA	NA	NA	NA	NA	0.193961851195183	NA	NA	NA	NA	NA	0.11587642613463	NA	NA	NA	NA	NA	NA	NA	NA	NA	NA	NA	NA	NA	NA
hsa-mir-3653	2.21464963476169	0.633295217405182	0.640804748235024	0.129668184303096	0.174595270702983	0.442835933124689	2.84265806397118	1.02928416374264	0.724958308855921	0.844875506186038	1.10658374911681	0.477787956430835	3.03680916387533	1.62784156022753	0.564700966132765	3.59761221337952	1.68413047595024	1.86997677488846	1.47167822157052	0.340533575248385	0.610519395712786	1.0160543358764	1.49599848455354	0.73268652580931	0.759656987522482	1.64102833399521	1.16197519182965	2.47604355040176	3.4913133215133	8.73592969323783	5.58217598802189	1.9636249059537	2.81169535497113	1.07338322418559	1.62226996588482	1.11073416672247	0.931555800658237	2.46839376064109	0.445046642000698	1.08555906110721	0.359532399352051	0.640550566022508	0.644710963180987	0.515870098750434	0.918351228937615	0.737500246601645	1.36124084492608	NA	1.25123371644441
hsa-mir-3655	NA	NA	NA	NA	NA	NA	NA	NA	NA	NA	NA	NA	NA	NA	NA	NA	NA	NA	NA	NA	NA	NA	NA	NA	NA	NA	NA	NA	NA	NA	NA	NA	NA	NA	NA	NA	NA	NA	NA	NA	NA	NA	NA	NA	NA	NA	NA	NA	NA
hsa-mir-3656	NA	NA	NA	NA	NA	NA	NA	NA	NA	NA	0.184430624852801	NA	NA	NA	NA	NA	NA	0.311662795814743	NA	NA	NA	NA	NA	NA	NA	0.234432619142174	NA	0.145649620611868	NA	NA	NA	NA	NA	NA	NA	NA	NA	NA	NA	NA	NA	NA	NA	NA	NA	NA	NA	NA	NA
hsa-mir-3657	NA	NA	NA	NA	NA	NA	NA	NA	NA	NA	NA	NA	NA	NA	NA	NA	NA	NA	NA	NA	NA	NA	NA	NA	NA	NA	NA	NA	NA	NA	NA	NA	NA	NA	NA	NA	NA	NA	NA	NA	NA	NA	NA	NA	NA	NA	NA	NA	NA
hsa-mir-3658	NA	NA	NA	NA	NA	NA	NA	NA	NA	NA	NA	NA	NA	NA	NA	NA	NA	NA	NA	NA	NA	NA	NA	NA	NA	NA	NA	NA	NA	NA	NA	NA	NA	NA	NA	NA	NA	NA	NA	NA	NA	NA	NA	NA	NA	NA	NA	NA	NA
hsa-mir-3659	NA	NA	NA	NA	NA	NA	NA	NA	NA	NA	NA	NA	NA	NA	NA	NA	NA	NA	NA	NA	NA	NA	NA	NA	NA	NA	NA	NA	NA	NA	NA	NA	NA	NA	NA	NA	NA	NA	NA	NA	NA	NA	NA	NA	NA	NA	NA	NA	NA
hsa-mir-365a	1.10732481738084	0.569965695664664	0.720905341764401	0.842843197970122	0.52378581210895	0.811865877395263	0.710664515992794	0.900623643274812	0.604131924046601	0.14081258436434	1.10658374911681	1.3537325432207	0.759202290968833	0.813920780113767	0.211762862299787	1.02788920382272	0.46781402109729	1.24665118325897	0.668944646168419	0.510800362872578	0.671571335284065	0.508027167938202	0.747999242276768	1.09902978871397	1.13948548128372	1.52381202442413	0.33199291195133	0.364124051529671	0.678866479183141	0.831993304117888	1.70566488522891	1.13286052266559	0.648852774224107	0.920042763587652	0.695258556807781	0.317352619063562	0.349333425246839	0.308549220080136	0.778831623501222	0.723706040738137	0.719064798704101	0.53379213835209	0.537259135984156	0.515870098750434	0.153058538156269	1.29062543155288	0.194462977846583	0.338547873377679	0.625616858222207
hsa-mir-365b	1.10732481738084	0.569965695664664	0.720905341764401	0.842843197970122	0.52378581210895	0.811865877395263	0.710664515992794	0.900623643274812	0.604131924046601	0.14081258436434	1.10658374911681	1.3537325432207	1.06288320735637	0.813920780113767	0.211762862299787	1.02788920382272	0.46781402109729	1.24665118325897	0.668944646168419	0.510800362872578	0.671571335284065	0.84671194656367	0.934999052845959	1.09902978871397	1.13948548128372	1.7582446435663	0.33199291195133	0.509773672141539	0.678866479183141	0.831993304117888	1.70566488522891	1.13286052266559	0.648852774224107	0.920042763587652	0.695258556807781	0.317352619063562	1.28088922590508	0.308549220080136	0.778831623501222	0.723706040738137	0.719064798704101	0.53379213835209	0.752162790377818	0.77380514812565	0.153058538156269	1.29062543155288	0.194462977846583	0.338547873377679	0.625616858222207
hsa-mir-3660	NA	NA	NA	NA	NA	NA	NA	NA	NA	NA	NA	NA	NA	NA	NA	NA	NA	NA	NA	NA	NA	NA	NA	NA	NA	NA	NA	NA	NA	NA	NA	NA	NA	NA	NA	NA	NA	NA	NA	NA	NA	NA	NA	NA	NA	NA	NA	NA	NA
hsa-mir-3661	0.170357664212437	0.379977130443109	0.160201187058756	NA	0.174595270702983	0.442835933124689	0.609141013708109	0.514642081871321	0.24165276961864	0.844875506186038	0.184430624852801	0.318525304287223	0.9110427491626	NA	0.705876207665957	NA	0.374251216877832	NA	0.133788929233684	1.02160072574516	0.488415516570229	NA	0.186999810569192	0.244228841936437	0.607725590017986	NA	0.829982279878325	0.582598482447473	0.775847404780733	0.207998326029472	0.310120888223438	0.453144209066237	1.08142129037351	0.460021381793826	0.46350570453852	0.317352619063562	0.232888950164559	0.925647660240409	0.445046642000698	0.361853020369068	0.359532399352051	0.213516855340836	0.429807308787324	0.257935049375217	0.612234152625076	0.368750123300822	0.388925955693166	0.451397164503571	0.250246743288883
hsa-mir-3662	NA	NA	NA	NA	NA	NA	NA	NA	NA	NA	NA	NA	NA	NA	NA	NA	NA	NA	NA	NA	NA	NA	NA	NA	NA	NA	NA	NA	NA	NA	NA	NA	NA	NA	NA	NA	NA	NA	NA	NA	NA	NA	NA	NA	NA	NA	NA	NA	NA
hsa-mir-3663	NA	NA	NA	NA	NA	NA	NA	NA	NA	NA	NA	NA	NA	NA	NA	NA	NA	NA	NA	NA	NA	NA	NA	NA	NA	NA	NA	NA	NA	NA	NA	NA	NA	NA	NA	NA	NA	NA	NA	NA	NA	NA	NA	NA	NA	NA	NA	NA	NA
hsa-mir-3665	NA	NA	NA	NA	NA	NA	NA	NA	NA	NA	NA	NA	NA	NA	NA	NA	NA	NA	NA	NA	NA	NA	NA	NA	NA	NA	NA	NA	NA	0.207998326029472	NA	NA	NA	NA	NA	NA	NA	NA	NA	NA	NA	NA	NA	NA	NA	NA	NA	NA	NA
hsa-mir-3667	NA	0.253318086962073	NA	0.259336368606192	0.349190541405967	NA	0.40609400913874	0.514642081871321	1.2082638480932	NA	NA	NA	NA	0.325568312045507	0.282350483066383	1.02788920382272	0.374251216877832	1.86997677488846	NA	0.340533575248385	0.854727153997901	0.338684778625468	0.186999810569192	0.488457683872873	0.303862795008993	2.57875881056391	NA	0.291299241223736	0.58188555358555	0.415996652058944	0.310120888223438	NA	0.648852774224107	NA	0.11587642613463	0.634705238127125	NA	NA	0.222523321000349	0.723706040738137	NA	NA	0.214903654393662	NA	0.306117076312538	0.368750123300822	NA	NA	0.750740229866649
hsa-mir-3675	0.170357664212437	NA	0.160201187058756	NA	NA	NA	NA	0.25732104093566	NA	NA	NA	NA	NA	NA	0.141175241533191	NA	NA	0.311662795814743	NA	NA	NA	NA	NA	0.122114420968218	NA	NA	NA	0.291299241223736	0.387923702390366	0.207998326029472	NA	NA	NA	0.153340460597942	0.11587642613463	NA	NA	0.617098440160273	NA	NA	0.179766199676025	NA	NA	NA	0.612234152625076	0.184375061650411	NA	NA	0.250246743288883
hsa-mir-3677	NA	NA	NA	NA	NA	NA	NA	NA	NA	NA	NA	NA	NA	NA	NA	NA	NA	NA	NA	NA	NA	NA	NA	NA	0.151931397504496	NA	NA	NA	NA	NA	NA	NA	NA	NA	NA	NA	NA	NA	NA	NA	NA	NA	NA	NA	NA	NA	NA	NA	NA
hsa-mir-3678	NA	0.126659043481036	NA	NA	NA	NA	NA	NA	NA	NA	0.184430624852801	NA	NA	NA	NA	NA	NA	NA	0.133788929233684	NA	0.122103879142557	NA	NA	NA	0.303862795008993	NA	NA	NA	NA	NA	NA	NA	NA	NA	NA	0.158676309531781	0.232888950164559	NA	NA	0.180926510184534	NA	NA	NA	NA	NA	NA	0.194462977846583	NA	NA
hsa-mir-3679	NA	NA	NA	NA	NA	NA	NA	NA	NA	NA	NA	NA	NA	0.162784156022753	NA	NA	NA	NA	NA	NA	NA	NA	NA	NA	NA	NA	NA	NA	NA	NA	NA	NA	NA	NA	NA	NA	NA	NA	NA	NA	NA	0.213516855340836	NA	NA	NA	NA	NA	NA	NA
hsa-mir-3680-1	0.0851788321062187	0.0633295217405182	NA	0.0648340921515479	NA	0.14761197770823	0.101523502284685	NA	0.12082638480932	NA	0.0922153124264006	NA	NA	NA	NA	NA	NA	NA	NA	NA	0.0610519395712786	NA	NA	NA	0.0759656987522482	NA	NA	NA	NA	NA	NA	NA	0.108142129037351	0.076670230298971	NA	NA	NA	NA	NA	NA	0.0898830998380127	0.106758427670418	NA	NA	NA	NA	NA	NA	NA
hsa-mir-3680-2	0.0851788321062187	0.0633295217405182	NA	0.0648340921515479	NA	0.14761197770823	0.101523502284685	NA	0.12082638480932	NA	0.0922153124264006	NA	NA	NA	NA	NA	NA	NA	NA	NA	0.0610519395712786	NA	NA	NA	0.0759656987522482	NA	NA	NA	NA	NA	NA	NA	0.108142129037351	0.076670230298971	NA	NA	NA	NA	NA	NA	0.0898830998380127	0.106758427670418	NA	NA	NA	NA	NA	NA	NA
hsa-mir-3681	NA	NA	NA	NA	NA	NA	NA	NA	NA	NA	NA	NA	NA	NA	NA	NA	NA	NA	NA	NA	NA	NA	NA	NA	NA	NA	NA	NA	NA	NA	NA	NA	NA	NA	NA	NA	NA	NA	NA	NA	NA	NA	NA	NA	NA	NA	NA	NA	NA
hsa-mir-3682	NA	NA	NA	NA	NA	NA	0.40609400913874	NA	NA	NA	NA	NA	NA	NA	NA	NA	NA	NA	NA	NA	NA	NA	NA	0.122114420968218	NA	NA	NA	NA	NA	NA	NA	NA	NA	0.153340460597942	NA	NA	NA	NA	NA	NA	NA	NA	NA	0.257935049375217	NA	0.184375061650411	0.194462977846583	NA	NA
hsa-mir-3683	NA	NA	NA	NA	NA	NA	NA	NA	NA	NA	NA	NA	NA	NA	NA	NA	NA	NA	0.133788929233684	NA	NA	NA	NA	NA	NA	NA	NA	NA	NA	NA	NA	NA	NA	NA	NA	NA	NA	NA	NA	NA	NA	NA	NA	NA	NA	NA	NA	0.225698582251786	NA
hsa-mir-3684	NA	NA	0.320402374117512	NA	NA	0.14761197770823	0.812188018277479	0.25732104093566	NA	NA	0.184430624852801	NA	NA	0.162784156022753	NA	NA	NA	NA	NA	NA	NA	NA	NA	0.122114420968218	NA	NA	0.165996455975665	NA	NA	0.207998326029472	NA	NA	NA	0.306680921195884	NA	NA	0.232888950164559	NA	NA	0.180926510184534	NA	NA	NA	NA	NA	NA	NA	NA	NA
hsa-mir-3685	0.170357664212437	NA	0.160201187058756	0.129668184303096	NA	0.14761197770823	0.40609400913874	NA	0.24165276961864	NA	0.184430624852801	NA	0.303680916387533	NA	NA	NA	0.187125608438916	NA	0.401366787701051	0.170266787624193	NA	NA	NA	0.366343262904655	NA	NA	NA	0.291299241223736	NA	NA	NA	0.151048069688746	NA	0.306680921195884	NA	0.317352619063562	NA	0.617098440160273	NA	NA	0.179766199676025	0.213516855340836	0.214903654393662	NA	NA	0.184375061650411	0.194462977846583	0.225698582251786	NA
hsa-mir-3686	NA	NA	0.160201187058756	NA	NA	NA	0.20304700456937	NA	NA	NA	NA	NA	NA	NA	NA	NA	NA	NA	NA	NA	NA	NA	NA	NA	NA	NA	NA	NA	NA	NA	NA	NA	NA	NA	NA	NA	NA	NA	NA	NA	NA	NA	NA	NA	NA	NA	NA	NA	NA
hsa-mir-3687-1	NA	NA	NA	NA	NA	NA	0.101523502284685	NA	NA	NA	0.0922153124264006	0.0796313260718058	NA	0.0813920780113767	NA	NA	NA	NA	NA	NA	NA	NA	NA	0.0610572104841092	NA	NA	NA	0.0728248103059341	0.193961851195183	NA	NA	NA	NA	0.076670230298971	0.11587642613463	NA	NA	0.154274610040068	NA	NA	0.0898830998380127	0.106758427670418	NA	NA	NA	NA	0.0972314889232915	NA	NA
hsa-mir-3687-2	NA	NA	NA	NA	NA	NA	0.101523502284685	NA	NA	NA	0.0922153124264006	0.0796313260718058	NA	0.0813920780113767	NA	NA	NA	NA	NA	NA	NA	NA	NA	0.0610572104841092	NA	NA	NA	0.0728248103059341	0.193961851195183	NA	NA	NA	NA	0.076670230298971	0.11587642613463	NA	NA	0.154274610040068	NA	NA	0.0898830998380127	0.106758427670418	NA	NA	NA	NA	0.0972314889232915	NA	NA
hsa-mir-3688-1	1.44804014580572	0.759954260886218	1.04130771588191	0.453838645060835	2.35703615449028	1.4761197770823	4.0609400913874	1.80124728654962	1.57074300252116	NA	1.65987562367521	1.27410121714889	0.9110427491626	1.0580970141479	1.41175241533191	0.25697230095568	1.21631645485295	0.467494193722114	1.07031143386947	1.87293466386612	3.11364891813521	0.84671194656367	1.49599848455354	3.17497494517368	2.81073085383318	3.28205666799043	0.912980507866157	1.52932101642462	3.97621794950126	2.91197656441261	1.24048355289375	2.49229314986431	2.27098470978438	1.61007483627839	2.20165209655797	0.952057857190687	1.7466671262342	2.62266837068116	1.55766324700244	2.35204463239894	1.4381295974082	1.06758427670418	1.3968737535588	1.03174019750087	0.765292690781346	1.75156308567891	1.55570382277266	0.902794329007143	2.50246743288883
hsa-mir-3688-2	1.44804014580572	0.759954260886218	1.04130771588191	0.324170460757739	2.35703615449028	1.4761197770823	4.0609400913874	1.80124728654962	1.57074300252116	NA	1.65987562367521	1.27410121714889	0.9110427491626	1.0580970141479	1.41175241533191	0.25697230095568	1.21631645485295	0.467494193722114	1.07031143386947	1.87293466386612	3.11364891813521	0.84671194656367	1.49599848455354	3.17497494517368	2.81073085383318	3.28205666799043	0.912980507866157	1.52932101642462	3.97621794950126	2.91197656441261	1.24048355289375	2.49229314986431	2.27098470978438	1.61007483627839	2.20165209655797	0.952057857190687	1.7466671262342	2.62266837068116	1.55766324700244	2.35204463239894	1.4381295974082	1.06758427670418	1.61177740795247	0.77380514812565	0.765292690781346	1.75156308567891	1.55570382277266	0.902794329007143	2.50246743288883
hsa-mir-369	NA	NA	NA	NA	1.22216689492088	NA	NA	NA	NA	NA	NA	0.159262652143612	NA	0.162784156022753	NA	NA	NA	NA	NA	NA	0.366311637427672	NA	0.186999810569192	0.122114420968218	0.303862795008993	NA	NA	NA	0.775847404780733	0.207998326029472	NA	NA	0.648852774224107	NA	0.11587642613463	NA	NA	0.617098440160273	0.222523321000349	0.180926510184534	NA	NA	NA	NA	NA	0.368750123300822	0.194462977846583	NA	0.500493486577766
hsa-mir-3690-1	0.255536496318656	0.0633295217405182	NA	0.0648340921515479	0.698381082811934	0.369029944270574	NA	0.771963122806981	0.12082638480932	NA	0.737722499411205	0.0796313260718058	NA	NA	0.0705876207665957	NA	0.280688412658374	0.623325591629485	0.0668944646168419	NA	0.488415516570229	0.508027167938202	0.093499905284596	NA	0.227897096256745	0.35164892871326	0.165996455975665	0.0728248103059341	0.290942776792775	0.207998326029472	NA	0.302096139377492	0.108142129037351	0.153340460597942	0.0579382130673151	0.238014464297672	NA	0.154274610040068	0.445046642000698	0.0904632550922671	NA	0.106758427670418	NA	NA	0.153058538156269	0.0921875308252056	NA	NA	0.250246743288883
hsa-mir-3690-2	0.255536496318656	0.0633295217405182	NA	0.0648340921515479	0.698381082811934	0.369029944270574	NA	0.771963122806981	0.12082638480932	NA	0.737722499411205	0.0796313260718058	NA	NA	0.0705876207665957	NA	0.280688412658374	0.623325591629485	0.0668944646168419	NA	0.488415516570229	0.508027167938202	0.093499905284596	NA	0.227897096256745	0.35164892871326	0.165996455975665	0.0728248103059341	0.290942776792775	0.207998326029472	NA	0.302096139377492	0.108142129037351	0.153340460597942	0.0579382130673151	0.238014464297672	NA	0.154274610040068	0.445046642000698	0.0904632550922671	NA	0.106758427670418	NA	NA	0.153058538156269	0.0921875308252056	NA	NA	0.250246743288883
hsa-mir-3691	0.340715328424875	0.506636173924145	0.320402374117512	NA	0.174595270702983	0.442835933124689	0.609141013708109	0.771963122806981	NA	0.563250337457358	0.368861249705603	0.159262652143612	0.607361832775067	0.651136624091013	0.282350483066383	NA	0.374251216877832	NA	NA	0.340533575248385	NA	1.35473911450187	0.186999810569192	0.366343262904655	0.455794192513489	0.468865238284347	0.165996455975665	0.145649620611868	0.387923702390366	0.207998326029472	0.620241776446877	0.302096139377492	0.432568516149405	0.153340460597942	0.695258556807781	0.317352619063562	0.465777900329119	0.308549220080136	0.222523321000349	0.542779530553603	0.359532399352051	0.213516855340836	0.429807308787324	NA	0.612234152625076	NA	0.583388933539749	0.451397164503571	NA
hsa-mir-3692	0.170357664212437	0.126659043481036	NA	NA	NA	NA	NA	NA	NA	NA	NA	NA	NA	NA	NA	NA	NA	NA	NA	NA	NA	0.338684778625468	NA	NA	NA	NA	NA	NA	NA	NA	NA	NA	NA	NA	NA	NA	NA	NA	NA	NA	NA	NA	NA	NA	0.306117076312538	NA	NA	NA	NA
hsa-mir-370	NA	NA	NA	NA	0.174595270702983	NA	NA	0.25732104093566	0.966611078474562	NA	NA	0.159262652143612	0.303680916387533	NA	NA	NA	NA	0.623325591629485	NA	NA	0.488415516570229	0.338684778625468	NA	0.122114420968218	0.607725590017986	0.234432619142174	0.165996455975665	NA	1.93961851195183	NA	NA	0.151048069688746	NA	0.153340460597942	NA	NA	NA	0.617098440160273	NA	0.180926510184534	NA	NA	NA	NA	NA	0.368750123300822	0.388925955693166	0.225698582251786	0.250246743288883
hsa-mir-3714	NA	NA	NA	NA	NA	NA	NA	NA	NA	NA	NA	NA	NA	NA	NA	NA	NA	NA	NA	NA	NA	NA	NA	NA	NA	NA	NA	NA	NA	NA	NA	NA	NA	NA	NA	NA	NA	NA	NA	NA	NA	NA	NA	NA	NA	NA	NA	NA	NA
hsa-mir-371a	NA	NA	NA	NA	NA	NA	NA	NA	NA	NA	NA	NA	NA	NA	NA	NA	NA	NA	NA	NA	NA	NA	NA	NA	NA	NA	NA	NA	NA	NA	NA	NA	NA	NA	NA	NA	NA	NA	NA	NA	NA	NA	0.214903654393662	NA	NA	NA	NA	NA	NA
hsa-mir-371b	1.53321897791194	0.379977130443109	0.320402374117512	0.778009105818575	1.22216689492088	0.590447910832918	1.01523502284685	0.771963122806981	NA	NA	2.21316749823362	0.318525304287223	0.303680916387533	0.325568312045507	0.847051449199148	NA	0.748502433755663	0.934988387444228	0.133788929233684	0.510800362872578	0.610519395712786	2.03210867175281	1.12199886341515	1.58748747258684	1.06351978253147	1.87546095313739	0.33199291195133	0.582598482447473	4.26716072629403	0.831993304117888	0.310120888223438	0.604192278754983	0.432568516149405	0.460021381793826	0.927011409077041	1.11073416672247	NA	0.308549220080136	0.445046642000698	0.542779530553603	0.898830998380127	0.427033710681672	0.429807308787324	0.257935049375217	NA	0.184375061650411	0.388925955693166	0.225698582251786	0.250246743288883
hsa-mir-373	0.170357664212437	NA	NA	NA	0.174595270702983	NA	NA	NA	NA	NA	NA	NA	NA	NA	NA	NA	NA	NA	NA	NA	NA	NA	NA	NA	NA	NA	NA	NA	NA	NA	NA	0.151048069688746	NA	NA	NA	NA	NA	NA	NA	NA	NA	NA	NA	NA	NA	NA	NA	NA	NA
hsa-mir-374a	0.340715328424875	0.126659043481036	0.320402374117512	0.129668184303096	0.872976353514917	1.03328384395761	4.67008110509551	1.2866052046783	0.24165276961864	NA	0.553291874558404	0.159262652143612	NA	NA	0.423525724599574	1.02788920382272	0.187125608438916	1.24665118325897	0.267577858467368	0.68106715049677	1.22103879142557	NA	NA	0.73268652580931	0.911588385026978	0.234432619142174	0.497989367926995	0.145649620611868	1.93961851195183	0.207998326029472	NA	0.453144209066237	0.432568516149405	1.22672368478354	0.46350570453852	0.158676309531781	0.931555800658237	0.617098440160273	0.445046642000698	0.542779530553603	0.359532399352051	0.427033710681672	0.429807308787324	NA	NA	0.737500246601645	1.36124084492608	0.451397164503571	1.00098697315553
hsa-mir-374b	2.38500729897412	2.91315800006384	2.56321899294009	1.03734547442477	4.1902864968716	3.83791142041397	13.8071963107171	6.43302602339151	0.724958308855921	0.281625168728679	0.922153124264007	4.30009160787751	3.94785191303793	1.79062571625029	3.38820579679659	4.62550141720224	2.43263290970591	3.42829075396217	3.61230108930946	2.2134682391145	4.02942801170439	0.677369557250936	0.934999052845959	3.90766147098299	3.34249074509892	1.64102833399521	7.80183343085625	1.01954734428308	6.30376016384345	2.70397823838314	NA	1.6615287665762	3.02797961304583	3.83351151494855	3.4762927840389	0.793381547658906	2.32888950164559	2.15984454056096	1.33513992600209	1.44741208147627	1.79766199676025	0.640550566022508	2.57884385272395	1.28967524687608	0.918351228937615	1.47500049320329	2.72248168985216	0.677095746755357	2.25222068959995
hsa-mir-374c	NA	NA	NA	NA	NA	NA	NA	NA	NA	NA	NA	NA	NA	NA	NA	NA	NA	NA	NA	NA	NA	NA	NA	NA	NA	NA	NA	NA	0.0969809255975916	NA	NA	NA	NA	NA	NA	NA	NA	NA	NA	NA	NA	NA	NA	NA	NA	NA	NA	NA	NA
hsa-mir-375	0.170357664212437	0.506636173924145	NA	0.518672737212383	0.52378581210895	0.295223955416459	0.20304700456937	0.771963122806981	0.483305539237281	NA	0.553291874558404	0.318525304287223	0.607361832775067	0.325568312045507	0.282350483066383	NA	0.748502433755663	0.311662795814743	0.267577858467368	NA	0.366311637427672	0.338684778625468	0.373999621138384	0.488457683872873	0.455794192513489	0.468865238284347	NA	0.291299241223736	0.58188555358555	0.207998326029472	0.620241776446877	0.302096139377492	0.216284258074702	NA	NA	0.158676309531781	0.232888950164559	NA	0.667569963001047	0.542779530553603	0.179766199676025	0.427033710681672	0.644710963180987	1.03174019750087	0.612234152625076	0.368750123300822	0.194462977846583	0.225698582251786	NA
hsa-mir-376a-1	0.170357664212437	0.253318086962073	NA	NA	0.349190541405967	NA	0.20304700456937	NA	0.24165276961864	NA	NA	0.159262652143612	NA	0.162784156022753	NA	NA	NA	NA	0.267577858467368	NA	0.366311637427672	NA	0.186999810569192	0.610572104841092	0.151931397504496	0.468865238284347	NA	0.218474430917802	0.387923702390366	0.207998326029472	0.310120888223438	0.604192278754983	NA	0.460021381793826	NA	0.317352619063562	NA	NA	NA	NA	NA	NA	NA	NA	NA	NA	0.194462977846583	0.225698582251786	0.250246743288883
hsa-mir-376a-2	NA	NA	NA	NA	NA	NA	NA	NA	NA	NA	NA	NA	NA	NA	NA	NA	NA	NA	NA	NA	NA	NA	NA	NA	NA	NA	NA	0.0728248103059341	NA	NA	NA	NA	NA	NA	NA	NA	NA	NA	NA	NA	NA	NA	NA	NA	NA	NA	NA	NA	NA
hsa-mir-376b	NA	NA	NA	NA	NA	NA	0.20304700456937	NA	NA	NA	NA	NA	NA	NA	NA	NA	NA	NA	NA	NA	NA	NA	NA	0.122114420968218	0.151931397504496	NA	NA	NA	NA	NA	NA	NA	NA	NA	NA	NA	NA	NA	NA	NA	NA	NA	NA	NA	NA	NA	NA	NA	NA
hsa-mir-376c	NA	NA	NA	NA	NA	NA	NA	NA	NA	NA	NA	NA	NA	NA	NA	NA	NA	NA	NA	NA	NA	NA	NA	0.122114420968218	NA	NA	NA	NA	0.193961851195183	0.415996652058944	NA	NA	NA	NA	NA	NA	NA	NA	NA	NA	NA	NA	NA	NA	NA	NA	NA	NA	NA
hsa-mir-377	NA	NA	0.320402374117512	NA	0.698381082811934	NA	NA	NA	NA	0.563250337457358	NA	NA	0.303680916387533	NA	NA	0.51394460191136	0.187125608438916	NA	NA	0.170266787624193	0.244207758285115	0.338684778625468	0.186999810569192	NA	0.303862795008993	NA	0.165996455975665	NA	0.58188555358555	NA	NA	0.302096139377492	0.216284258074702	0.153340460597942	NA	0.158676309531781	NA	NA	NA	NA	NA	NA	NA	NA	NA	0.368750123300822	NA	NA	NA
hsa-mir-378a	59.4377890437194	51.32857737069	57.2719243735052	60.8078950289367	44.3384689950226	62.8015159159663	65.6450965772773	117.90450095672	141.415200780828	75.9543080061248	109.127600725403	65.5763970201321	155.955334610818	54.3129336569916	44.8301979488649	186.973046175353	63.5572129062778	204.481960334053	45.7223665656114	82.1452116892917	49.659647647278	93.4261961838354	92.6303561654492	99.9201249572447	131.891646173653	178.403223167194	64.8631151724911	101.226486325248	277.695182356144	84.7385180244069	84.244339285897	107.848321757765	82.1339470038682	81.7304654987031	74.7518824994499	62.9786272531639	107.361806025862	95.6194033028343	88.7423004149392	104.304133121384	86.4226004942492	76.5137651113885	98.4043833468579	109.325770677686	71.6160900033183	106.790035707918	82.4620257558436	77.0083562643093	111.059504671606
hsa-mir-378b	NA	NA	NA	NA	NA	NA	NA	NA	NA	0.281625168728679	NA	NA	NA	NA	NA	NA	NA	NA	NA	NA	NA	NA	NA	NA	NA	NA	NA	NA	NA	NA	NA	NA	NA	NA	NA	NA	NA	NA	NA	NA	NA	NA	NA	NA	NA	NA	NA	NA	NA
hsa-mir-378c	1.17546788306582	1.17159615219959	1.68211246411694	1.2901984338158	1.03884186068275	2.72344098871684	2.29443115163388	3.65395878128638	8.02287195133887	1.60526346175347	4.55543643386419	1.23428555411299	4.72223824982614	0.919730481528556	1.06587307357559	8.12032471019949	1.61863651299662	8.44606176657953	1.30444206002842	3.14142223166635	2.77175805653605	2.31999073358446	3.43144652394467	6.62470733752585	6.85210602745279	11.4871983379665	1.61846544576273	5.82598482447473	12.5493317723284	2.78717756879493	4.54327101247337	5.13563436941736	3.40647706467656	3.06680921195884	1.98148688690217	2.04692439295998	5.35644585378486	3.67173571895362	2.62577518780412	3.34714043841388	3.37061624392548	1.78286574209598	2.77225714167824	2.7985952857211	1.51527952774706	3.72437624533831	2.53774186089791	2.30212553896821	3.45340505738658
hsa-mir-378d-1	0.153321897791194	0.158323804351295	0.240301780588134	0.123184775087941	0.253163142519326	0.214037367676933	0.365484608224866	0.566106290058453	0.77328886277965	0.197137618110075	0.774608624381765	0.0398156630359029	0.31886496220691	0.10580970141479	0.148234003609851	0.925100283440448	0.215194449704753	0.810323269118331	0.167236161542105	0.332020235867176	0.268628534113626	0.457224451144382	0.439449554837601	0.641100710083147	0.774850127272932	0.937730476568694	0.0414991139939162	0.582598482447473	1.10558255181254	0.395196819455997	0.666759909680393	0.604192278754983	0.378497451630729	0.230010690896913	0.301278707950038	0.380823142876275	0.349333425246839	0.123419688032055	0.734326959301152	0.361853020369068	0.224707749595032	0.181489327039711	0.193413288954296	0.219244791968934	0.137752684340642	0.313437604805699	0.495880593508787	0.496536880953929	0.450444137919989
hsa-mir-378d-2	0.153321897791194	0.158323804351295	0.240301780588134	0.123184775087941	0.253163142519326	0.214037367676933	0.365484608224866	0.566106290058453	0.77328886277965	0.197137618110075	0.774608624381765	0.0398156630359029	0.31886496220691	0.10580970141479	0.148234003609851	0.925100283440448	0.402320058143669	0.810323269118331	0.167236161542105	0.332020235867176	0.268628534113626	0.457224451144382	0.439449554837601	0.641100710083147	0.774850127272932	0.937730476568694	0.0414991139939162	0.582598482447473	1.10558255181254	0.395196819455997	0.666759909680393	0.604192278754983	0.378497451630729	0.230010690896913	0.301278707950038	0.380823142876275	0.349333425246839	0.123419688032055	0.734326959301152	0.361853020369068	0.224707749595032	0.181489327039711	0.193413288954296	0.219244791968934	0.137752684340642	0.313437604805699	0.495880593508787	0.496536880953929	0.450444137919989
hsa-mir-378e	0.068143065684975	0.126659043481036	0.160201187058756	0.0259336368606192	0.20951432484358	0.177134373249875	0.162437603655496	0.308785249122793	0.531636093161009	0.0563250337457358	0.405747374676163	NA	0.242944733110027	0.0651136624091013	0.112940193226553	0.411155681529088	0.0748502433755663	0.498660473303588	0.133788929233684	0.204320145149031	0.146524654971069	0.203210867175281	0.299199696910707	0.366343262904655	0.395021633511691	0.234432619142174	NA	0.291299241223736	0.426716072629403	0.291197656441261	0.434169243512814	0.453144209066237	0.216284258074702	0.153340460597942	0.185402281815408	0.222146833344494	0.232888950164559	0.123419688032055	0.400541977800628	0.180926510184534	0.179766199676025	0.128110113204502	0.0859614617574649	0.15476102962513	0.0612234152625076	0.221250073980493	0.35003336012385	0.270838298702143	0.200197394631106
hsa-mir-378f	NA	NA	NA	NA	NA	NA	NA	NA	NA	NA	NA	NA	NA	NA	NA	NA	NA	NA	NA	NA	NA	NA	NA	NA	NA	NA	NA	NA	NA	NA	NA	NA	NA	NA	NA	NA	NA	NA	0.222523321000349	NA	NA	NA	NA	NA	NA	NA	NA	NA	NA
hsa-mir-378g	NA	NA	NA	NA	NA	NA	NA	NA	NA	NA	NA	NA	NA	NA	NA	NA	NA	NA	NA	NA	NA	NA	NA	NA	NA	NA	NA	NA	NA	NA	NA	0.151048069688746	NA	NA	NA	NA	NA	NA	NA	NA	NA	NA	NA	NA	NA	NA	NA	NA	NA
hsa-mir-378i	NA	NA	NA	NA	NA	NA	NA	NA	NA	NA	NA	NA	NA	NA	NA	NA	NA	NA	NA	NA	NA	NA	NA	NA	NA	NA	NA	NA	NA	NA	NA	0.151048069688746	NA	NA	NA	NA	NA	NA	NA	NA	NA	NA	NA	NA	NA	NA	NA	NA	NA
hsa-mir-379	NA	NA	NA	NA	NA	NA	NA	NA	NA	NA	NA	NA	NA	0.162784156022753	NA	NA	NA	NA	NA	NA	NA	NA	NA	NA	NA	NA	NA	NA	0.193961851195183	NA	NA	NA	NA	NA	NA	NA	NA	NA	NA	NA	NA	NA	NA	NA	NA	NA	NA	NA	NA
hsa-mir-380	NA	NA	NA	NA	NA	NA	NA	NA	NA	NA	NA	NA	NA	NA	NA	NA	NA	NA	NA	NA	NA	NA	NA	NA	NA	NA	NA	NA	NA	NA	NA	NA	NA	NA	NA	NA	NA	NA	NA	NA	NA	NA	NA	NA	NA	NA	NA	NA	NA
hsa-mir-381	1.53321897791194	0.379977130443109	1.76221305764631	NA	4.01569122616862	0.14761197770823	1.82742304112433	0.514642081871321	0.724958308855921	NA	NA	0.318525304287223	2.12576641471273	0.48835246806826	0.282350483066383	NA	NA	0.623325591629485	NA	0.510800362872578	3.54101249513416	NA	0.186999810569192	2.07594515645971	1.67124537254946	0.937730476568694	0.829982279878325	1.16519696489495	6.01281738705068	1.03999163014736	NA	2.26572104533119	0.432568516149405	0.306680921195884	0.46350570453852	0.634705238127125	NA	1.23419688032055	0.222523321000349	0.904632550922671	0.179766199676025	NA	NA	0.515870098750434	NA	0.184375061650411	NA	0.677095746755357	1.25123371644441
hsa-mir-382	0.170357664212437	0.253318086962073	NA	NA	0.349190541405967	NA	0.20304700456937	0.25732104093566	0.724958308855921	0.281625168728679	0.184430624852801	NA	0.303680916387533	0.162784156022753	NA	0.51394460191136	NA	0.311662795814743	NA	0.170266787624193	0.244207758285115	0.338684778625468	NA	0.244228841936437	0.303862795008993	0.234432619142174	0.165996455975665	0.436948861835605	1.35773295836628	NA	NA	NA	0.216284258074702	NA	NA	NA	NA	0.308549220080136	NA	0.180926510184534	NA	NA	NA	0.515870098750434	NA	0.368750123300822	NA	NA	NA
hsa-mir-383	NA	NA	NA	NA	NA	NA	NA	NA	NA	NA	NA	NA	NA	NA	NA	NA	NA	NA	NA	NA	NA	NA	NA	NA	NA	NA	NA	NA	NA	NA	NA	NA	NA	NA	NA	NA	NA	NA	NA	NA	NA	NA	NA	NA	NA	NA	NA	NA	NA
hsa-mir-3907	NA	NA	NA	NA	NA	NA	NA	NA	NA	NA	NA	NA	NA	NA	NA	NA	NA	NA	NA	NA	NA	NA	NA	NA	NA	NA	NA	NA	NA	NA	NA	NA	NA	NA	NA	NA	NA	NA	NA	NA	NA	NA	NA	NA	NA	NA	NA	NA	NA
hsa-mir-3908	NA	NA	NA	NA	NA	NA	NA	NA	NA	NA	NA	NA	NA	NA	NA	NA	NA	NA	NA	NA	NA	NA	NA	NA	NA	NA	NA	NA	NA	NA	NA	NA	NA	NA	NA	NA	NA	NA	NA	NA	NA	NA	NA	NA	NA	NA	NA	NA	NA
hsa-mir-3909	2.38500729897412	1.89988565221555	1.76221305764631	0.90767729012167	1.92054797773282	2.06656768791521	2.63961105940181	1.2866052046783	1.2082638480932	0.281625168728679	0.737722499411205	2.07041447786695	1.8220854983252	1.62784156022753	2.82350483066383	0.51394460191136	1.30987925907241	2.1816395707032	2.94335644314104	1.87293466386612	0.976831033140458	1.69342389312734	1.68299829512273	2.80863168226902	2.58283375757644	1.64102833399521	4.31590785536729	0.873897723671209	2.90942776792775	2.49597991235367	0.620241776446877	0.604192278754983	1.29770554844821	4.29353289674237	1.1587642613463	1.58676309531781	0.931555800658237	1.85129532048082	0.445046642000698	1.80926510184534	2.69649299514038	0.854067421363344	1.50432558075564	0.515870098750434	0.918351228937615	1.84375061650411	0.972314889232916	0.677095746755357	1.25123371644441
hsa-mir-3911	NA	NA	NA	NA	NA	NA	NA	NA	NA	NA	NA	NA	NA	NA	NA	NA	NA	NA	NA	NA	NA	NA	NA	NA	NA	NA	NA	NA	NA	NA	NA	NA	NA	NA	NA	NA	NA	NA	NA	NA	NA	NA	NA	NA	NA	NA	NA	NA	NA
hsa-mir-3912	NA	0.126659043481036	NA	NA	NA	0.14761197770823	0.40609400913874	0.25732104093566	0.24165276961864	NA	NA	NA	NA	NA	0.282350483066383	NA	NA	NA	NA	0.170266787624193	NA	NA	NA	NA	0.151931397504496	NA	0.165996455975665	NA	NA	NA	NA	NA	0.216284258074702	0.153340460597942	0.11587642613463	0.158676309531781	NA	NA	NA	NA	NA	NA	NA	NA	NA	NA	NA	NA	NA
hsa-mir-3913-1	0.255536496318656	0.253318086962073	0.160201187058756	0.129668184303096	0.436488176757459	0.516641921978804	0.304570506854055	0.771963122806981	0.483305539237281	0.281625168728679	0.737722499411205	0.318525304287223	0.4555213745813	0.569744546079637	0.49411334536617	0.77091690286704	0.46781402109729	1.0908197853516	0.468261252317893	0.425666969060481	NA	NA	0.093499905284596	0.671629315325201	0.683691288770234	0.468865238284347	0.0829982279878325	0.946722533977144	1.26075203276869	0.415996652058944	0.465181332335158	0.604192278754983	0.86513703229881	0.613361842391768	0.34762927840389	0.396690773829453	1.28088922590508	0.462823830120205	0.445046642000698	0.723706040738137	0.449415499190063	0.53379213835209	0.214903654393662	0.386902574062825	0.612234152625076	0.553125184951234	0.680620422463041	0.451397164503571	0.375370114933324
hsa-mir-3913-2	0.255536496318656	0.253318086962073	0.160201187058756	0.129668184303096	0.261892906054475	0.369029944270574	0.304570506854055	0.771963122806981	0.483305539237281	0.281625168728679	0.737722499411205	0.318525304287223	0.151840458193767	0.24417623403413	0.211762862299787	0.25697230095568	0.280688412658374	1.0908197853516	0.334472323084209	0.255400181436289	NA	NA	0.093499905284596	0.549514894356983	0.683691288770234	0.468865238284347	0.0829982279878325	0.801072913365275	1.26075203276869	0.415996652058944	0.465181332335158	0.604192278754983	0.648852774224107	0.460021381793826	0.34762927840389	0.0793381547658906	0.582222375411398	0.462823830120205	0.445046642000698	0.361853020369068	0.449415499190063	0.320275283011254	0.214903654393662	0.128967524687608	0.612234152625076	0.553125184951234	0.680620422463041	0.451397164503571	0.375370114933324
hsa-mir-3916	0.170357664212437	NA	NA	NA	NA	NA	NA	NA	NA	NA	NA	NA	NA	NA	NA	NA	NA	NA	NA	0.170266787624193	NA	NA	NA	NA	NA	NA	NA	NA	0.193961851195183	NA	NA	NA	NA	0.153340460597942	NA	NA	NA	NA	NA	NA	NA	NA	NA	NA	NA	0.184375061650411	NA	NA	NA
hsa-mir-3917	NA	NA	NA	NA	NA	NA	0.20304700456937	NA	NA	NA	NA	NA	NA	0.162784156022753	NA	NA	NA	NA	NA	NA	NA	NA	NA	NA	NA	NA	NA	NA	NA	NA	NA	NA	NA	NA	NA	NA	NA	NA	NA	NA	NA	NA	NA	NA	NA	NA	NA	NA	NA
hsa-mir-3918	NA	0.126659043481036	NA	0.129668184303096	NA	NA	NA	NA	NA	0.281625168728679	0.184430624852801	NA	NA	NA	NA	NA	0.187125608438916	NA	NA	NA	NA	NA	NA	0.244228841936437	NA	0.234432619142174	NA	0.145649620611868	0.193961851195183	NA	NA	NA	NA	NA	NA	NA	NA	NA	0.222523321000349	NA	0.179766199676025	0.213516855340836	NA	NA	NA	NA	0.388925955693166	NA	NA
hsa-mir-3919	NA	NA	NA	NA	NA	0.14761197770823	NA	NA	NA	NA	NA	NA	NA	NA	NA	NA	NA	NA	NA	NA	NA	NA	NA	NA	NA	NA	NA	NA	NA	NA	NA	NA	NA	NA	NA	NA	NA	NA	NA	NA	NA	NA	NA	NA	NA	NA	NA	NA	NA
hsa-mir-3920	NA	0.126659043481036	NA	NA	0.174595270702983	NA	NA	0.25732104093566	NA	NA	NA	NA	NA	0.162784156022753	NA	NA	NA	NA	NA	NA	0.122103879142557	NA	NA	NA	NA	NA	NA	NA	NA	NA	NA	NA	NA	NA	NA	0.158676309531781	NA	NA	NA	0.180926510184534	NA	NA	NA	NA	NA	NA	NA	NA	0.250246743288883
hsa-mir-3921	NA	NA	NA	NA	NA	NA	NA	NA	NA	NA	NA	NA	NA	NA	NA	NA	NA	NA	NA	NA	NA	NA	NA	NA	NA	NA	NA	NA	0.193961851195183	NA	NA	NA	NA	NA	NA	NA	NA	NA	NA	NA	NA	NA	NA	NA	NA	NA	NA	NA	NA
hsa-mir-3922	0.170357664212437	0.126659043481036	0.160201187058756	0.259336368606192	NA	NA	NA	NA	0.483305539237281	NA	0.184430624852801	0.159262652143612	0.303680916387533	NA	NA	NA	NA	0.311662795814743	NA	NA	0.122103879142557	0.338684778625468	NA	0.122114420968218	NA	NA	0.165996455975665	0.145649620611868	0.387923702390366	NA	NA	NA	NA	NA	0.11587642613463	0.158676309531781	NA	0.308549220080136	0.222523321000349	NA	0.539298599028076	NA	0.214903654393662	NA	NA	NA	0.194462977846583	NA	NA
hsa-mir-3925	NA	NA	NA	NA	NA	NA	NA	NA	NA	NA	NA	NA	NA	NA	NA	NA	NA	NA	NA	NA	NA	NA	NA	NA	NA	NA	NA	NA	NA	NA	NA	NA	NA	NA	NA	NA	NA	NA	NA	NA	NA	NA	NA	NA	NA	NA	NA	NA	NA
hsa-mir-3926-1	NA	NA	NA	NA	NA	NA	NA	NA	NA	NA	NA	NA	NA	NA	NA	NA	NA	NA	NA	NA	NA	NA	NA	NA	NA	NA	NA	NA	NA	NA	NA	NA	NA	NA	NA	NA	NA	NA	NA	NA	NA	NA	NA	NA	NA	NA	NA	NA	NA
hsa-mir-3926-2	NA	NA	NA	NA	NA	NA	NA	NA	NA	NA	NA	NA	NA	NA	NA	NA	NA	NA	NA	NA	NA	NA	NA	NA	NA	NA	NA	NA	NA	NA	NA	NA	NA	NA	NA	NA	NA	NA	NA	NA	NA	NA	NA	NA	NA	NA	NA	NA	NA
hsa-mir-3928	0.170357664212437	NA	NA	NA	0.174595270702983	0.295223955416459	NA	NA	NA	NA	0.553291874558404	NA	0.303680916387533	NA	0.282350483066383	NA	0.187125608438916	NA	0.133788929233684	NA	0.122103879142557	0.338684778625468	NA	NA	0.151931397504496	NA	NA	NA	0.193961851195183	NA	NA	NA	NA	NA	0.11587642613463	NA	NA	0.308549220080136	NA	0.180926510184534	NA	0.213516855340836	NA	0.77380514812565	NA	NA	0.194462977846583	NA	0.250246743288883
hsa-mir-3929	0.170357664212437	NA	NA	NA	NA	NA	NA	NA	NA	NA	NA	NA	0.303680916387533	NA	NA	NA	NA	NA	NA	NA	NA	NA	NA	NA	NA	NA	NA	NA	NA	NA	NA	0.151048069688746	NA	NA	NA	NA	NA	NA	NA	NA	0.179766199676025	NA	NA	NA	NA	NA	NA	NA	NA
hsa-mir-3934	0.170357664212437	0.126659043481036	NA	NA	NA	NA	NA	NA	0.24165276961864	NA	NA	NA	NA	NA	NA	NA	0.187125608438916	NA	NA	NA	0.122103879142557	NA	NA	0.244228841936437	NA	NA	NA	NA	0.193961851195183	NA	NA	0.302096139377492	NA	0.460021381793826	NA	NA	NA	NA	0.222523321000349	NA	NA	NA	NA	0.257935049375217	NA	0.184375061650411	NA	NA	NA
hsa-mir-3935	NA	NA	NA	NA	NA	NA	NA	NA	NA	NA	NA	NA	NA	NA	NA	NA	NA	NA	NA	NA	NA	NA	NA	NA	NA	NA	NA	NA	NA	NA	NA	NA	NA	NA	NA	NA	NA	NA	NA	NA	NA	NA	NA	NA	NA	NA	NA	NA	NA
hsa-mir-3936	NA	NA	NA	NA	NA	NA	NA	NA	NA	NA	NA	NA	NA	NA	NA	NA	NA	NA	0.133788929233684	NA	NA	NA	NA	NA	NA	NA	NA	NA	NA	NA	NA	NA	NA	NA	NA	NA	NA	NA	NA	NA	NA	NA	NA	NA	NA	NA	NA	NA	0.250246743288883
hsa-mir-3938	NA	NA	NA	NA	NA	NA	NA	NA	NA	NA	NA	NA	NA	NA	NA	NA	NA	NA	NA	NA	NA	NA	0.186999810569192	NA	NA	NA	NA	NA	NA	NA	0.310120888223438	NA	NA	NA	NA	NA	NA	NA	NA	NA	NA	NA	NA	0.257935049375217	NA	NA	NA	NA	NA
hsa-mir-3939	NA	0.379977130443109	0.160201187058756	0.259336368606192	0.349190541405967	0.14761197770823	0.20304700456937	0.771963122806981	0.24165276961864	0.281625168728679	0.184430624852801	0.318525304287223	0.607361832775067	0.325568312045507	0.141175241533191	NA	NA	0.311662795814743	0.133788929233684	0.510800362872578	0.976831033140458	NA	0.186999810569192	0.244228841936437	NA	0.234432619142174	NA	NA	NA	0.623994978088416	0.310120888223438	0.755240348443729	NA	0.153340460597942	0.23175285226926	NA	NA	0.617098440160273	NA	0.180926510184534	NA	0.213516855340836	0.429807308787324	0.515870098750434	NA	0.184375061650411	0.388925955693166	NA	0.250246743288883
hsa-mir-3940	3.57751094846118	5.19302078272249	5.4468403599977	5.31639555642693	4.71407230898055	3.83791142041397	2.0304700456937	1.54392624561396	4.10809708351689	7.88550472440302	11.4346987408737	9.39649647647308	3.94785191303793	4.72074052465985	12.8469469795204	11.8207258439613	7.48502433755663	14.3364886074782	3.34472323084209	5.27827041634997	4.88415516570229	5.41895645800749	5.04899488536818	8.91435273067994	10.7871292228192	13.8315245293882	2.32395038365931	6.99118178936967	6.59470294063623	4.36796484661891	5.27205509979845	4.83353823003987	5.40710645186756	3.52683059375266	4.6350570453852	4.12558404782631	3.26044530230383	7.09663206184314	3.56037313600559	3.43760369350615	3.77509019319653	2.9892359747717	3.86826577908592	4.12696079000347	2.44893661050031	3.68750123300822	3.30587062339191	4.06257448053214	2.00197394631106
hsa-mir-3941	NA	NA	NA	NA	NA	NA	0.20304700456937	NA	NA	NA	NA	NA	NA	NA	NA	NA	NA	NA	NA	NA	NA	NA	NA	NA	NA	NA	NA	NA	NA	NA	NA	NA	NA	NA	NA	NA	NA	NA	NA	NA	NA	NA	NA	NA	NA	NA	NA	NA	NA
hsa-mir-3942	NA	NA	NA	NA	NA	0.295223955416459	0.40609400913874	0.25732104093566	NA	NA	NA	0.318525304287223	0.303680916387533	NA	0.282350483066383	NA	NA	0.623325591629485	0.133788929233684	NA	0.488415516570229	0.338684778625468	NA	NA	NA	NA	NA	NA	NA	0.207998326029472	NA	0.151048069688746	NA	NA	NA	NA	NA	NA	NA	NA	NA	NA	NA	NA	NA	NA	NA	NA	NA
hsa-mir-3944	0.511072992637312	0.253318086962073	0.480603561176268	NA	NA	0.442835933124689	0.20304700456937	1.02928416374264	0.483305539237281	0.281625168728679	0.553291874558404	0.318525304287223	0.303680916387533	0.651136624091013	0.282350483066383	NA	0.187125608438916	0.623325591629485	0.535155716934735	0.68106715049677	0.854727153997901	0.338684778625468	0.373999621138384	1.22114420968218	0.607725590017986	0.468865238284347	0.165996455975665	0.291299241223736	0.58188555358555	0.415996652058944	0.620241776446877	1.05733648782122	0.648852774224107	0.306680921195884	0.23175285226926	0.476028928595343	0.465777900329119	0.617098440160273	NA	0.180926510184534	0.179766199676025	NA	0.214903654393662	0.77380514812565	0.612234152625076	NA	0.388925955693166	1.12849291125893	0.500493486577766
hsa-mir-3945	NA	NA	NA	NA	NA	NA	NA	NA	NA	NA	NA	NA	NA	NA	NA	NA	NA	NA	NA	NA	NA	NA	NA	NA	NA	NA	NA	NA	NA	NA	NA	NA	NA	NA	NA	NA	NA	NA	NA	NA	NA	NA	NA	NA	NA	NA	NA	NA	NA
hsa-mir-3960	0.170357664212437	0.253318086962073	NA	NA	NA	NA	0.20304700456937	NA	NA	0.281625168728679	NA	0.477787956430835	0.303680916387533	0.162784156022753	0.564700966132765	NA	NA	0.311662795814743	NA	0.340533575248385	0.122103879142557	NA	0.186999810569192	NA	NA	NA	0.33199291195133	0.145649620611868	NA	NA	NA	NA	NA	NA	NA	NA	NA	NA	0.222523321000349	0.361853020369068	0.719064798704101	0.213516855340836	NA	0.77380514812565	0.306117076312538	NA	0.388925955693166	NA	NA
hsa-mir-3976	NA	NA	NA	NA	NA	NA	NA	NA	NA	NA	NA	NA	NA	NA	NA	NA	NA	NA	NA	NA	NA	NA	NA	NA	NA	NA	NA	NA	NA	NA	NA	NA	NA	NA	NA	NA	NA	NA	NA	NA	NA	NA	NA	NA	NA	NA	NA	NA	NA
hsa-mir-409	46.5076423299954	19.5054926960796	43.4145216929228	3.50104097618359	124.311832740524	21.9941846785262	12.9950082924397	20.5856832748528	67.904428262838	23.9381393419377	11.4346987408737	10.670597693622	94.1410840801353	23.6037026232992	11.9998955303213	23.1275070860112	19.4610632776472	47.0610821680261	15.2519379326399	9.36467331933059	68.5002761989746	30.1429452976667	17.0169827617965	45.5486790211455	83.7142000249775	30.4762404884826	25.5634542202524	40.6362441507112	123.359737360137	17.8878560385346	15.5060444111719	49.9969110669749	40.8777247761188	34.1949227133411	12.2829011702708	45.2227482165576	13.5075591095444	91.9476675838806	4.89551306200768	32.0239923026626	8.98830998380127	3.41626968545337	7.09182059499085	28.3728554312738	7.95904398412599	31.1593854189195	15.7515012055732	34.5318830845232	35.0345440604436
hsa-mir-410	NA	0.126659043481036	0.801005935293779	0.389004552909287	3.31731014335668	0.442835933124689	0.812188018277479	0.771963122806981	NA	NA	NA	0.477787956430835	1.51840458193767	0.325568312045507	0.282350483066383	0.51394460191136	NA	NA	0.133788929233684	NA	2.44207758285114	NA	0.373999621138384	1.58748747258684	0.607725590017986	NA	0.33199291195133	NA	2.90942776792775	0.207998326029472	NA	0.302096139377492	0.432568516149405	0.920042763587652	NA	0.317352619063562	0.232888950164559	0.308549220080136	NA	0.723706040738137	0.179766199676025	NA	NA	0.77380514812565	NA	0.184375061650411	0.194462977846583	0.451397164503571	0.750740229866649
hsa-mir-411	NA	NA	0.160201187058756	NA	1.39676216562387	0.590447910832918	NA	NA	NA	NA	NA	0.318525304287223	0.303680916387533	NA	NA	1.02788920382272	NA	NA	NA	NA	0.488415516570229	NA	NA	NA	0.455794192513489	0.234432619142174	NA	0.291299241223736	0.58188555358555	NA	NA	NA	NA	0.153340460597942	0.11587642613463	NA	NA	NA	NA	0.180926510184534	NA	0.213516855340836	NA	NA	NA	0.184375061650411	NA	0.225698582251786	0.250246743288883
hsa-mir-412	NA	NA	NA	NA	NA	NA	NA	NA	NA	NA	NA	NA	NA	0.162784156022753	NA	NA	NA	NA	NA	NA	0.122103879142557	NA	NA	NA	NA	NA	NA	NA	NA	NA	NA	NA	NA	NA	NA	NA	NA	NA	NA	NA	NA	NA	NA	NA	NA	NA	NA	NA	NA
hsa-mir-421	13.7989708012074	13.0458814785467	14.5783080223468	6.35374103085169	15.3643838218625	12.842242060616	56.0409732611461	21.3576463976598	13.7742078682625	3.37950202474415	9.22153124264007	18.6337303008026	18.220854983252	10.9065384535245	19.199832848514	11.3067812420499	18.1511840185748	17.4531165656256	18.596661163482	26.561618869374	24.2986719493689	8.80580424426217	13.650986171551	21.1257948275018	18.6875618930531	11.9560635762509	30.0453585315954	12.2345681313969	34.1372858103522	29.7437606222145	8.99350575847971	21.1467297564244	14.9236138071545	23.767771392681	16.8020817895214	13.9635152387967	29.8097856210636	18.5129532048082	15.7991557910248	15.0169003453163	15.4598931721382	8.75419106897427	12.2495083004387	9.2856617775078	11.0202147472514	11.6156288839759	21.002001607431	10.1564362013304	19.0187524899551
hsa-mir-423	3708.00491924791	2961.16177754315	2703.87563517768	3246.242994028	2072.27126797371	2689.34262186623	2970.98377085902	4293.91621009337	3657.41466817812	5360.45346158168	4505.27130390423	3750.15767002562	4791.17381784611	3254.54363136291	2733.71737704872	4793.56130202725	4143.33522205447	5029.92586165413	4148.39332874883	4003.14244383239	2706.79879283221	4389.01604620744	4466.67747525572	3842.6965990279	3963.89016089231	5021.54670202536	5957.94479787856	4461.83047782397	6000.59779042538	4053.47137766235	3569.18130256355	3841.15241218481	3707.1121834004	4700.03845778752	3796.22759659662	4345.50941283736	4984.75508932223	8431.41598790981	3650.94012765273	3328.50500786488	3809.0660049353	4451.61291700109	3495.62284236731	3813.56970501258	6139.48408252427	3912.80755834503	3651.23687204744	2942.88381398103	3181.63709417486
hsa-mir-424	21.9761386834044	39.5176215660833	27.554604174106	18.6722185396458	21.8244088378729	34.2459788283093	40.609400913874	24.4454988888877	41.5642763744062	30.697143391426	40.0214455930579	32.9673689937276	23.0797496454525	15.4644948221616	31.0585531373021	10.7928366401386	39.6706289890502	30.23129119403	13.5126818526021	30.3074881971063	26.74074953222	30.8203148549176	36.4649630609924	51.4101712276199	56.9742740641862	27.1941838204921	8.13382634280758	33.0624638788941	18.4263758635424	13.3118928658862	43.1068034630579	28.548085171173	25.0889739366655	33.4282204103513	38.8186027551011	30.1484988110384	63.5786833949247	46.2823830120205	42.2794309900663	19.7209896101142	26.9649299514038	21.1381686787428	30.3014152695064	32.2418811719021	33.6728783943792	34.8468866519277	26.2525020092887	23.0212553896821	23.7734406124439
hsa-mir-425	2495.56942304799	1936.87009291201	2460.85043440955	1588.04625316001	1909.37388040783	2334.33581547794	3509.87052098613	3574.7039006782	3416.0035513291	808.264234251309	2959.5582370129	2238.5958385306	2215.65596596344	2095.19487216886	1879.88951625598	1640.51116930106	2592.62530492118	4231.75744157258	3302.04456241655	3572.70800471843	3835.28284386772	4047.62178935297	3335.51562112268	4307.219856391	3732.04284830045	4771.6415300198	3028.77133573198	4716.42601465352	4715.4065644061	3912.24051428834	5874.61998561659	5119.92537016973	3488.66508274495	3663.91696552722	3109.31214247053	4294.57431747766	4164.05442894232	4970.41938627092	2005.38016885515	2100.73770975263	2317.00654762429	1883.64569781685	2056.84287620174	1907.94556022848	1763.84659371285	1660.29743016195	2163.59509152108	1695.67344845767	3133.58971946339
hsa-mir-4286	0.340715328424875	NA	0.160201187058756	0.259336368606192	NA	NA	NA	0.25732104093566	NA	0.563250337457358	NA	0.159262652143612	0.303680916387533	NA	NA	NA	0.374251216877832	NA	NA	0.170266787624193	NA	0.338684778625468	NA	0.122114420968218	0.151931397504496	0.937730476568694	0.165996455975665	0.873897723671209	0.58188555358555	0.415996652058944	NA	0.151048069688746	0.216284258074702	0.153340460597942	NA	0.158676309531781	0.232888950164559	NA	NA	0.361853020369068	NA	NA	0.429807308787324	NA	NA	NA	0.583388933539749	0.225698582251786	NA
hsa-mir-429	NA	NA	NA	NA	NA	NA	NA	NA	NA	NA	NA	NA	NA	NA	0.141175241533191	NA	NA	NA	NA	NA	NA	NA	NA	NA	NA	NA	NA	NA	NA	NA	NA	NA	NA	NA	NA	NA	NA	NA	NA	NA	NA	NA	0.214903654393662	NA	NA	NA	NA	NA	NA
hsa-mir-4301	NA	NA	NA	NA	NA	NA	NA	NA	NA	NA	NA	NA	NA	NA	NA	NA	NA	NA	NA	NA	NA	NA	NA	NA	NA	NA	NA	NA	NA	NA	NA	NA	NA	NA	NA	NA	NA	NA	NA	NA	NA	NA	NA	NA	NA	NA	NA	NA	NA
hsa-mir-4306	1.19250364948706	1.3932494782914	1.20150890294067	0.972511382273218	0.611083447460442	1.18089582166584	2.33504055254775	1.67258676608179	1.69156938733048	1.26731325927906	2.02873687338081	1.03520723893348	1.67024504013143	0.97670493613652	0.847051449199148	3.08366761146816	1.12275365063349	4.83077333512851	1.33788929233684	0.851333938120963	1.09893491228302	1.52408150381461	1.21549876869975	1.52643026210273	1.51931397504496	2.10989357227956	0.414991139939162	2.18474430917802	3.58829424711089	3.32797321647155	0.775302220558596	1.20838455750997	3.56869025823259	1.45673437568045	1.21670247441362	2.14213017867904	2.21244502656331	1.54274610040068	1.44640158650227	1.17602231619947	1.25836339773218	2.02841012573794	0.96706644477148	1.41864277156369	0.765292690781346	1.10625036990247	1.65293531169596	2.14413653139196	1.5014804597333
hsa-mir-431	1.02214598527462	0.759954260886218	1.60201187058756	NA	2.61892906054475	0.442835933124689	0.812188018277479	NA	0.724958308855921	0.844875506186038	NA	0.159262652143612	2.12576641471273	0.162784156022753	0.282350483066383	NA	0.748502433755663	NA	0.133788929233684	1.02160072574516	4.51784352827462	1.69342389312734	0.560999431707576	1.95383073549149	3.03862795008993	0.703297857426521	0.829982279878325	2.47604355040176	6.20677923824586	0.207998326029472	0.310120888223438	0.604192278754983	0.86513703229881	1.38006414538148	0.11587642613463	0.952057857190687	0.232888950164559	1.85129532048082	NA	0.723706040738137	NA	0.213516855340836	0.214903654393662	1.28967524687608	NA	0.368750123300822	0.194462977846583	0.451397164503571	1.5014804597333
hsa-mir-4315-1	NA	NA	NA	NA	NA	NA	NA	NA	NA	NA	NA	NA	NA	NA	NA	NA	NA	NA	NA	NA	NA	NA	NA	NA	NA	NA	NA	NA	NA	NA	NA	NA	NA	NA	NA	NA	NA	NA	NA	NA	NA	NA	NA	NA	NA	NA	NA	NA	NA
hsa-mir-4315-2	NA	NA	NA	NA	NA	NA	NA	NA	NA	NA	NA	NA	NA	NA	NA	NA	NA	NA	NA	NA	NA	NA	NA	NA	NA	NA	NA	NA	NA	NA	NA	NA	NA	NA	NA	NA	NA	NA	NA	NA	NA	NA	NA	NA	NA	NA	NA	NA	NA
hsa-mir-432	0.170357664212437	0.126659043481036	0.160201187058756	NA	NA	0.14761197770823	0.20304700456937	NA	NA	0.563250337457358	NA	NA	NA	NA	0.141175241533191	NA	NA	0.623325591629485	NA	NA	0.244207758285115	NA	NA	0.244228841936437	0.303862795008993	NA	0.165996455975665	NA	1.1637711071711	NA	NA	NA	0.216284258074702	NA	0.11587642613463	0.158676309531781	NA	0.308549220080136	NA	NA	NA	NA	NA	NA	NA	NA	NA	NA	NA
hsa-mir-4326	0.170357664212437	9.24611017411565	19.0639412599919	18.6722185396458	9.60273988866409	19.7800050129028	14.822431333564	12.094088923976	10.8743746328388	7.88550472440302	25.082564979981	NA	17.9171740668645	7.48807117704665	10.305792631923	10.2788920382272	24.3263290970591	23.063046890291	NA	13.7916097975596	19.4145167836666	18.2889780457753	28.4239712065172	10.1354969403621	11.6987176078462	22.7399640567908	9.4617979906129	20.8278957474972	14.1592151372484	18.7198493426525	43.4169243512814	30.2096139377492	12.5444869683327	29.5947088954028	14.1369239884249	40.9384878591995	NA	NA	25.1451352730395	8.14169295830404	13.841997375054	14.0921124524952	22.9946910201219	12.6388174193856	19.2853758076899	13.0906293771792	25.669113075749	18.95868090915	10.760609961422
hsa-mir-4327	NA	NA	NA	NA	NA	NA	NA	NA	NA	NA	NA	NA	NA	NA	NA	NA	NA	NA	NA	NA	NA	NA	NA	NA	NA	NA	NA	NA	NA	NA	NA	NA	NA	NA	NA	NA	NA	NA	NA	NA	NA	NA	NA	NA	NA	NA	NA	NA	NA
hsa-mir-433	NA	NA	0.320402374117512	0.129668184303096	0.349190541405967	NA	NA	0.25732104093566	0.483305539237281	0.281625168728679	NA	NA	1.21472366555013	0.162784156022753	0.141175241533191	NA	NA	0.623325591629485	0.267577858467368	NA	0.366311637427672	NA	0.186999810569192	NA	0.911588385026978	0.234432619142174	0.33199291195133	0.145649620611868	0.775847404780733	0.207998326029472	NA	0.604192278754983	0.216284258074702	0.153340460597942	0.23175285226926	0.158676309531781	0.232888950164559	0.617098440160273	NA	0.542779530553603	NA	NA	NA	NA	NA	NA	0.194462977846583	NA	NA
hsa-mir-4419a	NA	NA	0.160201187058756	0.129668184303096	0.174595270702983	NA	0.20304700456937	NA	NA	NA	0.184430624852801	0.159262652143612	NA	0.162784156022753	NA	NA	0.187125608438916	NA	0.133788929233684	NA	NA	0.677369557250936	NA	0.366343262904655	NA	0.234432619142174	0.165996455975665	NA	NA	NA	NA	0.302096139377492	NA	NA	NA	0.158676309531781	0.232888950164559	0.308549220080136	0.222523321000349	NA	NA	NA	NA	NA	NA	NA	NA	NA	0.500493486577766
hsa-mir-4420	NA	NA	NA	NA	NA	NA	NA	NA	NA	NA	NA	NA	NA	NA	NA	NA	NA	NA	NA	NA	NA	NA	NA	NA	NA	NA	NA	NA	NA	NA	NA	NA	NA	NA	NA	NA	NA	NA	NA	NA	NA	NA	NA	NA	NA	NA	NA	NA	NA
hsa-mir-4421	NA	NA	NA	NA	NA	NA	NA	NA	NA	NA	NA	NA	NA	NA	NA	NA	NA	NA	NA	NA	NA	NA	NA	NA	NA	NA	NA	NA	0.193961851195183	NA	NA	NA	NA	NA	NA	NA	NA	NA	NA	NA	NA	NA	NA	NA	NA	NA	NA	NA	NA
hsa-mir-4422	NA	NA	NA	NA	NA	0.14761197770823	NA	0.25732104093566	NA	0.281625168728679	0.184430624852801	NA	0.303680916387533	NA	NA	NA	NA	NA	NA	NA	NA	0.338684778625468	NA	NA	NA	0.468865238284347	NA	0.291299241223736	NA	NA	0.310120888223438	NA	NA	0.306680921195884	NA	0.158676309531781	NA	NA	NA	NA	NA	NA	0.214903654393662	NA	NA	0.184375061650411	0.194462977846583	NA	0.500493486577766
hsa-mir-4423	NA	NA	NA	NA	NA	0.14761197770823	NA	NA	NA	NA	NA	NA	NA	NA	NA	NA	NA	NA	NA	NA	NA	NA	NA	NA	NA	NA	NA	NA	NA	NA	NA	NA	NA	NA	NA	NA	NA	NA	NA	NA	NA	NA	NA	NA	NA	NA	NA	NA	NA
hsa-mir-4424	NA	NA	NA	NA	NA	0.295223955416459	0.20304700456937	0.514642081871321	0.24165276961864	NA	NA	0.159262652143612	NA	NA	0.141175241533191	NA	0.374251216877832	NA	0.133788929233684	NA	0.366311637427672	NA	0.186999810569192	NA	NA	NA	NA	0.145649620611868	0.193961851195183	0.415996652058944	NA	NA	NA	0.153340460597942	NA	NA	0.698666850493678	0.925647660240409	NA	NA	0.179766199676025	NA	NA	0.515870098750434	NA	NA	0.194462977846583	NA	0.250246743288883
hsa-mir-4425	NA	NA	NA	NA	NA	NA	NA	NA	NA	NA	NA	NA	NA	NA	NA	NA	NA	NA	NA	NA	NA	NA	NA	NA	NA	NA	NA	NA	NA	NA	NA	NA	NA	NA	NA	NA	NA	NA	NA	NA	NA	NA	NA	NA	NA	NA	NA	NA	NA
hsa-mir-4426	NA	NA	NA	NA	NA	NA	NA	NA	NA	NA	NA	NA	NA	NA	NA	NA	NA	NA	NA	NA	NA	NA	NA	NA	NA	NA	NA	NA	NA	NA	NA	NA	NA	NA	NA	NA	NA	NA	NA	NA	NA	NA	NA	NA	NA	NA	NA	NA	NA
hsa-mir-4430	NA	0.126659043481036	NA	NA	NA	NA	0.20304700456937	NA	NA	NA	0.184430624852801	NA	NA	NA	NA	NA	NA	NA	NA	NA	0.122103879142557	NA	NA	NA	NA	0.234432619142174	0.165996455975665	0.145649620611868	NA	NA	0.310120888223438	0.151048069688746	NA	NA	NA	NA	NA	NA	NA	NA	NA	NA	NA	NA	NA	NA	NA	NA	NA
hsa-mir-4432	NA	NA	NA	NA	NA	NA	NA	NA	NA	NA	NA	NA	NA	0.162784156022753	NA	NA	0.187125608438916	NA	NA	NA	NA	NA	NA	NA	0.151931397504496	NA	NA	NA	NA	NA	NA	NA	NA	0.153340460597942	NA	NA	0.232888950164559	NA	NA	NA	NA	NA	NA	NA	NA	NA	NA	NA	NA
hsa-mir-4433a	0.511072992637312	NA	0.801005935293779	0.259336368606192	0.174595270702983	0.14761197770823	NA	0.25732104093566	0.24165276961864	0.563250337457358	NA	0.159262652143612	NA	0.162784156022753	0.141175241533191	NA	0.187125608438916	0.623325591629485	0.267577858467368	0.340533575248385	NA	NA	NA	NA	0.151931397504496	NA	0.99597873585399	0.582598482447473	NA	NA	0.310120888223438	NA	0.216284258074702	0.306680921195884	0.23175285226926	0.793381547658906	0.232888950164559	NA	NA	NA	0.359532399352051	0.213516855340836	NA	NA	NA	NA	NA	NA	NA
hsa-mir-4433b	3.91822627688606	4.55972556531731	4.80603561176268	2.85270005466811	12.2216689492088	3.54268746499751	2.0304700456937	1.02928416374264	11.3576801720761	7.04062921821698	3.68861249705603	2.86672773858501	10.3251511571761	5.69744546079637	7.05876207665957	12.848615047784	3.36826095190049	15.5831397907371	3.61230108930946	8.34307259358544	10.3788297271174	3.38684778625468	4.86199507479899	4.76246241776052	7.90043267023381	12.6593614336774	9.9597873585399	27.2364790544194	5.8188555358555	4.78396149867786	7.75302220558596	4.53144209066237	5.83967496801696	10.4271513206601	7.18433842034707	2.85617357157206	5.58933480394942	4.31968908112191	4.00541977800628	2.71389765276801	3.95485639287256	4.91088767283923	2.14903654393662	7.99598653063172	7.04069275518838	4.42500147960987	4.08372253477824	4.51397164503571	2.00197394631106
hsa-mir-4434	NA	NA	NA	NA	NA	NA	NA	NA	NA	NA	NA	NA	NA	NA	NA	NA	NA	NA	NA	NA	NA	NA	NA	NA	NA	NA	NA	NA	0.193961851195183	NA	NA	NA	NA	NA	NA	NA	NA	NA	NA	NA	NA	NA	NA	NA	NA	NA	NA	NA	NA
hsa-mir-4435-1	2.81090145950522	1.51990852177244	1.60201187058756	2.33402731745572	2.79352433124773	2.14037367676933	2.13199354797838	1.2866052046783	0.845784693665242	NA	0.829937811837606	1.91115182572334	0.4555213745813	2.4417623403413	2.54115434759744	1.02788920382272	1.96481888860862	1.24665118325897	2.34130626158947	1.78780127005402	3.11364891813521	1.52408150381461	2.61799734796869	4.33506194437175	2.50686805882419	1.28937940528195	1.82596101573231	3.49559089468484	2.13358036314702	1.97598409727999	1.55060444111719	2.19019701048681	1.73027406459762	2.76012829076295	2.66515780109649	1.19007232148836	1.28088922590508	2.62266837068116	2.33649487050367	2.26158137730668	1.34824649757019	0.427033710681672	0.644710963180987	1.93451287031413	0.306117076312538	1.38281296237808	1.84739828954254	1.46704078463661	1.87685057466662
hsa-mir-4435-2	2.81090145950522	1.51990852177244	1.60201187058756	2.33402731745572	2.79352433124773	2.14037367676933	2.13199354797838	1.2866052046783	0.845784693665242	NA	0.829937811837606	1.91115182572334	0.4555213745813	2.4417623403413	2.54115434759744	1.02788920382272	1.96481888860862	1.24665118325897	2.34130626158947	1.78780127005402	3.11364891813521	1.52408150381461	2.61799734796869	4.33506194437175	2.50686805882419	1.28937940528195	1.82596101573231	3.49559089468484	2.13358036314702	1.97598409727999	1.55060444111719	2.19019701048681	1.73027406459762	2.76012829076295	2.66515780109649	1.19007232148836	1.28088922590508	2.62266837068116	2.33649487050367	2.26158137730668	1.34824649757019	0.427033710681672	0.644710963180987	1.93451287031413	0.306117076312538	1.38281296237808	1.84739828954254	1.46704078463661	1.87685057466662
hsa-mir-4436a	NA	NA	NA	NA	NA	NA	NA	NA	NA	NA	NA	NA	NA	NA	NA	NA	NA	NA	NA	NA	NA	NA	NA	NA	NA	NA	NA	NA	NA	NA	NA	NA	NA	NA	NA	NA	NA	NA	NA	NA	NA	NA	NA	NA	NA	NA	NA	NA	NA
hsa-mir-4436b-1	NA	NA	NA	NA	NA	NA	NA	NA	NA	NA	NA	NA	NA	NA	NA	NA	NA	NA	NA	NA	NA	NA	NA	NA	NA	NA	NA	NA	NA	NA	NA	NA	NA	NA	NA	NA	NA	NA	NA	NA	NA	NA	NA	NA	NA	NA	NA	NA	NA
hsa-mir-4436b-2	NA	NA	NA	NA	NA	NA	NA	NA	NA	NA	NA	NA	NA	NA	NA	NA	NA	NA	NA	NA	NA	NA	NA	NA	NA	NA	NA	NA	NA	NA	NA	NA	NA	NA	NA	NA	NA	NA	NA	NA	NA	NA	NA	NA	NA	NA	NA	NA	NA
hsa-mir-4437	NA	NA	NA	NA	NA	NA	NA	NA	NA	NA	NA	NA	NA	NA	NA	NA	NA	NA	NA	NA	NA	NA	NA	NA	NA	NA	NA	NA	NA	NA	NA	NA	NA	NA	NA	NA	NA	NA	NA	NA	NA	NA	NA	NA	NA	NA	NA	NA	NA
hsa-mir-4440	NA	NA	NA	NA	NA	NA	NA	NA	0.24165276961864	0.281625168728679	NA	NA	NA	NA	NA	NA	NA	NA	NA	NA	NA	NA	NA	0.122114420968218	NA	NA	NA	NA	NA	NA	NA	NA	NA	NA	0.11587642613463	0.158676309531781	NA	NA	NA	NA	NA	NA	NA	NA	0.306117076312538	0.184375061650411	NA	NA	0.250246743288883
hsa-mir-4441	NA	NA	NA	NA	NA	NA	NA	NA	NA	NA	NA	NA	NA	NA	NA	NA	NA	NA	NA	NA	NA	NA	NA	NA	NA	NA	NA	NA	NA	NA	NA	NA	NA	NA	NA	NA	NA	NA	NA	NA	NA	NA	NA	NA	NA	NA	NA	NA	NA
hsa-mir-4442	NA	NA	NA	NA	NA	NA	NA	NA	NA	NA	NA	NA	NA	NA	NA	NA	NA	NA	NA	NA	NA	NA	NA	NA	NA	NA	NA	NA	NA	NA	NA	NA	NA	NA	NA	NA	NA	NA	NA	NA	NA	NA	NA	NA	NA	NA	NA	NA	NA
hsa-mir-4443	0.340715328424875	0.759954260886218	0.640804748235024	0.129668184303096	0.174595270702983	NA	2.23351705026307	0.514642081871321	0.483305539237281	0.563250337457358	0.922153124264007	0.159262652143612	0.303680916387533	NA	0.423525724599574	1.54183380573408	NA	3.73995354977691	NA	0.510800362872578	0.732623274855344	0.677369557250936	NA	0.976915367745747	0.911588385026978	2.57875881056391	0.33199291195133	1.16519696489495	NA	1.03999163014736	NA	0.906288418132475	1.08142129037351	0.306680921195884	0.23175285226926	NA	0.698666850493678	0.308549220080136	0.667569963001047	2.17111812221441	0.539298599028076	0.640550566022508	0.644710963180987	0.77380514812565	0.918351228937615	0.553125184951234	1.1667778670795	0.902794329007143	0.750740229866649
hsa-mir-4444-1	NA	0.126659043481036	NA	NA	NA	0.0738059888541148	NA	NA	NA	NA	0.0922153124264006	0.159262652143612	NA	NA	NA	NA	NA	0.311662795814743	NA	NA	NA	NA	0.093499905284596	NA	0.0759656987522482	NA	NA	NA	NA	NA	0.310120888223438	NA	NA	NA	NA	NA	NA	NA	0.111261660500175	NA	NA	NA	0.107451827196831	NA	NA	NA	0.0972314889232915	NA	NA
hsa-mir-4444-2	NA	0.126659043481036	NA	NA	NA	0.0738059888541148	NA	NA	NA	NA	0.0922153124264006	0.159262652143612	NA	NA	NA	NA	NA	0.311662795814743	NA	NA	NA	NA	0.093499905284596	NA	0.0759656987522482	NA	NA	NA	NA	NA	0.310120888223438	NA	NA	NA	NA	NA	NA	NA	0.111261660500175	NA	NA	NA	0.107451827196831	NA	NA	NA	0.0972314889232915	NA	NA
hsa-mir-4446	NA	0.126659043481036	0.160201187058756	NA	NA	0.14761197770823	NA	NA	0.24165276961864	NA	NA	NA	0.303680916387533	NA	NA	0.51394460191136	NA	1.86997677488846	NA	NA	NA	NA	0.373999621138384	0.244228841936437	0.455794192513489	0.234432619142174	0.33199291195133	NA	0.193961851195183	NA	NA	NA	NA	0.153340460597942	NA	0.476028928595343	0.232888950164559	NA	NA	NA	NA	NA	0.214903654393662	0.257935049375217	NA	0.184375061650411	NA	NA	0.250246743288883
hsa-mir-4448	NA	NA	NA	NA	NA	NA	NA	NA	NA	NA	NA	NA	NA	NA	NA	NA	NA	NA	NA	NA	NA	NA	NA	NA	NA	NA	NA	NA	NA	NA	NA	NA	NA	NA	NA	NA	NA	NA	NA	NA	NA	NA	NA	NA	NA	NA	NA	NA	NA
hsa-mir-4449	NA	0.253318086962073	NA	NA	NA	NA	NA	NA	NA	0.281625168728679	NA	NA	NA	NA	NA	NA	NA	0.311662795814743	0.133788929233684	NA	NA	NA	NA	0.244228841936437	0.151931397504496	NA	NA	NA	0.193961851195183	NA	NA	NA	NA	NA	NA	0.158676309531781	0.232888950164559	NA	NA	0.180926510184534	NA	NA	NA	NA	NA	NA	NA	NA	0.250246743288883
hsa-mir-4453	NA	NA	NA	NA	NA	NA	NA	NA	NA	NA	NA	NA	NA	NA	NA	NA	NA	NA	NA	NA	NA	NA	NA	NA	NA	NA	NA	NA	NA	NA	NA	NA	NA	NA	NA	NA	NA	NA	NA	NA	NA	NA	NA	NA	NA	NA	0.194462977846583	NA	NA
hsa-mir-4454	0.851788321062187	0.126659043481036	0.160201187058756	0.389004552909287	1.0475716242179	0.14761197770823	NA	NA	0.24165276961864	NA	0.368861249705603	NA	NA	0.325568312045507	NA	NA	NA	0.623325591629485	NA	0.68106715049677	0.366311637427672	NA	0.747999242276768	0.488457683872873	0.911588385026978	0.703297857426521	NA	1.60214582673055	0.387923702390366	0.623994978088416	0.310120888223438	NA	0.216284258074702	0.153340460597942	0.23175285226926	NA	NA	0.308549220080136	NA	NA	0.179766199676025	0.213516855340836	NA	NA	NA	0.184375061650411	0.388925955693166	0.225698582251786	NA
hsa-mir-4458	NA	NA	NA	NA	NA	NA	NA	NA	NA	NA	NA	NA	NA	NA	NA	NA	NA	NA	NA	NA	NA	0.338684778625468	NA	NA	NA	NA	NA	NA	NA	NA	NA	NA	NA	NA	NA	NA	NA	NA	NA	NA	NA	NA	NA	NA	NA	NA	NA	NA	NA
hsa-mir-4459	0.0851788321062187	NA	NA	NA	NA	NA	NA	NA	NA	NA	NA	NA	NA	NA	NA	NA	NA	NA	NA	NA	NA	NA	NA	NA	NA	NA	0.165996455975665	NA	NA	NA	NA	NA	NA	NA	NA	NA	NA	NA	NA	NA	NA	NA	NA	NA	NA	NA	NA	NA	NA
hsa-mir-4461	NA	NA	NA	NA	NA	NA	NA	NA	NA	NA	NA	NA	NA	NA	NA	NA	NA	NA	NA	NA	NA	NA	NA	NA	NA	NA	NA	NA	NA	NA	NA	NA	NA	NA	NA	NA	NA	NA	NA	NA	NA	NA	NA	NA	NA	NA	NA	NA	NA
hsa-mir-4464	NA	NA	NA	NA	NA	NA	NA	NA	NA	NA	NA	NA	NA	NA	NA	NA	NA	NA	NA	NA	NA	NA	NA	NA	NA	NA	NA	NA	NA	NA	NA	NA	NA	NA	NA	NA	NA	NA	NA	NA	NA	NA	NA	NA	NA	NA	NA	NA	NA
hsa-mir-4466	NA	NA	NA	NA	NA	NA	NA	NA	NA	NA	NA	NA	NA	NA	NA	NA	NA	NA	NA	NA	NA	NA	NA	NA	NA	NA	NA	NA	NA	NA	NA	NA	NA	NA	NA	NA	NA	NA	NA	NA	0.179766199676025	NA	NA	NA	NA	NA	NA	NA	NA
hsa-mir-4467	NA	NA	NA	NA	NA	NA	NA	NA	NA	NA	NA	NA	NA	NA	NA	NA	NA	NA	NA	NA	NA	NA	NA	NA	NA	NA	NA	NA	NA	NA	NA	NA	NA	0.306680921195884	NA	NA	NA	NA	NA	NA	NA	NA	NA	NA	0.612234152625076	0.184375061650411	NA	NA	NA
hsa-mir-4469	NA	0.126659043481036	NA	NA	NA	NA	NA	NA	0.24165276961864	NA	NA	NA	NA	NA	NA	NA	NA	NA	NA	NA	NA	NA	NA	NA	NA	0.234432619142174	NA	NA	NA	NA	NA	NA	NA	0.153340460597942	NA	NA	NA	NA	NA	NA	NA	NA	NA	NA	NA	NA	NA	NA	NA
hsa-mir-4470	NA	NA	NA	NA	0.174595270702983	NA	0.20304700456937	NA	0.483305539237281	NA	0.184430624852801	NA	NA	NA	NA	NA	NA	NA	NA	NA	NA	NA	NA	NA	NA	NA	NA	NA	NA	NA	0.310120888223438	NA	NA	NA	NA	NA	NA	NA	NA	NA	NA	NA	NA	NA	NA	NA	NA	NA	NA
hsa-mir-4472-1	NA	NA	NA	NA	NA	NA	NA	NA	NA	NA	NA	NA	NA	NA	NA	NA	NA	NA	NA	NA	NA	NA	NA	NA	0.151931397504496	NA	NA	NA	NA	NA	NA	NA	NA	NA	NA	NA	NA	NA	NA	NA	NA	NA	NA	NA	NA	NA	NA	NA	NA
hsa-mir-4472-2	NA	NA	NA	NA	NA	NA	NA	NA	NA	NA	NA	NA	NA	NA	NA	NA	NA	NA	NA	NA	NA	NA	NA	NA	NA	NA	NA	NA	NA	NA	NA	NA	NA	NA	NA	NA	NA	NA	NA	NA	0.179766199676025	NA	NA	NA	NA	NA	NA	NA	NA
hsa-mir-4473	0.851788321062187	0.759954260886218	0.480603561176268	0.90767729012167	0.349190541405967	0.590447910832918	1.01523502284685	NA	NA	0.281625168728679	0.368861249705603	NA	0.607361832775067	1.30227324818203	0.705876207665957	NA	0.561376825316747	0.934988387444228	0.535155716934735	0.510800362872578	0.732623274855344	1.35473911450187	0.934999052845959	1.09902978871397	1.51931397504496	1.87546095313739	1.32797164780532	1.16519696489495	0.58188555358555	0.415996652058944	0.930362664670315	1.6615287665762	0.432568516149405	1.07338322418559	0.695258556807781	0.317352619063562	0.931555800658237	0.308549220080136	0.222523321000349	0.361853020369068	0.719064798704101	NA	1.07451827196831	NA	NA	0.368750123300822	1.1667778670795	0.902794329007143	1.00098697315553
hsa-mir-4474	NA	0.126659043481036	NA	NA	0.174595270702983	NA	NA	NA	NA	NA	0.184430624852801	NA	NA	0.162784156022753	NA	NA	NA	NA	NA	0.170266787624193	NA	NA	NA	NA	NA	0.234432619142174	NA	NA	NA	NA	NA	NA	NA	NA	NA	NA	NA	0.308549220080136	NA	NA	0.359532399352051	0.213516855340836	NA	NA	NA	0.368750123300822	NA	NA	NA
hsa-mir-4477a	NA	NA	NA	NA	NA	NA	NA	NA	NA	NA	NA	0.159262652143612	NA	NA	NA	NA	NA	NA	NA	NA	NA	NA	NA	NA	NA	NA	NA	NA	NA	NA	NA	NA	NA	NA	NA	NA	NA	NA	NA	NA	NA	NA	NA	NA	NA	NA	NA	NA	NA
hsa-mir-4477b	NA	NA	NA	NA	NA	NA	NA	NA	NA	NA	NA	NA	NA	NA	NA	NA	NA	NA	NA	NA	NA	NA	NA	NA	NA	NA	NA	NA	NA	NA	NA	NA	NA	NA	NA	NA	NA	NA	NA	NA	NA	NA	NA	NA	NA	NA	NA	NA	NA
hsa-mir-4479	NA	NA	NA	0.259336368606192	NA	NA	NA	0.25732104093566	NA	NA	0.184430624852801	NA	NA	NA	NA	0.51394460191136	NA	NA	0.133788929233684	NA	NA	NA	NA	0.244228841936437	0.151931397504496	NA	0.165996455975665	NA	NA	NA	NA	0.151048069688746	NA	NA	NA	NA	0.232888950164559	NA	NA	NA	NA	NA	NA	NA	NA	NA	NA	0.225698582251786	NA
hsa-mir-4482	2.21464963476169	0.253318086962073	1.28160949647005	0.90767729012167	NA	NA	1.62437603655496	1.2866052046783	NA	0.281625168728679	0.922153124264007	1.11483856500528	NA	0.48835246806826	NA	NA	NA	5.60993032466537	9.23143611712418	1.70266787624193	0.976831033140458	12.8700215877678	8.04099185447525	1.22114420968218	1.06351978253147	7.03297857426521	2.65594329561064	3.78689013590857	1.35773295836628	0.207998326029472	0.310120888223438	0.755240348443729	NA	10.8871727024539	1.04288783521167	0.317352619063562	NA	NA	0.222523321000349	NA	NA	0.427033710681672	NA	NA	0.306117076312538	0.184375061650411	0.583388933539749	0.225698582251786	NA
hsa-mir-4484	NA	NA	NA	NA	NA	NA	NA	NA	NA	NA	NA	NA	NA	NA	NA	NA	NA	NA	NA	NA	NA	NA	NA	NA	NA	NA	NA	NA	0.193961851195183	NA	NA	NA	NA	NA	NA	NA	NA	NA	NA	NA	NA	NA	NA	NA	NA	NA	NA	NA	NA
hsa-mir-4487	NA	NA	NA	NA	NA	NA	NA	NA	NA	NA	NA	NA	NA	NA	NA	NA	NA	NA	NA	NA	NA	NA	NA	NA	NA	NA	NA	NA	0.193961851195183	NA	NA	NA	NA	NA	NA	NA	NA	NA	NA	NA	NA	NA	NA	NA	NA	NA	NA	NA	NA
hsa-mir-4489	NA	NA	NA	NA	NA	NA	NA	NA	NA	NA	NA	NA	0.303680916387533	NA	NA	NA	NA	0.311662795814743	NA	NA	NA	NA	NA	NA	NA	NA	NA	NA	NA	NA	NA	NA	0.216284258074702	NA	NA	NA	NA	NA	NA	0.180926510184534	NA	0.213516855340836	NA	NA	NA	NA	NA	NA	NA
hsa-mir-4491	NA	NA	NA	NA	NA	NA	NA	NA	NA	NA	NA	NA	NA	NA	NA	NA	NA	NA	NA	NA	NA	NA	NA	NA	NA	NA	NA	NA	NA	NA	NA	NA	NA	NA	NA	NA	NA	NA	NA	NA	NA	NA	NA	NA	NA	NA	0.194462977846583	NA	NA
hsa-mir-4494	NA	NA	NA	NA	NA	NA	NA	NA	NA	NA	NA	NA	NA	NA	NA	NA	NA	NA	NA	NA	NA	NA	NA	NA	NA	NA	NA	NA	NA	NA	NA	NA	NA	NA	NA	NA	NA	NA	NA	NA	NA	NA	NA	NA	NA	NA	NA	NA	NA
hsa-mir-4497	NA	NA	NA	NA	NA	NA	NA	NA	NA	NA	NA	NA	NA	NA	NA	NA	NA	NA	NA	NA	NA	NA	NA	NA	NA	NA	NA	NA	NA	NA	NA	NA	NA	NA	NA	NA	NA	NA	NA	NA	NA	NA	NA	NA	NA	NA	NA	NA	NA
hsa-mir-4498	NA	NA	NA	0.129668184303096	NA	NA	0.20304700456937	NA	NA	NA	NA	0.159262652143612	NA	NA	NA	NA	NA	NA	NA	NA	NA	NA	NA	NA	NA	NA	NA	NA	NA	NA	NA	NA	NA	NA	NA	NA	NA	NA	NA	NA	NA	NA	NA	NA	NA	NA	NA	NA	NA
hsa-mir-4499	NA	NA	NA	NA	NA	NA	NA	NA	NA	NA	NA	NA	NA	NA	NA	NA	NA	NA	NA	NA	NA	NA	NA	NA	NA	NA	NA	NA	NA	NA	NA	NA	NA	NA	NA	NA	NA	NA	NA	NA	NA	NA	NA	NA	NA	NA	NA	NA	NA
hsa-mir-449a	NA	NA	NA	NA	NA	NA	NA	NA	NA	NA	0.184430624852801	NA	NA	NA	NA	NA	NA	NA	NA	NA	NA	NA	NA	NA	NA	NA	NA	NA	NA	NA	NA	NA	NA	NA	NA	NA	NA	NA	NA	NA	0.179766199676025	NA	NA	NA	NA	NA	NA	NA	NA
hsa-mir-449b	NA	NA	NA	NA	NA	NA	NA	NA	NA	NA	NA	NA	NA	NA	NA	NA	NA	NA	NA	NA	NA	NA	NA	NA	NA	NA	NA	NA	NA	NA	NA	NA	NA	NA	NA	NA	NA	NA	NA	NA	NA	NA	NA	NA	NA	NA	NA	NA	NA
hsa-mir-449c	NA	NA	NA	NA	NA	NA	NA	0.25732104093566	NA	NA	NA	0.159262652143612	0.303680916387533	NA	NA	NA	NA	NA	NA	NA	NA	NA	NA	NA	NA	NA	NA	NA	0.193961851195183	NA	NA	0.151048069688746	0.216284258074702	NA	NA	NA	NA	NA	NA	0.180926510184534	0.359532399352051	NA	NA	NA	NA	NA	NA	NA	NA
hsa-mir-4500	NA	NA	NA	NA	NA	NA	NA	NA	NA	NA	NA	NA	NA	NA	NA	NA	NA	NA	NA	NA	NA	NA	NA	NA	NA	NA	NA	NA	NA	NA	NA	NA	NA	NA	NA	NA	NA	NA	NA	NA	NA	NA	NA	NA	NA	NA	NA	NA	NA
hsa-mir-4503	NA	NA	NA	NA	NA	0.295223955416459	0.40609400913874	NA	NA	NA	NA	NA	NA	NA	0.141175241533191	NA	NA	NA	NA	NA	NA	NA	NA	NA	NA	0.234432619142174	NA	NA	NA	0.207998326029472	NA	NA	0.216284258074702	NA	NA	0.158676309531781	0.232888950164559	NA	NA	NA	NA	NA	0.429807308787324	NA	NA	NA	NA	0.225698582251786	NA
hsa-mir-4504	0.340715328424875	NA	0.160201187058756	0.129668184303096	NA	0.295223955416459	NA	NA	NA	NA	0.184430624852801	NA	NA	0.162784156022753	0.282350483066383	NA	NA	0.311662795814743	0.133788929233684	NA	NA	NA	NA	NA	NA	NA	0.165996455975665	NA	0.193961851195183	NA	NA	NA	NA	0.153340460597942	NA	NA	0.232888950164559	NA	NA	NA	NA	NA	0.214903654393662	NA	NA	0.184375061650411	0.194462977846583	NA	NA
hsa-mir-4505	NA	NA	NA	NA	NA	NA	NA	NA	NA	NA	NA	NA	NA	NA	NA	NA	NA	NA	NA	NA	NA	NA	NA	NA	NA	NA	NA	NA	NA	NA	NA	NA	NA	NA	NA	NA	NA	NA	NA	NA	NA	NA	NA	NA	NA	NA	NA	NA	NA
hsa-mir-4508	NA	NA	0.160201187058756	0.129668184303096	NA	NA	NA	NA	NA	NA	NA	NA	NA	NA	NA	NA	NA	NA	NA	NA	NA	NA	NA	NA	NA	NA	NA	NA	NA	NA	NA	NA	NA	NA	NA	NA	NA	NA	NA	NA	NA	NA	NA	NA	NA	NA	NA	NA	0.250246743288883
hsa-mir-450a-1	0.170357664212437	0.126659043481036	0.240301780588134	0.0648340921515479	0.0872976353514917	0.295223955416459	0.710664515992794	NA	0.12082638480932	NA	0.0922153124264006	0.477787956430835	0.4555213745813	NA	0.282350483066383	NA	NA	0.311662795814743	0.0668944646168419	0.255400181436289	0.244207758285115	NA	NA	0.244228841936437	0.227897096256745	NA	NA	NA	0.193961851195183	NA	NA	0.0755240348443729	NA	0.306680921195884	0.23175285226926	NA	0.11644447508228	NA	0.111261660500175	NA	0.0898830998380127	NA	NA	NA	NA	0.276562592475617	0.194462977846583	0.112849291125893	0.125123371644441
hsa-mir-450a-2	0.340715328424875	0.126659043481036	0.0801005935293779	0.0648340921515479	0.0872976353514917	0.295223955416459	0.710664515992794	NA	0.362479154427961	NA	0.276645937279202	0.477787956430835	0.4555213745813	NA	0.282350483066383	NA	NA	0.311662795814743	0.0668944646168419	0.255400181436289	0.244207758285115	NA	NA	0.366343262904655	0.227897096256745	NA	NA	NA	0.193961851195183	NA	NA	0.0755240348443729	0.216284258074702	0.306680921195884	0.34762927840389	NA	0.11644447508228	NA	0.111261660500175	0.180926510184534	0.269649299514038	NA	NA	NA	NA	0.276562592475617	0.194462977846583	0.338547873377679	0.125123371644441
hsa-mir-450b	NA	NA	0.160201187058756	NA	NA	0.14761197770823	1.01523502284685	NA	NA	NA	0.368861249705603	NA	0.303680916387533	NA	NA	NA	NA	NA	NA	0.170266787624193	0.122103879142557	NA	NA	0.122114420968218	0.151931397504496	NA	NA	NA	0.193961851195183	NA	NA	0.302096139377492	0.216284258074702	0.306680921195884	0.34762927840389	NA	0.232888950164559	NA	0.222523321000349	0.180926510184534	0.359532399352051	NA	0.214903654393662	0.257935049375217	NA	NA	0.194462977846583	NA	0.250246743288883
hsa-mir-4511	2.04429197054925	0.886613304367254	1.28160949647005	0.778009105818575	0.872976353514917	0.885671866249377	0.812188018277479	1.02928416374264	1.69156938733048	NA	0.184430624852801	1.27410121714889	1.8220854983252	0.651136624091013	1.6941028983983	1.02788920382272	1.68413047595024	NA	0.936522504635786	1.70266787624193	0.854727153997901	1.0160543358764	0.373999621138384	0.244228841936437	0.455794192513489	2.57875881056391	0.497989367926995	1.60214582673055	1.55169480956147	1.24798995617683	2.17084621756407	0.453144209066237	1.73027406459762	1.38006414538148	1.04288783521167	1.11073416672247	0.698666850493678	2.15984454056096	2.44775653100384	0.180926510184534	1.25836339773218	0.213516855340836	1.50432558075564	1.03174019750087	0.918351228937615	0.921875308252056	1.36124084492608	1.12849291125893	0.500493486577766
hsa-mir-4512	0.340715328424875	NA	0.320402374117512	0.648340921515479	0.52378581210895	0.14761197770823	0.40609400913874	NA	0.24165276961864	NA	0.184430624852801	0.477787956430835	NA	NA	0.141175241533191	NA	0.374251216877832	NA	0.133788929233684	0.510800362872578	0.244207758285115	NA	0.373999621138384	0.244228841936437	0.303862795008993	NA	0.497989367926995	0.291299241223736	0.193961851195183	0.415996652058944	NA	0.302096139377492	0.216284258074702	NA	0.46350570453852	0.317352619063562	0.232888950164559	NA	NA	0.361853020369068	0.179766199676025	0.213516855340836	0.429807308787324	0.515870098750434	0.306117076312538	0.553125184951234	NA	0.225698582251786	0.250246743288883
hsa-mir-4513	NA	NA	NA	NA	NA	NA	NA	NA	NA	NA	NA	NA	NA	NA	NA	NA	NA	NA	NA	NA	NA	NA	NA	NA	NA	NA	NA	NA	NA	NA	NA	NA	NA	NA	NA	NA	NA	NA	NA	NA	NA	NA	NA	NA	NA	NA	NA	NA	NA
hsa-mir-4515	NA	NA	NA	NA	NA	NA	0.20304700456937	NA	NA	NA	NA	NA	NA	NA	NA	NA	NA	NA	NA	NA	NA	NA	NA	NA	NA	NA	0.165996455975665	NA	NA	NA	NA	NA	NA	NA	NA	NA	NA	NA	NA	NA	NA	NA	NA	NA	NA	NA	NA	NA	NA
hsa-mir-4516	0.170357664212437	0.126659043481036	NA	0.389004552909287	0.174595270702983	NA	NA	NA	NA	0.281625168728679	NA	0.318525304287223	NA	NA	NA	NA	NA	NA	NA	NA	NA	0.338684778625468	0.186999810569192	0.366343262904655	0.303862795008993	0.468865238284347	NA	0.291299241223736	NA	NA	0.310120888223438	0.453144209066237	0.86513703229881	0.460021381793826	0.11587642613463	0.158676309531781	NA	NA	0.445046642000698	NA	NA	NA	1.28942192636197	NA	NA	NA	0.194462977846583	NA	0.250246743288883
hsa-mir-4517	NA	NA	NA	NA	NA	NA	NA	NA	NA	NA	NA	NA	NA	NA	NA	NA	NA	NA	NA	NA	NA	NA	NA	NA	NA	NA	NA	NA	NA	NA	NA	NA	NA	NA	NA	NA	NA	NA	NA	NA	NA	NA	NA	NA	NA	NA	NA	NA	NA
hsa-mir-4518	NA	NA	NA	NA	NA	NA	NA	NA	NA	NA	NA	NA	NA	NA	NA	NA	NA	NA	NA	NA	NA	NA	NA	NA	NA	NA	NA	NA	NA	NA	NA	NA	NA	NA	NA	NA	NA	NA	NA	NA	NA	NA	NA	NA	NA	NA	NA	NA	NA
hsa-mir-4519	NA	NA	NA	NA	NA	NA	NA	NA	NA	NA	NA	NA	NA	NA	NA	NA	NA	NA	NA	NA	NA	NA	NA	NA	NA	NA	NA	NA	NA	NA	NA	NA	NA	NA	NA	NA	NA	NA	0.222523321000349	NA	NA	NA	NA	NA	NA	NA	NA	NA	NA
hsa-mir-451a	15873.9271513149	18652.3173791913	19941.8437650739	6118.78228089448	28850.8209120438	24609.7213115383	128183.980078652	39829.6946422671	37700.2485882041	2840.47145179746	19419.253782626	25675.5284653323	32014.3458864901	26302.0127935324	34135.467526518	12565.4315721308	16982.0232170485	20906.9636688446	15738.1269014752	45560.3275660567	83666.6769233925	27601.4547188612	27011.0006378564	61607.580179413	43175.4087486353	60711.9531097252	20325.6020483963	53644.2117675572	62770.1282456364	74501.4644122144	30201.742941416	83870.951175373	41450.4454915006	39632.3754461441	34394.3249288548	26128.4345090507	37723.1192587052	37653.1869740393	25769.7582350874	31579.0940141188	25396.8293916298	10103.404077873	22133.5720769665	13404.88451603	10147.168845608	18259.7686056101	27962.9983624273	9994.61031785583	52385.151759635
hsa-mir-451b	NA	0.126659043481036	NA	NA	NA	NA	0.609141013708109	0.25732104093566	NA	NA	0.368861249705603	NA	NA	NA	0.282350483066383	NA	0.187125608438916	NA	0.133788929233684	0.510800362872578	0.122103879142557	NA	NA	0.244228841936437	0.151931397504496	0.234432619142174	NA	NA	0.193961851195183	NA	NA	0.302096139377492	NA	0.153340460597942	0.11587642613463	NA	NA	0.308549220080136	NA	0.180926510184534	NA	NA	NA	NA	NA	0.184375061650411	NA	NA	NA
hsa-mir-452	NA	NA	NA	NA	0.174595270702983	NA	NA	NA	NA	NA	NA	NA	0.303680916387533	NA	NA	NA	NA	NA	NA	0.170266787624193	0.122103879142557	NA	NA	NA	NA	NA	NA	NA	0.193961851195183	0.207998326029472	NA	NA	0.216284258074702	0.153340460597942	NA	NA	NA	NA	NA	0.180926510184534	NA	NA	NA	NA	NA	NA	NA	NA	NA
hsa-mir-4520-1	NA	NA	NA	NA	NA	NA	NA	NA	NA	NA	NA	NA	NA	NA	NA	NA	NA	NA	NA	NA	NA	NA	NA	NA	NA	NA	NA	NA	NA	NA	NA	NA	NA	NA	NA	NA	NA	NA	NA	NA	NA	NA	NA	NA	NA	NA	NA	NA	NA
hsa-mir-4520-2	NA	NA	NA	NA	NA	NA	NA	NA	NA	NA	NA	NA	NA	NA	NA	NA	NA	NA	NA	NA	NA	NA	NA	NA	NA	NA	NA	NA	NA	NA	NA	NA	NA	NA	NA	NA	NA	NA	NA	NA	NA	NA	NA	NA	NA	NA	NA	NA	NA
hsa-mir-4521	0.170357664212437	0.253318086962073	0.801005935293779	0.259336368606192	0.174595270702983	0.590447910832918	0.40609400913874	NA	0.24165276961864	NA	0.922153124264007	NA	0.303680916387533	NA	0.141175241533191	NA	NA	NA	NA	0.170266787624193	0.244207758285115	NA	0.560999431707576	0.244228841936437	0.607725590017986	0.234432619142174	0.33199291195133	0.291299241223736	1.1637711071711	0.415996652058944	NA	0.151048069688746	0.432568516149405	0.460021381793826	NA	NA	0.232888950164559	0.617098440160273	0.222523321000349	0.361853020369068	NA	NA	NA	NA	NA	0.184375061650411	NA	NA	NA
hsa-mir-4522	NA	NA	NA	NA	NA	NA	NA	NA	NA	NA	NA	NA	NA	NA	NA	NA	NA	NA	NA	NA	NA	NA	NA	NA	NA	NA	NA	NA	NA	NA	NA	NA	NA	NA	NA	NA	NA	NA	NA	NA	NA	NA	NA	NA	NA	NA	NA	NA	NA
hsa-mir-4523	NA	NA	NA	NA	NA	NA	NA	NA	NA	NA	NA	NA	NA	NA	NA	NA	NA	NA	NA	NA	NA	NA	NA	NA	NA	NA	NA	NA	NA	NA	NA	NA	NA	NA	NA	NA	NA	NA	NA	NA	NA	NA	NA	NA	NA	NA	NA	NA	NA
hsa-mir-4524a	NA	NA	NA	NA	NA	NA	NA	NA	NA	NA	NA	NA	NA	NA	NA	NA	NA	NA	NA	NA	NA	NA	NA	NA	NA	NA	NA	NA	0.193961851195183	NA	NA	NA	NA	NA	NA	NA	NA	NA	NA	NA	NA	NA	NA	NA	NA	NA	NA	NA	NA
hsa-mir-4525	NA	NA	NA	NA	NA	NA	NA	NA	NA	0.281625168728679	NA	NA	NA	NA	0.141175241533191	NA	0.187125608438916	NA	NA	NA	NA	NA	NA	0.122114420968218	NA	NA	NA	NA	NA	NA	NA	NA	NA	NA	NA	0.158676309531781	NA	NA	NA	NA	NA	0.213516855340836	0.214903654393662	NA	NA	NA	0.194462977846583	NA	NA
hsa-mir-4526	0.170357664212437	NA	NA	0.389004552909287	0.174595270702983	0.295223955416459	0.20304700456937	0.25732104093566	NA	NA	0.184430624852801	0.159262652143612	NA	0.325568312045507	0.141175241533191	NA	NA	NA	NA	0.170266787624193	0.244207758285115	NA	NA	0.244228841936437	0.151931397504496	NA	0.165996455975665	0.436948861835605	0.193961851195183	0.207998326029472	0.310120888223438	0.302096139377492	0.648852774224107	0.460021381793826	0.23175285226926	0.158676309531781	0.232888950164559	0.617098440160273	NA	NA	0.179766199676025	NA	NA	0.257935049375217	NA	0.368750123300822	0.194462977846583	NA	0.250246743288883
hsa-mir-4529	NA	NA	NA	NA	NA	NA	NA	NA	NA	NA	NA	NA	NA	NA	NA	NA	NA	NA	NA	NA	NA	NA	NA	NA	NA	NA	NA	NA	NA	NA	NA	NA	NA	NA	NA	NA	NA	NA	NA	NA	NA	NA	NA	NA	NA	NA	NA	NA	NA
hsa-mir-4532	NA	NA	NA	NA	NA	NA	NA	NA	NA	NA	NA	NA	NA	NA	NA	NA	NA	NA	NA	NA	NA	NA	NA	NA	NA	NA	NA	NA	NA	NA	NA	NA	NA	NA	NA	NA	NA	NA	NA	NA	NA	NA	NA	NA	NA	NA	NA	NA	NA
hsa-mir-4536-1	NA	NA	NA	NA	NA	NA	NA	NA	NA	NA	NA	NA	NA	NA	NA	NA	NA	NA	NA	NA	NA	NA	NA	NA	NA	NA	NA	NA	NA	NA	NA	NA	NA	NA	NA	NA	NA	NA	NA	NA	NA	NA	NA	NA	NA	NA	NA	NA	NA
hsa-mir-4536-2	NA	NA	NA	NA	NA	NA	NA	NA	NA	NA	NA	NA	NA	NA	NA	NA	NA	NA	NA	NA	NA	NA	NA	NA	NA	NA	NA	NA	NA	NA	NA	NA	NA	NA	NA	NA	NA	NA	NA	NA	NA	NA	NA	NA	NA	NA	NA	NA	NA
hsa-mir-4538	NA	NA	NA	NA	NA	NA	NA	NA	NA	NA	NA	NA	NA	NA	NA	NA	NA	NA	NA	NA	NA	NA	NA	NA	NA	NA	NA	NA	NA	NA	NA	NA	NA	NA	NA	NA	NA	NA	NA	NA	NA	NA	NA	NA	NA	NA	NA	NA	NA
hsa-mir-454	27.4275839382024	22.5453097396245	32.2004385988099	26.9709823350439	20.4276466722491	44.5788172678853	52.5891741834668	47.6043925730972	19.3322215694912	1.12650067491472	34.4885268474738	37.4267232537487	15.1840458193767	22.6269976871627	28.6585740312378	15.9322826592522	37.4251216877832	25.5563492568089	51.9101045426693	40.5234954545578	27.2291650487903	54.1895645800749	40.7659587040838	40.5419877614485	53.1759891265737	60.0147505003964	31.5393266353763	35.5385074292958	52.5636616738947	48.8796066169259	44.6574079041751	38.9704019796964	35.6869025823259	63.1762697663521	50.9856274992372	56.4887661933141	57.057792790317	67.2637299774697	32.7109281870513	47.2218191581634	33.2567469400647	32.454562011807	47.2788039666057	27.8569853325234	30.6117076312538	38.1656377616351	43.7541700154812	38.5944575650554	51.8010758607987
hsa-mir-455	NA	NA	NA	0.129668184303096	NA	NA	NA	NA	NA	NA	NA	NA	NA	NA	NA	NA	NA	NA	NA	NA	NA	NA	NA	NA	NA	NA	NA	NA	NA	NA	NA	NA	NA	NA	NA	NA	NA	NA	NA	NA	NA	NA	NA	NA	NA	NA	NA	NA	NA
hsa-mir-4632	NA	NA	NA	NA	NA	NA	NA	0.25732104093566	NA	NA	NA	NA	NA	NA	NA	NA	0.187125608438916	NA	NA	NA	NA	NA	NA	NA	NA	NA	NA	NA	0.193961851195183	NA	NA	NA	NA	NA	NA	NA	NA	NA	NA	0.180926510184534	NA	NA	NA	NA	NA	NA	NA	NA	NA
hsa-mir-4635	NA	0.126659043481036	0.160201187058756	NA	0.174595270702983	0.14761197770823	0.20304700456937	0.25732104093566	0.724958308855921	NA	0.184430624852801	NA	NA	0.162784156022753	0.141175241533191	NA	0.187125608438916	NA	NA	NA	0.122103879142557	NA	NA	0.366343262904655	0.151931397504496	0.234432619142174	NA	0.582598482447473	0.387923702390366	0.415996652058944	NA	0.453144209066237	0.432568516149405	NA	0.34762927840389	NA	0.232888950164559	0.308549220080136	0.222523321000349	NA	0.179766199676025	NA	NA	0.257935049375217	0.306117076312538	NA	0.388925955693166	NA	0.500493486577766
hsa-mir-4637	NA	NA	NA	NA	NA	NA	NA	NA	NA	NA	NA	0.159262652143612	NA	NA	NA	NA	NA	NA	NA	NA	0.122103879142557	NA	NA	NA	NA	NA	NA	0.145649620611868	NA	NA	NA	0.151048069688746	NA	0.153340460597942	0.11587642613463	NA	NA	NA	NA	NA	NA	0.213516855340836	NA	NA	NA	0.368750123300822	NA	NA	NA
hsa-mir-4638	1.02214598527462	0.126659043481036	0.320402374117512	0.389004552909287	0.174595270702983	0.295223955416459	0.20304700456937	NA	0.24165276961864	0.563250337457358	0.184430624852801	0.159262652143612	0.303680916387533	0.813920780113767	0.141175241533191	0.51394460191136	NA	0.311662795814743	0.401366787701051	0.68106715049677	0.244207758285115	0.677369557250936	0.747999242276768	0.244228841936437	0.303862795008993	0.234432619142174	0.33199291195133	0.291299241223736	0.387923702390366	0.207998326029472	1.24048355289375	0.302096139377492	0.216284258074702	0.613361842391768	0.927011409077041	0.476028928595343	0.232888950164559	NA	0.667569963001047	NA	0.719064798704101	0.427033710681672	0.644710963180987	0.257935049375217	0.306117076312538	0.368750123300822	0.583388933539749	NA	NA
hsa-mir-4639	NA	NA	NA	NA	NA	NA	NA	NA	NA	NA	NA	NA	NA	0.162784156022753	NA	NA	NA	NA	NA	NA	NA	NA	NA	NA	NA	NA	NA	NA	NA	0.207998326029472	NA	NA	NA	NA	NA	NA	NA	0.308549220080136	NA	NA	NA	0.213516855340836	NA	NA	NA	0.184375061650411	NA	NA	NA
hsa-mir-4640	NA	NA	NA	NA	NA	NA	NA	NA	NA	NA	NA	NA	NA	NA	NA	NA	NA	NA	NA	NA	NA	NA	NA	NA	NA	NA	NA	NA	NA	NA	NA	NA	NA	NA	NA	NA	NA	NA	NA	NA	NA	NA	NA	NA	NA	NA	NA	NA	NA
hsa-mir-4641	NA	NA	NA	NA	NA	NA	NA	NA	NA	NA	NA	NA	NA	NA	NA	NA	NA	NA	NA	NA	NA	NA	NA	NA	NA	NA	NA	NA	0.193961851195183	NA	NA	NA	NA	NA	NA	NA	NA	NA	NA	NA	NA	NA	NA	NA	NA	NA	NA	NA	NA
hsa-mir-4642	NA	NA	0.160201187058756	NA	NA	NA	NA	NA	0.24165276961864	NA	0.184430624852801	NA	NA	NA	NA	NA	0.187125608438916	0.623325591629485	NA	0.170266787624193	NA	NA	NA	NA	NA	NA	NA	NA	0.193961851195183	NA	0.930362664670315	0.302096139377492	NA	NA	NA	0.158676309531781	NA	NA	NA	NA	NA	NA	NA	NA	NA	NA	NA	0.225698582251786	NA
hsa-mir-4644	NA	NA	NA	NA	NA	NA	NA	NA	NA	NA	NA	NA	NA	NA	NA	0.51394460191136	NA	NA	NA	NA	NA	NA	NA	0.122114420968218	NA	NA	NA	NA	NA	NA	NA	NA	NA	NA	NA	NA	NA	NA	NA	NA	NA	NA	NA	NA	NA	NA	NA	NA	NA
hsa-mir-4645	NA	NA	NA	NA	NA	NA	NA	NA	NA	NA	NA	NA	NA	0.162784156022753	NA	NA	NA	NA	NA	NA	NA	NA	NA	NA	NA	NA	NA	NA	0.387923702390366	0.207998326029472	NA	NA	NA	NA	NA	NA	NA	NA	NA	NA	NA	NA	NA	NA	NA	NA	NA	NA	NA
hsa-mir-4646	0.170357664212437	0.379977130443109	0.320402374117512	0.90767729012167	0.174595270702983	0.14761197770823	0.20304700456937	0.25732104093566	0.966611078474562	1.12650067491472	0.737722499411205	0.95557591286167	0.303680916387533	0.48835246806826	0.141175241533191	NA	0.561376825316747	1.24665118325897	0.267577858467368	0.510800362872578	0.244207758285115	NA	NA	1.22114420968218	0.303862795008993	0.937730476568694	0.165996455975665	0.582598482447473	0.387923702390366	0.207998326029472	0.620241776446877	0.755240348443729	1.29770554844821	0.306680921195884	0.46350570453852	0.476028928595343	0.232888950164559	0.308549220080136	0.445046642000698	0.180926510184534	0.719064798704101	NA	0.644710963180987	0.515870098750434	0.918351228937615	0.184375061650411	0.388925955693166	0.225698582251786	0.250246743288883
hsa-mir-4647	NA	NA	NA	NA	NA	NA	NA	NA	NA	0.281625168728679	NA	NA	NA	NA	NA	NA	NA	NA	NA	NA	NA	NA	NA	NA	NA	NA	NA	NA	NA	NA	NA	NA	NA	NA	NA	NA	NA	NA	NA	NA	NA	NA	NA	NA	NA	0.184375061650411	NA	NA	NA
hsa-mir-4648	NA	NA	NA	NA	NA	NA	NA	NA	NA	NA	0.184430624852801	NA	NA	NA	NA	NA	NA	NA	NA	NA	NA	NA	NA	NA	NA	NA	NA	NA	NA	NA	NA	NA	NA	0.153340460597942	NA	NA	NA	NA	NA	NA	NA	NA	NA	NA	NA	NA	NA	NA	NA
hsa-mir-4649	NA	NA	NA	NA	NA	NA	NA	NA	NA	NA	NA	NA	NA	NA	NA	NA	NA	NA	NA	NA	NA	NA	NA	NA	NA	NA	NA	NA	NA	NA	NA	NA	NA	NA	NA	NA	NA	NA	NA	NA	NA	NA	NA	NA	NA	NA	NA	NA	NA
hsa-mir-4653	NA	NA	NA	NA	NA	NA	NA	NA	NA	NA	NA	NA	NA	NA	NA	NA	NA	NA	NA	NA	NA	NA	NA	NA	NA	NA	NA	NA	NA	NA	NA	NA	NA	NA	NA	NA	NA	NA	NA	NA	NA	NA	NA	NA	NA	NA	NA	NA	NA
hsa-mir-4654	NA	NA	NA	NA	NA	NA	NA	NA	NA	NA	NA	NA	NA	NA	NA	NA	NA	NA	NA	NA	NA	NA	NA	NA	NA	NA	NA	NA	NA	NA	NA	NA	NA	NA	NA	NA	NA	NA	NA	NA	NA	NA	NA	NA	NA	NA	NA	NA	NA
hsa-mir-4655	NA	NA	NA	NA	NA	NA	NA	NA	NA	NA	NA	NA	NA	NA	NA	NA	NA	NA	NA	NA	NA	NA	NA	NA	NA	NA	NA	NA	NA	NA	NA	NA	NA	NA	NA	NA	NA	NA	NA	NA	NA	NA	NA	NA	NA	NA	NA	0.225698582251786	NA
hsa-mir-4657	NA	0.126659043481036	NA	NA	0.174595270702983	NA	NA	NA	NA	NA	0.184430624852801	0.159262652143612	NA	NA	NA	NA	NA	NA	NA	NA	NA	NA	NA	0.122114420968218	NA	NA	NA	0.291299241223736	NA	NA	NA	NA	NA	NA	NA	NA	0.232888950164559	NA	NA	NA	0.179766199676025	NA	NA	NA	NA	NA	NA	NA	NA
hsa-mir-4658	NA	NA	NA	NA	NA	NA	NA	NA	NA	NA	NA	NA	NA	NA	NA	NA	NA	NA	NA	NA	NA	NA	NA	NA	NA	NA	NA	NA	NA	NA	NA	NA	NA	NA	NA	NA	NA	NA	NA	NA	NA	NA	NA	NA	NA	NA	NA	NA	NA
hsa-mir-4659a	0.851788321062187	0.633295217405182	0.320402374117512	0.518672737212383	1.22216689492088	1.10708983281172	1.3198055297009	1.80124728654962	1.44991661771184	0.281625168728679	1.10658374911681	1.27410121714889	1.8220854983252	1.13948909215927	1.27057717379872	NA	1.68413047595024	0.311662795814743	0.802733575402103	1.36213430099354	0.671571335284065	NA	1.02849895813056	1.83171631452328	1.82317677005396	0.820514166997607	2.8219397515863	1.16519696489495	1.35773295836628	0.831993304117888	1.08542310878203	0.906288418132475	1.29770554844821	0.996712993886623	1.27464068748093	0.872719702424796	1.04800027574052	1.54274610040068	0.890093284001397	0.452316275461335	0.808947898542114	0.213516855340836	0.96706644477148	0.644837623438042	0.459175614468807	0.368750123300822	1.06954637815621	0.225698582251786	0.750740229866649
hsa-mir-4659b	1.53321897791194	0.506636173924145	0.640804748235024	0.778009105818575	0.52378581210895	1.40231378822818	3.14722857082523	1.80124728654962	1.93322215694912	0.281625168728679	1.47544499882241	1.27410121714889	2.12576641471273	2.11619402829579	1.41175241533191	2.05577840764544	1.12275365063349	0.623325591629485	1.60546715080421	1.19186751336935	2.38102564327987	0.338684778625468	0.654499336992172	2.6865172613008	1.06351978253147	2.93040773927717	4.31590785536729	1.31084658550681	1.55169480956147	1.66398660823578	2.63602754989923	3.32305753315241	1.51398980652292	2.22343667867016	1.1587642613463	2.45948279774261	1.97955607639875	3.70259064096164	1.33513992600209	1.35694882638401	1.16848029789416	0.854067421363344	0.752162790377818	1.16070772218848	0.153058538156269	0.921875308252056	0.680620422463041	0.225698582251786	1.25123371644441
hsa-mir-466	NA	NA	NA	NA	NA	NA	NA	NA	NA	NA	NA	NA	NA	NA	NA	NA	NA	NA	NA	NA	NA	NA	NA	NA	NA	NA	NA	NA	NA	NA	NA	NA	NA	NA	NA	NA	NA	NA	NA	0.180926510184534	NA	NA	NA	NA	NA	NA	NA	NA	NA
hsa-mir-4660	NA	NA	NA	NA	NA	NA	NA	0.514642081871321	NA	NA	NA	NA	NA	NA	NA	NA	NA	0.311662795814743	0.133788929233684	NA	NA	NA	NA	NA	0.151931397504496	NA	NA	NA	NA	NA	0.310120888223438	0.151048069688746	NA	NA	0.11587642613463	NA	NA	0.617098440160273	NA	NA	0.179766199676025	NA	NA	NA	NA	NA	0.583388933539749	NA	NA
hsa-mir-4661	0.170357664212437	0.126659043481036	0.801005935293779	0.129668184303096	0.174595270702983	0.14761197770823	0.812188018277479	0.514642081871321	NA	NA	0.184430624852801	0.477787956430835	0.303680916387533	0.325568312045507	0.564700966132765	0.51394460191136	0.561376825316747	0.623325591629485	0.401366787701051	0.68106715049677	0.122103879142557	0.338684778625468	0.186999810569192	0.244228841936437	0.607725590017986	0.468865238284347	0.33199291195133	0.145649620611868	0.193961851195183	1.24798995617683	NA	0.302096139377492	NA	0.613361842391768	0.34762927840389	0.476028928595343	0.232888950164559	0.308549220080136	0.222523321000349	0.542779530553603	0.539298599028076	NA	NA	0.257935049375217	NA	0.184375061650411	0.388925955693166	NA	NA
hsa-mir-4662a	0.170357664212437	0.379977130443109	0.640804748235024	0.259336368606192	0.872976353514917	0.295223955416459	0.40609400913874	0.514642081871321	0.24165276961864	0.281625168728679	0.553291874558404	0.159262652143612	0.303680916387533	0.162784156022753	0.847051449199148	NA	0.187125608438916	NA	0.267577858467368	0.510800362872578	0.610519395712786	0.338684778625468	0.186999810569192	1.09902978871397	0.303862795008993	0.234432619142174	0.66398582390266	0.436948861835605	0.58188555358555	NA	NA	0.151048069688746	0.216284258074702	1.53340460597942	NA	0.158676309531781	0.232888950164559	0.617098440160273	0.222523321000349	0.180926510184534	0.179766199676025	0.213516855340836	0.644710963180987	0.515870098750434	NA	NA	0.388925955693166	0.902794329007143	0.500493486577766
hsa-mir-4662b	NA	NA	NA	NA	NA	NA	NA	NA	NA	NA	NA	NA	NA	NA	NA	NA	NA	NA	NA	NA	NA	NA	NA	NA	NA	NA	NA	NA	NA	NA	NA	NA	NA	NA	NA	NA	NA	NA	NA	NA	NA	NA	NA	NA	NA	NA	NA	NA	NA
hsa-mir-4663	NA	NA	NA	NA	NA	NA	NA	NA	NA	NA	NA	NA	NA	NA	NA	NA	NA	NA	NA	NA	NA	NA	NA	NA	NA	NA	NA	NA	NA	NA	NA	NA	NA	NA	NA	NA	NA	NA	NA	NA	NA	NA	NA	NA	NA	NA	NA	NA	NA
hsa-mir-4664	NA	NA	NA	NA	NA	NA	NA	NA	NA	NA	NA	NA	NA	0.325568312045507	NA	NA	0.187125608438916	NA	NA	NA	0.122103879142557	NA	NA	NA	NA	NA	NA	0.291299241223736	NA	NA	NA	NA	NA	NA	NA	NA	0.232888950164559	NA	NA	NA	NA	NA	NA	NA	NA	NA	NA	NA	NA
hsa-mir-4665	NA	NA	NA	NA	NA	NA	NA	NA	NA	NA	NA	0.159262652143612	NA	NA	NA	NA	NA	NA	NA	NA	NA	NA	NA	NA	NA	NA	NA	NA	NA	NA	NA	NA	NA	NA	NA	NA	NA	NA	NA	NA	NA	0.213516855340836	NA	NA	NA	NA	NA	NA	NA
hsa-mir-4666a	NA	NA	NA	NA	NA	NA	NA	NA	NA	NA	NA	NA	NA	NA	NA	NA	NA	NA	NA	NA	NA	NA	NA	NA	NA	NA	NA	NA	NA	NA	NA	NA	NA	NA	NA	NA	NA	NA	NA	NA	NA	NA	NA	NA	NA	NA	NA	NA	NA
hsa-mir-4667	NA	NA	NA	NA	NA	NA	NA	0.25732104093566	NA	NA	NA	NA	NA	NA	NA	0.51394460191136	0.187125608438916	NA	NA	NA	0.122103879142557	NA	NA	0.122114420968218	0.151931397504496	NA	NA	NA	NA	NA	NA	0.151048069688746	0.216284258074702	NA	NA	0.158676309531781	NA	NA	NA	NA	0.179766199676025	NA	NA	NA	NA	0.184375061650411	NA	NA	NA
hsa-mir-4668	0.340715328424875	NA	0.320402374117512	NA	0.174595270702983	NA	0.20304700456937	NA	NA	NA	0.184430624852801	NA	0.303680916387533	NA	0.141175241533191	NA	NA	0.311662795814743	0.267577858467368	NA	0.488415516570229	NA	0.186999810569192	NA	0.303862795008993	NA	NA	0.145649620611868	0.193961851195183	NA	0.310120888223438	0.302096139377492	0.432568516149405	0.153340460597942	NA	0.158676309531781	0.232888950164559	0.617098440160273	NA	0.180926510184534	NA	NA	NA	NA	NA	NA	NA	0.225698582251786	NA
hsa-mir-4669	NA	0.126659043481036	NA	NA	NA	NA	NA	NA	NA	NA	NA	NA	NA	NA	NA	NA	NA	NA	NA	NA	NA	NA	NA	NA	NA	NA	NA	NA	NA	NA	NA	NA	NA	NA	NA	NA	NA	NA	NA	NA	NA	NA	NA	0.257935049375217	NA	NA	NA	NA	NA
hsa-mir-4670	0.170357664212437	0.253318086962073	NA	NA	NA	0.295223955416459	0.20304700456937	0.25732104093566	NA	0.563250337457358	NA	0.477787956430835	NA	NA	0.141175241533191	NA	NA	NA	0.133788929233684	NA	NA	NA	NA	NA	0.151931397504496	NA	NA	NA	NA	NA	0.310120888223438	NA	NA	0.306680921195884	NA	NA	0.232888950164559	NA	NA	NA	NA	NA	0.214903654393662	NA	NA	NA	NA	NA	NA
hsa-mir-4671	NA	NA	NA	NA	NA	NA	NA	NA	NA	NA	NA	NA	NA	NA	NA	NA	NA	NA	NA	NA	NA	NA	NA	NA	NA	NA	NA	NA	NA	NA	NA	NA	NA	NA	NA	NA	NA	NA	NA	NA	NA	NA	NA	NA	NA	NA	NA	NA	NA
hsa-mir-4672	0.681430656849749	0.253318086962073	0.640804748235024	0.129668184303096	0.174595270702983	0.442835933124689	1.21828202741622	0.25732104093566	0.966611078474562	NA	1.10658374911681	0.318525304287223	NA	0.162784156022753	0.705876207665957	2.5697230095568	0.748502433755663	0.623325591629485	0.267577858467368	0.340533575248385	0.976831033140458	NA	0.186999810569192	0.488457683872873	0.455794192513489	0.234432619142174	NA	0.436948861835605	1.93961851195183	1.03999163014736	NA	0.906288418132475	0.432568516149405	0.613361842391768	0.695258556807781	0.158676309531781	0.931555800658237	0.617098440160273	1.11261660500175	0.542779530553603	0.359532399352051	0.213516855340836	0.859614617574649	0.77380514812565	NA	1.47500049320329	0.194462977846583	0.677095746755357	0.500493486577766
hsa-mir-4673	NA	NA	NA	NA	NA	NA	NA	NA	NA	NA	NA	NA	NA	NA	NA	NA	NA	NA	NA	NA	NA	NA	NA	NA	NA	NA	NA	NA	NA	NA	NA	NA	NA	NA	NA	NA	NA	NA	NA	NA	NA	NA	NA	NA	NA	NA	NA	NA	NA
hsa-mir-4674	NA	NA	NA	NA	NA	NA	NA	NA	NA	NA	NA	NA	NA	NA	NA	NA	NA	NA	NA	NA	NA	NA	NA	NA	NA	NA	NA	NA	NA	NA	NA	NA	NA	NA	NA	NA	NA	NA	NA	NA	NA	NA	NA	NA	NA	NA	NA	NA	NA
hsa-mir-4676	0.340715328424875	0.253318086962073	0.320402374117512	NA	0.349190541405967	NA	0.812188018277479	0.25732104093566	0.24165276961864	NA	0.368861249705603	0.318525304287223	NA	NA	0.564700966132765	NA	0.374251216877832	0.623325591629485	0.133788929233684	0.170266787624193	0.366311637427672	0.338684778625468	0.747999242276768	0.488457683872873	1.06351978253147	0.937730476568694	0.99597873585399	0.436948861835605	0.58188555358555	0.831993304117888	NA	0.302096139377492	0.216284258074702	0.153340460597942	0.34762927840389	0.317352619063562	0.698666850493678	0.308549220080136	NA	0.180926510184534	0.179766199676025	0.213516855340836	NA	NA	NA	0.553125184951234	NA	NA	0.500493486577766
hsa-mir-4677	2.21464963476169	2.91315800006384	3.04382255411636	1.29668184303096	3.66650068476265	2.95223955416459	4.87312810966488	1.2866052046783	2.17487492656776	0.563250337457358	4.61076562132003	1.11483856500528	3.03680916387533	1.95340987227304	4.65878297059531	2.05577840764544	1.49700486751133	1.86997677488846	3.21093430160841	4.93773684110158	5.49467456141508	9.48317380151311	5.04899488536818	5.37303452260161	4.1021477326214	6.32968071683869	3.3199291195133	5.82598482447473	8.14639775019769	4.78396149867786	4.0315715469047	5.73982664817234	4.97453793571816	6.74698026630945	4.05567491471205	4.60161297642165	5.58933480394942	9.87357504256436	2.00270988900314	3.07575067313708	1.4381295974082	1.06758427670418	1.93413288954296	1.28967524687608	0.612234152625076	2.21250073980494	4.27818551262483	2.70838298702143	3.00296091946659
hsa-mir-4678	NA	0.253318086962073	0.320402374117512	0.129668184303096	0.174595270702983	0.14761197770823	0.812188018277479	NA	NA	NA	NA	0.318525304287223	0.303680916387533	0.162784156022753	0.564700966132765	NA	NA	NA	0.133788929233684	0.340533575248385	0.610519395712786	0.338684778625468	0.186999810569192	0.73268652580931	0.455794192513489	0.234432619142174	0.33199291195133	0.436948861835605	0.969809255975916	0.831993304117888	NA	0.302096139377492	0.216284258074702	0.153340460597942	0.11587642613463	NA	NA	0.308549220080136	0.222523321000349	0.361853020369068	0.179766199676025	NA	0.214903654393662	NA	NA	NA	NA	0.225698582251786	0.500493486577766
hsa-mir-4679-1	NA	NA	NA	NA	NA	NA	NA	NA	NA	NA	NA	NA	NA	NA	NA	NA	NA	NA	NA	NA	NA	NA	NA	NA	NA	NA	NA	NA	NA	NA	NA	NA	NA	NA	NA	NA	NA	NA	NA	NA	NA	NA	NA	NA	NA	NA	NA	NA	NA
hsa-mir-4679-2	NA	NA	NA	NA	NA	NA	NA	NA	NA	NA	NA	NA	NA	NA	NA	NA	NA	NA	NA	NA	NA	NA	NA	NA	NA	NA	NA	NA	NA	NA	NA	NA	NA	NA	NA	NA	NA	NA	NA	NA	NA	NA	NA	NA	NA	NA	NA	NA	NA
hsa-mir-4680	NA	NA	NA	NA	NA	NA	NA	NA	NA	NA	NA	NA	NA	NA	NA	NA	NA	NA	NA	NA	NA	NA	NA	NA	NA	NA	NA	NA	NA	NA	NA	NA	NA	NA	NA	NA	NA	NA	NA	NA	NA	NA	NA	NA	NA	NA	NA	NA	NA
hsa-mir-4681	NA	NA	NA	NA	NA	NA	NA	NA	0.24165276961864	NA	NA	NA	NA	NA	NA	NA	NA	NA	NA	NA	NA	NA	NA	NA	NA	NA	NA	NA	NA	NA	NA	NA	NA	NA	NA	NA	NA	NA	NA	NA	NA	NA	NA	NA	NA	NA	NA	NA	NA
hsa-mir-4682	NA	NA	NA	NA	NA	NA	NA	NA	NA	NA	NA	NA	NA	NA	NA	NA	NA	NA	NA	NA	NA	NA	NA	NA	NA	NA	NA	NA	NA	NA	NA	NA	NA	NA	NA	NA	NA	NA	NA	NA	NA	NA	NA	NA	NA	NA	NA	NA	NA
hsa-mir-4683	NA	NA	NA	NA	NA	NA	NA	NA	NA	NA	NA	NA	NA	NA	NA	NA	NA	NA	NA	NA	NA	NA	NA	NA	NA	NA	NA	NA	NA	NA	NA	NA	NA	NA	NA	NA	NA	NA	NA	NA	NA	NA	NA	NA	NA	NA	NA	NA	NA
hsa-mir-4685	20.27256204128	21.1520602613331	33.8024504693975	17.2458685123117	9.95193043007006	12.6946300829077	10.5584442376072	20.5856832748528	31.4148600504233	37.1745222721857	21.9472443574834	26.7561255601267	19.7392595651897	12.0460275456837	27.2468216159059	51.9084047930474	15.53142550043	28.6729772149563	9.9003807632926	24.8589509931321	18.3155818713836	13.2087063663933	15.8949838983813	17.2181333565188	27.9553771408273	22.0366661993643	22.5755180126904	24.4691362627939	11.4437492205158	22.047822559124	28.2210008283329	18.427864502027	25.4134003237775	26.9879210652378	23.2911616530606	17.7717466675595	29.1111187705699	20.9813469654493	23.8099953470374	22.9776667934358	19.9540481640388	23.0598203768103	20.4158471673979	29.9204657275252	22.9587807234404	20.0968817198948	21.5853905409707	32.2748972620054	15.014804597333
hsa-mir-4687	0.511072992637312	0.886613304367254	0.801005935293779	0.778009105818575	0.174595270702983	1.62373175479053	0.20304700456937	0.25732104093566	0.24165276961864	0.844875506186038	1.29101437396961	0.318525304287223	0.303680916387533	0.325568312045507	0.423525724599574	0.51394460191136	0.187125608438916	0.311662795814743	0.267577858467368	0.170266787624193	0.244207758285115	1.0160543358764	0.186999810569192	0.610572104841092	0.759656987522482	0.234432619142174	0.165996455975665	0.873897723671209	0.775847404780733	0.207998326029472	0.620241776446877	0.302096139377492	0.648852774224107	0.613361842391768	0.811134982942411	0.793381547658906	NA	0.308549220080136	0.445046642000698	NA	0.539298599028076	0.640550566022508	0.644710963180987	1.28967524687608	NA	0.737500246601645	0.388925955693166	0.677095746755357	NA
hsa-mir-4688	NA	NA	NA	NA	NA	NA	NA	NA	NA	NA	NA	NA	NA	NA	NA	NA	NA	NA	NA	NA	NA	NA	NA	NA	NA	NA	NA	NA	NA	NA	NA	NA	NA	NA	NA	NA	NA	NA	NA	NA	NA	NA	NA	NA	NA	NA	NA	NA	NA
hsa-mir-4689	NA	NA	NA	NA	NA	NA	NA	NA	NA	NA	NA	NA	NA	NA	NA	NA	NA	NA	NA	NA	NA	NA	NA	NA	NA	NA	NA	NA	NA	NA	NA	NA	NA	NA	NA	NA	NA	NA	NA	NA	NA	NA	NA	NA	NA	NA	NA	NA	NA
hsa-mir-4690	NA	NA	NA	NA	NA	NA	NA	NA	0.24165276961864	NA	NA	NA	NA	NA	NA	NA	NA	NA	0.133788929233684	NA	0.122103879142557	NA	NA	0.244228841936437	0.151931397504496	NA	0.165996455975665	0.145649620611868	0.193961851195183	0.207998326029472	NA	0.151048069688746	NA	NA	0.11587642613463	NA	NA	NA	NA	NA	NA	NA	0.214903654393662	NA	NA	NA	NA	NA	NA
hsa-mir-4691	NA	NA	NA	NA	NA	NA	NA	NA	NA	NA	NA	NA	NA	NA	NA	NA	NA	NA	NA	NA	NA	NA	NA	NA	NA	NA	NA	NA	NA	NA	NA	NA	NA	NA	NA	NA	NA	NA	NA	NA	NA	NA	NA	NA	NA	NA	NA	NA	0.250246743288883
hsa-mir-4695	NA	0.126659043481036	0.160201187058756	0.129668184303096	NA	NA	0.20304700456937	NA	0.24165276961864	0.281625168728679	0.184430624852801	0.159262652143612	0.303680916387533	0.162784156022753	0.141175241533191	NA	0.187125608438916	NA	0.401366787701051	0.170266787624193	NA	NA	NA	NA	0.303862795008993	0.468865238284347	NA	0.145649620611868	0.193961851195183	NA	NA	0.302096139377492	0.216284258074702	0.153340460597942	NA	NA	NA	NA	0.222523321000349	NA	NA	NA	NA	NA	NA	NA	NA	0.451397164503571	NA
hsa-mir-4696	NA	NA	NA	NA	NA	NA	NA	NA	NA	NA	NA	NA	NA	NA	NA	NA	NA	NA	NA	NA	NA	NA	NA	NA	NA	NA	NA	NA	NA	NA	NA	NA	NA	NA	NA	NA	NA	NA	NA	NA	NA	NA	NA	NA	NA	NA	NA	NA	NA
hsa-mir-4697	NA	NA	NA	NA	NA	NA	NA	NA	NA	NA	NA	NA	NA	NA	NA	NA	NA	NA	NA	NA	NA	NA	NA	NA	NA	NA	NA	NA	NA	NA	NA	NA	NA	NA	NA	NA	NA	NA	NA	NA	NA	NA	NA	NA	NA	NA	NA	NA	NA
hsa-mir-4698	NA	NA	NA	NA	NA	NA	NA	NA	NA	NA	NA	NA	NA	NA	NA	NA	NA	NA	NA	NA	NA	NA	NA	NA	NA	NA	NA	NA	NA	NA	NA	NA	NA	NA	NA	NA	NA	NA	NA	NA	NA	NA	NA	NA	NA	NA	NA	NA	NA
hsa-mir-4699	NA	NA	NA	NA	NA	NA	NA	NA	NA	NA	NA	NA	NA	NA	NA	NA	NA	NA	NA	NA	NA	NA	NA	NA	NA	NA	NA	NA	NA	NA	NA	NA	NA	NA	NA	NA	NA	NA	NA	NA	NA	NA	NA	NA	NA	NA	NA	NA	NA
hsa-mir-4700	NA	NA	NA	NA	NA	NA	NA	NA	NA	NA	NA	NA	NA	NA	NA	NA	NA	NA	NA	NA	NA	NA	NA	NA	NA	NA	NA	NA	NA	NA	NA	NA	NA	NA	NA	NA	NA	NA	NA	NA	NA	NA	NA	NA	NA	NA	NA	NA	NA
hsa-mir-4701	NA	NA	NA	NA	NA	NA	NA	NA	NA	NA	NA	NA	NA	NA	NA	NA	0.187125608438916	NA	NA	NA	0.122103879142557	NA	NA	NA	NA	NA	NA	NA	NA	NA	NA	NA	NA	NA	NA	NA	NA	NA	NA	NA	NA	NA	NA	NA	NA	NA	NA	NA	NA
hsa-mir-4706	NA	NA	NA	NA	NA	NA	NA	NA	NA	0.563250337457358	NA	NA	NA	NA	NA	NA	NA	NA	NA	NA	NA	NA	NA	NA	NA	NA	NA	NA	NA	NA	0.310120888223438	NA	NA	0.153340460597942	NA	NA	NA	NA	NA	NA	NA	NA	NA	NA	NA	NA	NA	NA	NA
[truncated: 662 more rows]
[truncated: 398 more columns]
