# Supplementary material for: Dissecting the small RNA code of inflammatory bowel disease
Source: Mol Med. 2026 Feb 10;32:21. doi: 10.1186/s10020-025-01412-1 (PMC12892614; doi:10.1186/s10020-025-01412-1)
Supplement: Supplementary file 3 — Additional file 3. Key data and code for reproducibility purposes. [file 10020_2025_1412_MOESM3_ESM.zip › Additional file 3/Swedish_cohort.txt]

run	array_id	age	sex	diagnosis	cohort
SRR14062693	3999545003_F	27	male	SC	Swedish
SRR14062694	3999545003_H	20	female	UC	Swedish
SRR14062695	3999545003_I	30	female	SC	Swedish
SRR14062696	3999545003_K	27	male	CD	Swedish
SRR14062697	3999545003_L	32	male	UC	Swedish
SRR14062698	3999545047_A	72	female	SC	Swedish
SRR14062699	3999545047_B	35	female	CD	Swedish
SRR14062700	3999545047_C	24	female	SC	Swedish
SRR14062701	3999545047_D	21	male	CD	Swedish
SRR14062702	3999545047_E	62	male	UC	Swedish
SRR14062703	3999545047_F	41	female	CD	Swedish
SRR14062704	3999545047_H	22	female	UC	Swedish
SRR14062705	3999545047_I	18	female	UC	Swedish
SRR14062706	3999545047_K	20	male	UC	Swedish
SRR14062707	3999545047_L	29	female	CD	Swedish
SRR14062708	3999545048_A	46	male	UC	Swedish
SRR14062709	3999545048_B	31	male	SC	Swedish
SRR14062710	3999545048_D	34	female	SC	Swedish
SRR14062711	3999545048_E	32	male	UC	Swedish
SRR14062712	3999545048_I	49	female	SC	Swedish
SRR14062713	3999545048_J	76	male	CD	Swedish
SRR14062714	3999545048_L	23	female	CD	Swedish
SRR14062715	3999545052_A	37	male	SC	Swedish
SRR14062716	3999545052_B	30	male	SC	Swedish
SRR14062717	3999545052_C	64	male	SC	Swedish
SRR14062718	3999545052_D	23	male	SC	Swedish
SRR14062719	3999545052_E	24	female	SC	Swedish
SRR14062720	3999545052_F	26	male	UC	Swedish
SRR14062721	3999545052_G	19	male	CD	Swedish
SRR14062722	3999545052_H	60	female	UC	Swedish
SRR14062723	3999545052_I	17	female	CD	Swedish
SRR14062724	3999545052_J	41	female	CD	Swedish
SRR14062725	3999545059_D	48	female	CD	Swedish
SRR14062726	3999545059_E	26	female	UC	Swedish
SRR14062727	3999545059_I	35	male	UC	Swedish
SRR14062728	3999545059_J	22	female	UC	Swedish
SRR14062729	3999545059_K	73	female	UC	Swedish
SRR14062730	3999545059_L	69	male	CD	Swedish
SRR14062731	3999545068_A	57	male	HC	Swedish
SRR14062732	3999545068_B	50	female	HC	Swedish
SRR14062733	3999545068_C	27	male	HC	Swedish
SRR14062734	3999545068_D	69	male	HC	Swedish
SRR14062735	3999545068_E	28	male	HC	Swedish
SRR14062736	3999545068_F	51	female	HC	Swedish
SRR14062737	3999545068_G	64	male	HC	Swedish
SRR14062738	3999545068_H	52	male	HC	Swedish
SRR14062739	3999545068_I	55	male	HC	Swedish
SRR14062740	3999545068_J	47	male	HC	Swedish
SRR14062741	3999545068_K	61	female	HC	Swedish
SRR14062742	3999545068_L	29	female	HC	Swedish
SRR14062743	3999545083_A	36	female	HC	Swedish
SRR14062744	3999545083_B	24	female	HC	Swedish
SRR14062745	3999545083_C	24	female	HC	Swedish
SRR14062746	3999545083_D	21	female	HC	Swedish
SRR14062747	3999545083_E	54	female	HC	Swedish
SRR14062748	3999545083_F	24	female	HC	Swedish
SRR14062749	3999545083_G	78	female	SC	Swedish
SRR14062750	3999545083_H	23	male	SC	Swedish
SRR14062751	3999545083_I	27	female	SC	Swedish
SRR14062752	3999545083_J	21	male	UC	Swedish
SRR14062753	3999545083_K	34	male	UC	Swedish
SRR14062754	3999594010_A	51	male	SC	Swedish
SRR14062755	3999594010_B	31	female	CD	Swedish
SRR14062756	3999594010_C	40	female	CD	Swedish
SRR14062757	3999594010_E	24	female	CD	Swedish
SRR14062758	3999594010_F	24	male	CD	Swedish
SRR14062759	3999594010_G	23	female	SC	Swedish
SRR14062760	3999594010_H	33	male	SC	Swedish
SRR14062761	3999594010_I	25	female	UC	Swedish
SRR14062762	3999594010_K	23	female	SC	Swedish
SRR14062763	3999594010_L	41	male	SC	Swedish
SRR14062764	3999594022_A	32	male	UC	Swedish
SRR14062765	3999594022_B	23	female	CD	Swedish
SRR14062766	3999594022_C	36	male	UC	Swedish
SRR14062767	3999594022_D	26	male	CD	Swedish
SRR14062768	3999594022_E	23	female	CD	Swedish
SRR14062769	3999594022_F	36	male	CD	Swedish
SRR14062770	3999594022_I	40	female	CD	Swedish
SRR14062771	3999594022_K	26	female	CD	Swedish
SRR14062772	3999594022_L	18	female	CD	Swedish
SRR14062773	3999594025_A	35	female	SC	Swedish
SRR14062774	3999594025_B	24	female	UC	Swedish
SRR14062775	3999594025_C	32	male	UC	Swedish
SRR14062776	3999594025_D	61	female	SC	Swedish
SRR14062777	3999594025_E	34	female	UC	Swedish
SRR14062778	3999594025_F	54	female	SC	Swedish
SRR14062779	3999594025_G	21	female	CD	Swedish
SRR14062780	3999594025_H	28	male	SC	Swedish
SRR14062781	3999594025_J	38	female	CD	Swedish
SRR14062782	3999594025_K	69	male	CD	Swedish
SRR14062783	3999594025_L	28	female	SC	Swedish
SRR14062784	3999594028_C	27	male	UC	Swedish
SRR14062785	3999594028_D	33	male	SC	Swedish
SRR14062786	3999594028_E	24	male	UC	Swedish
SRR14062787	3999594028_F	19	male	SC	Swedish
SRR14062788	3999594028_K	32	male	CD	Swedish
SRR14062789	3999594028_L	40	male	UC	Swedish
SRR14062790	3999650066_A	39	female	UC	Swedish
SRR14062791	3999650066_B	29	female	CD	Swedish
SRR14062792	3999650066_C	26	male	CD	Swedish
SRR14062793	3999650066_D	26	male	CD	Swedish
SRR14062794	3999650066_E	18	female	UC	Swedish
SRR14062795	3999650066_F	38	male	UC	Swedish
SRR14062796	3999650066_G	59	male	UC	Swedish
SRR14062797	3999650066_H	53	male	CD	Swedish
SRR14062798	3999650066_I	41	male	UC	Swedish
SRR14062799	3999650066_J	24	female	CD	Swedish
SRR14062800	3999650066_K	28	female	CD	Swedish
SRR14062801	3999650066_L	30	male	CD	Swedish
SRR14062802	3999650070_C	31	male	SC	Swedish
SRR14062803	3999650070_D	47	female	SC	Swedish
SRR14062804	3999650070_E	76	female	SC	Swedish
SRR14062805	3999650070_F	27	male	UC	Swedish
SRR14062806	3999650070_G	36	male	UC	Swedish
SRR14062807	3999650070_H	19	female	UC	Swedish
SRR14062808	3999650070_I	38	male	UC	Swedish
SRR14062809	3999650070_J	24	male	CD	Swedish
SRR14062810	3999650070_K	33	male	UC	Swedish
SRR14062811	3999650070_L	23	female	SC	Swedish
SRR14062812	3999650084_D	20	female	SC	Swedish
SRR14062813	3999650084_E	38	male	CD	Swedish
SRR14062814	3999650084_F	68	female	UC	Swedish
SRR14062815	3999650084_G	23	male	UC	Swedish
SRR14062816	3999650084_H	39	male	CD	Swedish
SRR14062817	3999650084_I	23	male	CD	Swedish
SRR14062818	3999650084_J	23	female	CD	Swedish
SRR14062819	3999650084_K	39	male	UC	Swedish
SRR14062820	3999650084_L	38	female	SC	Swedish
SRR14062821	3999545002_A	20	female	SC	Swedish
SRR14062822	3999545002_B	39	male	UC	Swedish
SRR14062823	3999545002_D	56	female	SC	Swedish
SRR14062824	3999545002_E	31	female	UC	Swedish
SRR14062825	3999545002_F	22	male	CD	Swedish
SRR14062826	3999545002_G	32	male	SC	Swedish
SRR14062827	3999545002_H	32	female	SC	Swedish
SRR14062828	3999545002_I	30	female	UC	Swedish
SRR14062829	3999545002_J	30	male	SC	Swedish
SRR14062830	3999545002_K	18	female	SC	Swedish
SRR14062831	3999545002_L	60	female	SC	Swedish
SRR14062832	3999545003_A	33	male	SC	Swedish
SRR14062833	3999545003_B	27	female	UC	Swedish
SRR14062834	3999545003_C	30	male	SC	Swedish
SRR14062835	3999545003_D	34	female	SC	Swedish
SRR14062836	3999545003_E	57	male	UC	Swedish
SRR14062837	3999650088_B	20	female	SC	Swedish
SRR14062838	3999650088_C	54	male	CD	Swedish
SRR14062839	3999650088_D	41	male	UC	Swedish
SRR14062840	3999650088_F	48	female	SC	Swedish
SRR14062841	3999650088_G	74	male	SC	Swedish
SRR14062842	3999650088_H	69	female	SC	Swedish
SRR14062843	3999650088_I	42	female	SC	Swedish
SRR14062844	3999650088_J	25	male	CD	Swedish
SRR14062845	3999650088_K	35	male	SC	Swedish
SRR14062846	3999650088_L	30	male	CD	Swedish
SRR14062847	3999779064_A	23	female	CD	Swedish
SRR14062848	3999779064_B	36	female	SC	Swedish
SRR14062849	3999779064_D	61	male	SC	Swedish
SRR14062850	3999779064_E	37	male	SC	Swedish
SRR14062851	3999779064_F	50	male	SC	Swedish
SRR14062852	3999779064_G	46	female	SC	Swedish
SRR14062853	3999779064_H	22	male	SC	Swedish
SRR14062854	3999779064_I	21	female	SC	Swedish
SRR14062855	3999779064_J	44	female	SC	Swedish
SRR14062856	3999779064_K	24	female	SC	Swedish
SRR14062857	3999779064_L	24	male	UC	Swedish
SRR14062858	3999779069_A	23	female	UC	Swedish
SRR14062859	3999779069_B	47	female	UC	Swedish
SRR14062860	3999779069_C	21	female	UC	Swedish
SRR14062861	3999779069_D	19	female	UC	Swedish
SRR14062862	3999779069_E	56	female	UC	Swedish
SRR14062863	3999779069_F	25	male	UC	Swedish
SRR14062864	3999810056_A	54	male	HC	Swedish
SRR14062865	3999810056_B	51	male	HC	Swedish
SRR14062866	3999810056_C	43	female	HC	Swedish
SRR14062867	3999810056_D	53	female	HC	Swedish
SRR14062868	3999810056_E	66	male	HC	Swedish
SRR14062869	3999810056_F	69	male	HC	Swedish
SRR14062870	3999810056_G	22	female	HC	Swedish
SRR14062871	3999810056_H	56	female	HC	Swedish
SRR14062872	3999810056_I	51	male	HC	Swedish
SRR14062873	3999810056_J	69	male	HC	Swedish
SRR14062874	3999810056_K	53	female	HC	Swedish
SRR14062875	3999810056_L	61	male	HC	Swedish
SRR14062876	3999810116_A	52	male	UC	Swedish
SRR14062877	3999810116_B	42	female	UC	Swedish
SRR14062878	3999810116_C	56	male	UC	Swedish
SRR14062879	3999810116_D	58	female	CD	Swedish
SRR14062880	3999810116_E	20	female	CD	Swedish
SRR14062881	3999810116_F	17	male	CD	Swedish
SRR14062882	3999810116_G	40	female	UC	Swedish
SRR14062883	3999810116_H	44	male	CD	Swedish
SRR14062884	3999810116_I	45	female	UC	Swedish
SRR14062885	3999810116_J	19	male	CD	Swedish
SRR14062886	3999810116_K	28	female	UC	Swedish
SRR14062887	3999810116_L	57	female	UC	Swedish
SRR14062888	3999810117_A	41	female	CD	Swedish
SRR14062889	3999810117_C	34	female	SC	Swedish
SRR14062890	3999810117_D	54	female	SC	Swedish
SRR14062891	3999810117_E	59	male	CD	Swedish
SRR14062892	3999810117_F	20	male	SC	Swedish
SRR14062893	3999810117_H	60	female	SC	Swedish
SRR14062894	3999810117_I	71	male	SC	Swedish
SRR14062895	3999810117_J	68	female	SC	Swedish
SRR14062896	3999810117_K	34	female	SC	Swedish
SRR14062897	3999810117_L	57	female	CD	Swedish
